# Supplementary material for: A transcriptome study of p53-pathway related prognostic gene signature set in bladder cancer
Source: Heliyon. 2023 Oct 14;9(10):e21058. doi: 10.1016/j.heliyon.2023.e21058 (PMC10590981; doi:10.1016/j.heliyon.2023.e21058)
Supplement: Multimedia component 1 [file mmc1.xlsx]

## Sheet: TCGA Data
				Pathological TNM staging
Study cohort	Diagnosis	Sex	Overall survival status				Neoplasm Histologic grade
(Total patient= 407*)	Age
	(years)
				T	N	M
				T2: 7 (4.5%)
				T2A: 6 (3.9%)	N0: 86 (55.8%)
	31-55: 15 (9.7%)			T2B: 22 (14.3%)	N1: 24 (15.6%)	M0: 55 (35.7%)
		Male:	Alive:
		103	67				High-grade: 154 (100.0%)
		-0.669	-0.435
				T3: 18 (11.7%)
Cluster 1				T3A: 26 (16.9%)	N2: 26 (16.9%)
(Patient= 154)	56-75: 93 (60.4%)			T3B: 40 (25.9%)	N3: 4 (2.6%)	M1: 5 (3.2%)
				T4: 6 (3.9%)
				T4A: 17 (11.0%)
	>75: 46 (29.9%)	Female:	Deceased:	T4B: 3 (1.9%)	NX: 11	MX: 93	Low-grade: 0
		51	87
	Median: 69	-0.331	-0.565	NA: 9	NA: 3	NA: 1
				T2: 30 (11.9%)
				T2A: 19 (7.5%)	N0: 150 (59.3%)
	31-55: 34 (13.4%)			T2B: 34 (13.4%)	N1: 22 (8.7%)	M0: 140 (55.3%)
		Male:	Alive:
		197	161				High-grade:
		-0.779	-0.636				229 (90.5%)
				T3: 25 (13.4%)
Cluster 2				T3A: 44 (17.4%)	N2: 49 (19.4%)
(Patient= 253)	56-75: 154 (60.9%)			T3B: 41 (16.2%)	N3: 4 (1.6%)	M1: 6 (2.4%)
				T4: 4 (1.6%)
				T4A: 26 (10.3%)
	>75: 65 (25.7%)			T4B: 2 (0.8%)	NX: 25	MX: 106	Low-grade: 21 (8.3%)
		Female:	Deceased:
		56	92
		-0.221	-0.364	Others (T0, T1, TX): 5
	Median: 69			NA: 23	NA: 3	NA: 1	NA: 3
	0.293	0.0201	NA	0.069	0.21	0.00065	0.0005
p-Value		(Chi-squared)		(Chi-squared)	(Chi-squared)	(Chi-squared)	(Chi-squared)
	(Wilcoxon)
*TCGA PanCancer Atlas cohort contains 411 patient data, of which data for 4 patients were not available;
NX= Affected lymph node unassessed; MX= Metastasis cannot be measured; NA= Data not available or applicable; p-values were taken directly from the cBioPortal website, statistical test type is mentioned with the test values

## Sheet: Our Cohort
	Diagnosis
	Age	Sex	Tumor stage	Neoplasm Histologic grade	Metastasis staging
	(years)
	31-55: 4 (40.0%)			High: 5 (50.0%)
Study cohort (Total patient= 10)	56-75: 6 (60.0%)	Male: 8 (80.0%)	T1: 3 (30.0%)	Low: 3 (30.0%)
	>75: 0	Female: 2 (20.0%)			M0: 10 (100.0%)
			NA: 7 (70.0%)	NA: 2 (20.0%)
	Median: 60
NA= Data not available, All tumor classifications are pathological
