# Supplementary material for: A transcriptome study of p53-pathway related prognostic gene signature set in bladder cancer
Source: Heliyon. 2023 Oct 14;9(10):e21058. doi: 10.1016/j.heliyon.2023.e21058 (PMC10590981; doi:10.1016/j.heliyon.2023.e21058)
Supplement: Multimedia component 2 [file mmc2.xlsx]

## Sheet: Sheet1
Primer Name	SEQUENCE (5' to 3')	GC Content	Tm (Melting Temp.)
DLX1-C1-F	GCCAGAAAGTCTCAACAGCC	55	61.2
DLX1-C1-R	GCCGAGTGTAAACAGTGCAT	50	59
DSC1-C2-F	TTCCACAACACGTTCAGCAG	50	60.1
DSC1-C2-R	TCTCACGGTCAATGCTCCTT	50	61
MDGA2-C1-F	GATCTCTGGCCAAGGAGTGT	55	62.3
MDGA2-C1-R	CCTGATCTGTGGACGTGGAT	55	62.4
MDGA2-C2-F	ACAGATGTCAGACCAGCCAA	50	61
MDGA2-C2-R	CACTTCGATCCTGTCCTTGC	55	61
GNLY-C0-F	TAAGCCCACCCAGAGAAGTG	55	62.6
GNLY-C0-R	AGGCCCTGGGTAACTCTAGA	55	63
GNLY-C1-F	CTGCGTGATGAGGAGAAATCC	52	60.7
GNLY-C1-R	CACTTCTCTGGGTGGGCTTA	55	62.6
ACTB-C3-F	AATCTGGCACCACACCTTCT	50	61.3
ACTB-C3-R	AGCCTGGATAGCAACGTACA	50	59.6
