# Supplementary material for: A transcriptome study of p53-pathway related prognostic gene signature set in bladder cancer
Source: Heliyon. 2023 Oct 14;9(10):e21058. doi: 10.1016/j.heliyon.2023.e21058 (PMC10590981; doi:10.1016/j.heliyon.2023.e21058)
Supplement: Multimedia component 3 [file mmc3.xlsx]

## Sheet: Sheet1
Genes	HR	95% CI	P value	Genes	HR	95% CI	P value
	(Hazard Ratio)				(Hazard Ratio)
RAD9A	0.62	(0.5-0.78)	2.8e-05	FOXO3	1.3	(1-1.6)	0.032
BAIAP2	1.3	(1.2-1.5)	4.2e-05	ISCU	0.73	(0.54-0.98)	0.038
TM4SF1	1.2	(1.1-1.3)	9.4e-05	ST14	0.88	(0.77-0.99)	0.038
TCHH	1.1	(1.1-1.2)	0.00028	VAMP8	0.84	(0.71-0.99)	0.039
IP6K2	0.71	(0.58-0.87)	0.0009	CSRNP2	0.77	(0.59-0.99)	0.042
KLK8	1	(1-1.1)	0.0024	TXNIP	0.89	(0.79-1)	0.044
TRAFD1	0.67	(0.51-0.87)	0.0029	RAD51C	1.3	(1-1.6)	0.047
ERCC5	0.67	(0.52-0.87)	0.0031	RAB40C	0.82	(0.67-1)	0.048
FAM162A	0.78	(0.66-0.92)	0.0033	TNFSF9	1.1	(1-1.2)	0.011
HSPA4L	1.1	(1-1.2)	0.004	TNNI1	0.92	(0.86-0.98)	0.011
DNTTIP2	1.5	(1.1-2)	0.0049	APP	1.3	(1.1-1.6)	0.012
TPD52L1	1.2	(1-1.3)	0.005	INHBB	1.1	(1-1.3)	0.012
JUN	1.2	(1.1-1.4)	0.0056	DEF6	0.8	(0.68-0.95)	0.013
SPHK1	1.1	(1-1.2)	0.0069	PLK2	1.1	(1-1.3)	0.017
F2R	1.2	(1-1.3)	0.0075	TRAF4	0.82	(0.7-0.97)	0.017
TRIB3	1.2	(1-1.3)	0.0075	EPHX1	1.2	(1-1.3)	0.018
BLCAP	0.8	(0.68-0.95)	0.0091	XPC	0.75	(0.6-0.95)	0.018
PTPN14	1.3	(1.1-1.5)	0.0097	ZMAT3	1.3	(1-1.5)	0.018
S100A10	1.1	(1-1.2)	0.0097	SLC7A11	1.1	(1-1.2)	0.02
ANKRA2	0.74	(0.59-0.93)	0.011	TP63	0.94	(0.9-0.99)	0.02
ABHD4	1.2	(1-1.5)	0.021	EPS8L2	0.88	(0.79-0.99)	0.03
FUCA1	0.84	(0.73-0.98)	0.024	SLC3A2	1.2	(1-1.4)	0.03
FBXW7	0.71	(0.52-0.97)	0.032
