# Supplementary material for: A transcriptome study of p53-pathway related prognostic gene signature set in bladder cancer
Source: Heliyon. 2023 Oct 14;9(10):e21058. doi: 10.1016/j.heliyon.2023.e21058 (PMC10590981; doi:10.1016/j.heliyon.2023.e21058)
Supplement: Multimedia component 5 [file mmc5.xlsx]

## Sheet: C1 Deleted
cytoband	9p21.3	2q22.2	13q14.2	3p14.2	2q37.3	16q23.1	19p13.3	2q34	4q35.2	5q12.1	16p13.3	1p36.11	8p23.2	4q22.1	3p12.3	18q22.3	11q23.3	22q13.33	6p25.3	15q11.2	14q12	14q32.33	21q21.1	9p23	18q12.1	10q23.31	18q22.1	8p12	5q34	5q23.1	7q36.3	17p13.1	2p12	4q22.1	11p11.2
q value	1.2992e-60	9.2035e-17	5.7551e-15	4.095e-11	3.9487e-13	1.6425e-08	3.0818e-08	2.3368e-10	1.5816e-06	2.4628e-06	0.0001118	0.0003234	0.0005866	0.00022217	7.1155e-07	0.00031727	0.00094431	0.0022147	0.0052041	0.028359	0.039398	0.043257	0.055169	0.10545	0.10305	0.11099	0.037803	0.13527	0.16654	0.17635	0.17332	0.17332	0.24029	0.028859	0.24499
residual q value	1.2992e-60	9.2035e-17	5.7551e-15	3.8029e-09	6.48e-09	1.6425e-08	2.9813e-08	6.7262e-07	1.5497e-06	2.4628e-06	0.00010416	0.0003234	0.00058115	0.00070598	0.0007376	0.00076838	0.00094431	0.0022147	0.0052041	0.029959	0.03858	0.045188	0.053893	0.10427	0.10427	0.10819	0.1277	0.13622	0.16595	0.18007	0.18007	0.18007	0.24029	0.24029	0.24029
wide peak boundaries	chr9:21862003-22005393	chr2:140568070-142882821	chr13:48709313-49226308	chr3:59695826-61563891	chr2:239299242-242193529	chr16:78080419-79599498	chr19:1018968-1210937	chr2:213261971-214424032	chr4:186723105-190214555	chr5:58858726-60503866	chr16:1-6027378	chr1:27005831-27240455	chr8:2720249-6409290	chr4:90224080-92264501	chr3:69963564-84642440	chr18:71782210-80373285	chr11:106264563-135086622	chr22:45315572-50818468	chr6:1-2623236	chr15:1-33155479	chr14:26594376-27613463	chr14:90330001-107043718	chr21:1-26394101	chr9:7794912-10628565	chr18:33744767-34498668	chr10:89529142-90748786	chr18:45061827-68682959	chr8:13631424-37700686	chr5:133610145-181538259	chr5:91413993-136308155	chr7:53020802-159345973	chr17:1-47453528	chr2:1-242193529	chr4:1-190214555	chr11:1-135086622
genes in wide peak	CDKN2A	MIR7157	MLNR	FHIT	AGXT	WWOX	CNN2	SPAG16	FRG1	PDE4D	ABCA3	SLC9A1	CSMD1	CCSER1	GBE1	CYB5A	ACAT1	ACR	FOXF2	APBA2	MIR4307	hsa-mir-1185-2	APP	PTPRD	NOL4	KIF20B	ATP5A1	NAT1	hsa-mir-886	hsa-mir-886	hsa-mir-1975	ABR	hsa-mir-1244-1	hsa-mir-1979	ACAT1
	CDKN2A-AS1		FNDC3A	MIR548BB	KIF1A		GPX4	LOC100130451	ZFP42	PART1	ADCY9		LOC100287015		GPR27	GALR1	ACRV1	ARSA	FOXC1	NBEAP1	LOC101927062	SERPINA3	ATP5J	TMEM261		PANK1	BCL2	NAT2	ADRA1B	hsa-mir-1244-2	hsa-mir-96	ACACA	hsa-mir-3130-3	ADD1	ACP2
					BOK		POLR2E	MIR4438	TRIML2	MIR582	ARHGDIG				CNTN3	MBP	APLP2	CHKB	GMDS	CHRNA7	MIR4307HG	AKT1	BAGE	PTPRD-AS1		FLJ37201	CDH7	ADRA1A	ADRB2	APC	AOC1	ACADVL	hsa-mir-1245	ADH1A	ACRV1
					DTYMK		ABCA7		LOC339975		ATP6V0C				ROBO1	NFATC1	APOA1	CPT1B	IRF4	GABRA5	LOC102724890	BDKRB1	CBS	PTPRD-AS2		MIR107	DCC	ASAH1	ANXA6	ALDH7A1	ACHE	ASIC2	AAMP	ADH1B	ACTN3
					GPC1		SBNO2		TRIML1		CCNF				ROBO2	ZNF236	APOA4	TYMP	EXOC2	GABRB3		BDKRB2	CRYAA	LOC105375972		LINC00865	FECH	ATP6V1B2	ATOX1	CAMK4	AKR1B1	ACLY	ACADL	ADH1C	ADM
					GPR35		ARHGAP45		LINC01060		CLCN7				PDZRN3	CTDP1	APOC3	FBLN1	DUSP22	GABRG3		CALM1	CXADR			LINC01375	KDSR	BMP1	BNIP1	CAMLG	ARF5	ADORA2B	ACP1	ADH4	GRK2
					HDLBP		RNU6-1		FRG2		CREBBP				RYBP	ZNF516	ARCN1	PPARA	FOXQ1	IPW		SERPINA6	GABPA			LOC101926942	GRP	POLR3D	CAMK2A	CAST	ASL	AP2B1	ACTG2	ADH5	AP2A2
					NDUFA10		RNU6-7		DUX4		ECI1				FOXP1	TSHZ1	ATM	MAPK11	HUS1B	TRPM1		CHGA	NCAM2				LMAN1	BNIP3L	CAMLG	CDO1	ASNS	ALDH3A1	ACVR1	ADH6	APLNR
					2002-09-01		RNU6-2		DBET		DNASE1				EBLN2	TXNL4A	FXYD2	MAPK12	LOC285766	NDN		CKB	TMPRSS15				SMAD2	CHRNA2	CANX	CHD1	AZGP1	ALDH3A2	ACVR2A	ADH7	ALDH3B1
					PDCD1				LOC100506272		DNASE1L2				SHQ1	ADNP2	CXCR5	SBF1	LINC01622	OCA2		CRIP1	PWP2				SMAD4	CLU	CCNG1	AP3S1	OPN1SW	ALDOC	ACYP2	ADRA2C	ALDH3B2
					PPP1R7				LINC01262		E4F1				PROK2	KCNG2	CBL	WNT7B	LINC00266-3	SCG5		CRIP2	HSPA13				SMAD7	DPYSL2	CD14	CSF2	BPGM	ALOX12	ADCY3	AFM	AMPD3
					FARP2				LINC01596		GFER				PPP4R2	SALL3	CD3D	CELSR1	GMDS-AS1	SNRPN		DIO3	TPTE				MBD1	DUSP4	CD74	CSNK1G3	BRAF	ALOX12B	ADD2	AFP	APBB1
					STK25						HAGH				LINC00870	TIMM21	CD3E	PPP6R2	LOC101927691	TJP1		DYNC1H1	U2AF1				MC4R	EGR3	CDC25C	DMXL1	CACNA2D1	ALOX12P2	ADRA2B	AGA	BIRC2
					CAPN10						HBA1				LINC00877	ZNF407	CD3G	ZBED4	FOXCUT	UBE3A		EIF5	NRIP1				ME2	DMTN	CDX1	EFNA5	CALCR	ALOX15	AGXT	ALB	BIRC3
					PASK						HBA2				EIF4E3	CNDP2	CHEK1	SCO2	MIR6720	MKRN3		ELK2AP	C21orf33				MYO5B	EPHX2	CLTB	FBN2	CALD1	ALOX15B	ALK	AMBN	APLP2
					ATG4B						HBM				LINC00960	RBFA	CRYAB	PKDREJ		PWAR5		EML1	BTG3				NARS	EXTL3	CSF1R	FER	CALU	AOC2	ALPI	ANK2	APOA1
					SNED1						HBQ1				FAM86DP	PQLC1	DDX6	RABL2B		HERC2		BRF1	ICOSLG				SERPINB2	PTK2B	CSNK1A1	GDF9	CAPZA2	ARL4D	ALPP	SLC25A4	APOA4
					ANO7						HBZ				GXYLT2	NETO1	DDX10	GRAMD4		SNURF		HSP90AA1	USP25				ATP8B1	FGL1	NKX2-5	GLRX	CASP2	ARRB2	ALPPL2	ANXA2P1	APOC3
					THAP4						HMOX2				LOC728290	PARD6G	DLAT	MLC1		ARHGAP11A		IFI27	RBM11				SERPINB5	GFRA2	CTNNA1	HINT1	CAV1	ASGR1	BIN1	ANXA3	ARCN1
					ANKMY1						IGFALS				ZNF717	CNDP1	DPAGT1	MAPK8IP2		FAN1		ITPK1	CYP4F29P				SERPINB8	GNRH1	DBN1	HSD17B4	CAV2	ASGR2	ANXA4	ANXA5	RHOG
					RNPEPL1						MEFV				FRG2C	FAM69C	DRD2	PLXNB2		CYFIP1		JAG2	SMIM11A				SERPINB10	GSR	DIAPH1	HSPA4	KRIT1	ASPA	AOX1	APBB2	ARHGAP1
					GAL3ST2						MPG				MIR1284	CBLN2	ETS1	BRD1		FAM189A1		KLC1	LINC00158				SERPINB13	GTF2E2	DOCK2	IL3	CCT6A	ATP1B2	APOB	AREG	PHOX2A
					C2orf54						NDUFB10				MIR1324	FBXO15	FDX1	TBC1D22A		NPAP1		MARK3	CHODL-AS1				PMAIP1	NRG1	DPYSL3	IL4	CD36	ATP2A3	RHOB	RHOH	ARL2
					ING5						NME3				MIR4273	LOC284241	FLI1	ATXN10		DKFZP434L187		ATXN3	LINC00308				MAPK4	LOXL2	DRD1	IL5	CDK5	ATP6V0A1	RND3	ART3	ARNTL
					NEU4						NME4				MIR3923	ZADH2	SLC37A4	FAM19A5		GREM1		NDUFB1	MRPL39				RAB27B	LPL	SLC26A2	IL9	CDK6	BLMH	ATIC	ATOH1	ARRB1
					MTERF4						NTHL1				MIR4444-1	SMIM21	GRIK4	RIBC2		KLF13		SERPINA5	C21orf91				RPL17	MSR1	HBEGF	IL13	CFTR	BRCA1	ATP5G3	ATP5I	ART1
					OTOS						NTN3				SAMMSON	LINC00908	GUCY1A2	SMC1B		MAGEL2		SERPINA1	JAM2				SERPINB3	NEFM	DUSP1	IRF1	CHRM2	C1QBP	ATP6V1B1	NKX3-2	ASCL2
					COPS9						OR1F1				PDZRN3-AS1	LOC339298	H2AFX	NCAPH2		MTMR10		SERPINA4	SAMSN1				SERPINB4	NEFL	EBF1	KCNN2	AP1S1	FMNL1	KIF1A	BMP3	ATM
					OR6B3						OR2C1				LOC101927296	ATP9B	HMBS	GTSE1		NSMCE3		PPP2R5C	BAGE4				SLC14A1	NKX3-1	EGR1	LECT2	CLCN1	CACNB1	AUP1	BMPR1B	FXYD2
					LOC150935						PDPK1				LOC101927374	LOC400655	HSPA8	MOV10L1		ATP10A		LGMN	BAGE3				TCF4	PCM1	ETF1	LMNB1	COL1A2	CD68	BARD1	BST1	BAD
					LOC200772						PKD1				FOXP1-AS1	LINC00909	HSPB2	TTC38		NIPA2		MOK	BAGE2				SLC14A2	PDGFRL	F12	LNPEP	CPA1	CDC6	BCS1L	BTC	BBS1
					RTP5						PPL				LOC105377162	C18orf65	HTR3A	PRR34		CHRFAM7A		TNFAIP2	LINC00313				SERPINB7	PNOC	FABP6	LOX	CPA2	CDC27	BCYRN1	CAMK2D	CCND1
					LOC285095						RPL3L					LINC00683	IL10RA	MIOX		ULK4P3		TRAF3	MIR155HG				TNFRSF11A	PPP2CB	FAT2	SMAD5	CLDN4	CHD3	BMPR2	CASP3	BDNF
					DUSP28						RPS2					LOC400661	IL18	TRMU		ULK4P1		VRK1	CHODL				MBD2	PPP2R2A	FGF1	MAN2A1	CLDN3	CHRNB1	BOK	CASP6	CXCR5
					AQP12A						SRL					HSBP1L1	STT3A	PANX2		ARHGAP11B		WARS	ANKRD30BP2				PSTPIP2	PPP3CC	FGFR4	MCC	CUX1	CHRNE	ZFP36L2	CCKAR	SERPING1
					OR6B2						CAPN15					C18orf63	KCNJ1	CERK		SNORD107		XRCC3	LIPI				PIAS2	SFTPC	FOXI1	NEUROG1	CYP3A7	CCR7	BUB1	CCNA2	CAPN5
					MIR149						SSTR5					PARD6G-AS1	KCNJ5	ALG12		TUBGCP5		YY1	ABCC13				TXNL1	SLC7A2	FLT4	PAM	CYP3A4	CNP	CACNB4	CCNG2	VPS51
					AQP12B						TCEB2					LOC100131655	VWA5A	CRELD2		NIPA1		GPR68	SIK1				LIPG	SLC18A1	GABRA1	PCSK1	CYP3A5	COX10	CAD	SCARB2	MRPL49
					D2HGDH						TFAP4					LOC100505797	MCAM	ADM2		PWAR1		TCL1A	C21orf91-OT1				ONECUT2	STC1	GABRA6	PGGT1B	CYP51A1	CPD	CALM2	CD38	ZNHIT2
					LOC728323						TPSAB1					LOC100505817	KMT2A	TRABD		OTUD7A		ADAM6	D21S2088E				VPS4B	WRN	GABRB2	PITX1	DLD	CLDN7	CAPG	LRBA	MPPED2
					PP14571						TSC2					LOC100505853	NCAM1	SELO		LOC283683		DLK1	LINC00515				CTIF	FZD3	GABRG2	PPIC	DLX5	CRHR1	CASP8	CDS1	MYRF
					BOK-AS1						UBE2I					RBFADN	NFRKB	HDAC10		GOLGA6L2		CCNK	LINC00319				ACAA2	TUSC3	GABRP	PPP2CA	DLX6	CRK	CASP10	CLGN	TMEM258
					MIR3133						ZNF75A					MIR548AV	NNMT	SHANK3		OR4N4		MTA1	POTED				MALT1	UBXN8	GFRA3	SKP1	DYNC1I1	CRYBA1	CCNT2	CENPC	DAGLA
					MIR4269						ZNF174					LOC101927606	NPAT	TUBGCP6		LOC283710		RPS6KA5	LOC339622				POLI	ADAM7	GLRA1	SLC12A2	DPP6	CSF3	CD8A	CENPE	CALCA
					MIR2467						ZNF200					LOC101927651	NRGN	LMF2		HERC2P3		TRIP11	LINC00317				PHLPP1	TNFRSF10D	GM2A	SLC22A4	SLC26A3	CTNS	CD8B	CLCN3	CALCB
					MIR4786						ZNF205					LINC01029	OPCML	KLHDC7B		GOLGA6L1		BAG5	LINC00320				NEDD4L	TNFRSF10C	GRK6	SLC22A5	EGFR	DHX8	CD28	CNGA1	CAPN1
					CAPN10-AS1						ZNF213					LOC101927989	PAFAH1B2	PRR34-AS1		GOLGA8G		C14orf2	LOC388813				WDR7	TNFRSF10B	GPX3	SNX2	ELN	DLG4	CENPA	CPE	CARS
					LINC01237						NPRL3						POU2AF1	CDPF1		GOLGA8IP		CDC42BPB	MIR99AHG				PIGN	TNFRSF10A	GRIA1	SRP19	EN2	DNAH9	CHN1	CRMP1	CASP1
					LOC101928111						AXIN1						PPP2R1B	GTSE1-AS1		SNORD108		TCL1B	ANKRD20A11P				SNORD58B	FGF17	NR3C1	TCF7	EPHA1	DPH1	CHRNA1	CSN1S1	CASP4
					LOC102723927						RGS11						PTS	LOC284930		SNORD109A		FAM30A	MIRLET7C				SNORD58A	DOK2	GRM6	NR2F1	EPHB4	DRG2	CHRND	CSN2	CASP5
											CACNA1H						NECTIN1	LOC284933		SNORD115-1		TECPR2	MIR125B2				CDH20	MTMR7	HARS	TGFBI	EPHB6	DUSP3	CHRNG	CSN3	CAT
											BAIAP3						RDX	RPL23AP82		WHAMMP3		GOLGA5	MIR155				CDH19	ENTPD4	HK3	UBE2B	EPO	DVL2	CLK1	CTBP1	CBL
											RHBDL1						RPS25	C22orf34		FMN1		FBLN5	MIR99A				ST8SIA5	PHYHIP	HMMR	VDAC1	ERV3-1	EFNB3	CNGA3	CTSO	SERPINH1
											CLDN6						SC5D	CHKB-CPT1B		SNORD64		SIVA1	MGC39584				RAX	SORBS3	HNRNPAB	ST8SIA4	EZH2	EIF4A1	COL3A1	DGKQ	CCKBR
											CLDN9						SCN2B	MIRLET7BHG		PWAR4		CYP46A1	MIR663A				CXXC1	NPM2	HNRNPH1	REEP5	FLNC	EIF5A	COL4A3	DCK	CD3D
											PKMYT1						SCN4B	LINC00898		PWARSN		PAPOLA	RNA5-8S5				ST8SIA3	DCTN6	HRH2	PDLIM4	GBAS	ENO3	COL4A4	DCTD	CD3E
											PIGQ						SDHD	IL17REL		LINC01193		RCOR1	RNA18S5				IER3IP1	PNMA2	HSPA9	P4HA2	GBX1	ERBB2	COL5A2	DHX15	CD3G
											DNAJA3						ST3GAL4	MIRLET7A3		IGHV1OR15-1		PACS2	RNA28S5				TCEB3B	ADAM28	NDST1	ATG12	GNAI1	ETV4	COL6A3	DMP1	CD5
											SYNGR3						SLN	MIRLET7B		GOLGA8EP		PPP1R13B	TEKT4P2				MEX3C	RBPMS	HTR4	NREP	GNB2	EVI2A	COX5B	DRD5	CD6
											IL32						SORL1	DENND6B		OR4M2		DICER1	MIR548X				DYM	LZTS1	IK	RAB9BP1	GNG11	EVI2B	CPS1	DSPP	MS4A1
											SLC9A3R2						SRPRA	PIM3		OR4N3P		KIF26A	MIR3118-1				ZCCHC2	XPO7	IL9	CXCL14	GNGT1	EZH1	CREB1	EDNRA	MS4A3
											SEC14L5						ST14	ODF3B		HERC2P10		TMEM251	MIR3156-3				ZNF532	TRIM35	IL12B	H2AFY	GPR22	FGF11	ATF2	EGF	CD44
											RAB11FIP3						TAGLN	TBC1D22A-AS1		HERC2P2		TCL6	MIR3687-1				ELAC1	RHOBTB2	ITK	SMAD5-AS1	GPR37	FOXO3B	CRYBA2	EIF4E	CD59
											IFT140						TECTA	SYCE3		MIR211		GPR132	MIR3648-1				KIAA1468	KIF13B	KCNMB1	SNCAIP	GRM3	FLII	CRYGA	ELF2	CD81
											TELO2						THY1	LOC730668		NF1P2		SERPINA10	LINC01549				EPG5	PSD3	LCP2	TTC37	GRM8	FLOT2	CRYGB	ENPEP	CD151
											NUBP2						UPK2	LINC01310		GOLGA6L22		GLRX5	LOC100507412				CCDC68	LEPROTL1	LECT2	PJA2	GTF2I	GAST	CRYGC	EPHA5	CDKN1C
											ZNF263						ZBTB16	CHKB-AS1		HERC2P9		EVL	RNA45S5				KATNAL2	SLC39A14	LTC4S	DDX46	GTF2IP1	FZD2	CRYGD	EREG	CFL1
											TRAP1						ZNF202	LINC00899		WHAMMP2		GSKIP	SAMSN1-AS1				MRO	FGF20	SMAD5	RAD50	GUSB	G6PC	CTLA4	ETFDH	CTSC
											MSLN						CUL5	MIR3201		LINC00929		CINP	MIR548XHG				HDHD2	ADAMDEC1	MFAP3	SEC24A	HGF	KAT2A	CTNNA2	EVC	CHEK1
											STUB1						BARX2	MIR3619		GOLGA8N		ASB2	LINC01425				SERPINB12	CNOT7	MGAT1	KIF3A	HIP1	GFAP	CYP1B1	F11	CHKA
											MRPL28						ZPR1	MIR3667		CHEK2P2		CPSF2	LOC101927843				SERPINB11	PURG	MSX2	RHOBTB3	MNX1	GP1BA	CYP27A1	FABP2	CHRM1
											TBL3						USP2	LINC01589		LOC646214		CDCA4	LOC101927869				SEC11C	ZDHHC2	NDUFA2	ELL2	HPVC1	CCR10	DARS	ACSL1	CHRM4
											RNPS1						PCSK7	MIR4763		CXADRP2		ATG2B	C21orf140				DSEL	SLC25A37	NEUROG1	FSTL4	AGFG2	GPS2	DBI	FAT1	TPP1
											PRSS21						HTR3B	MIR4762		PDCD6IPP2		UBR7	MIR6724-1				HAUS1	SCARA3	NPM1	2008-09-01	HSPB1	GRB7	DCTN1	FGA	CLNS1A
											CLUAP1						ZW10	MIR4535		IGHV1OR15-3		MEG3	MIR8069-1				ALPK2	SARAF	NPY6R	PPIP5K2	HTR5A	GRN	DDX1	FGB	CNGA4
											MAPK8IP3						UBE4A	LL22NC03-75H12.2		REREP3		PPP4R3A	MIR6130				LOXHD1	KCTD9	PCDH1	ACSL6	IFRD1	GUCY2D	DES	FGF2	CNTF
											MGRN1						EI24	MIR6821		GOLGA8S		BTBD7	LOC102723360				STARD6	PIWIL2	PCDHGC3	JADE2	IMPDH1	HCRT	DGUOK	FGF5	COPB1
											TPSD1						FEZ1	LOC105373100		GOLGA8J		ZNF839	KCNE1B				C18orf25	ELP3	PDE6A	TNFAIP8	INSIG1	HIC1	DHFRP3	FGFR3	COX8A
											SRRM2						ARHGAP32			GOLGA8T		C14orf132	SMIM11B				CCBE1	INTS10	PDGFRB	FBXL21	IRF5	HSD17B1	DLX1	FGG	CPT1A
											TPSG1						C2CD2L			GOLGA8K		DDX24	LOC102724188				C18orf54	CCDC25	PFDN1	UQCRQ	KCND2	IFI35	DLX2	FRG1	CRY2
											RAB26						RBM7			GOLGA8M		UNC79	LOC102724219				TCEB3C	INTS9	PITX1	AFF4	KCNH2	IGFBP4	DNAH6	GAB1	CRYAB
											ZNF500						MPZL2			GOLGA6L6		BEGAIN	LOC102724354				ZBTB7C	CSGALNACT1	POU4F3	SLC27A6	KEL	ITGA2B	DYNC1I2	GABRA2	CST6
											DECR2						HYOU1			LOC727924		PPP4R4	LOC102724428				SKA1	HR	PPP2CA	SNX24	LAMB1	ITGAE	DNMT3A	GABRA4	CSTF3
											OR1F2P						ATP5L			GOLGA8O		MOAP1	U2AF1L5				CFAP53	PBK	PPP2R2B	TMED7	LEP	ITGB3	DOK1	GABRB1	CTNND1
											SNORA64						ADAMTS8			GOLGA6L7P		DIO3OS	LOC102724652				RNF152	ZNF395	MAPK9	ISOC1	LIMK1	JUP	DPP4	GABRG1	CTSD
											SNORD60						TREH			GOLGA8H		INF2	LOC102724843				LINC00305	BIN3	PROP1	SAR1B	LRCH4	KCNJ12	DTNB	GAK	CTSW
											UBN1						CEP164			GOLGA8CP		BCL11B	MIR6724-2				DYNAP	TEX15	PURA	CDKL3	MCM7	KRT9	DTYMK	GC	DDB1
											CDIP1						IGSF9B			PWRN1		OTUB2	MIR6724-3				BOD1L2	MTUS1	RARS	PRR16	DNAJB9	KRT10	DUSP2	GK2	DDB2
											SOX8						EXPH5			PWRN2		ZFYVE21	LOC105372751				SIGLEC15	CCAR2	RPS14	COMMD10	MDH2	KRT12	E2F6	GK3P	DDX6
											AMDHD2						PHLDB1			SNORD116-1		MEG8	LOC105372833				HMSD	SH2D4A	SGCD	RAPGEF6	MEST	KRT13	EEF1B2	GLRB	DDX10
											PAM16						SIK2			SNORD116-2		WDR25	LOC105379511				LOC284294	PDLIM2	SKP1	ERAP1	MET	KRT14	EGR4	GNRHR	DHCR7
											NAGPA						NCAPD3			SNORD116-3		LINC00341	LOC105379514				CPLX4	EBF2	SLC6A7	PHAX	MKLN1	KRT15	EMX1	GPM6A	DLAT
											TNFRSF12A						ARHGEF12			SNORD116-4		CLMN	FRGCA				OACYLP	FAM160B2	SLC34A1	EPB41L4A-AS2	MUC3A	KRT16	EN1	GRK4	DLG2
											POLR3K						SIK3			SNORD116-5		CATSPERB					LINC01538	DUSP26	SLIT3	ZCCHC10	NDUFA5	KRT17	EPAS1	GRIA2	DPAGT1
											MSRB1						VSIG2			SNORD116-8		RIN3					MIR122	HMBOX1	SNCB	GIN1	NDUFB2	KRT19	EPHA4	GRID2	DRD2
											GNG13						BACE1			SNORD116-10		C14orf159					RNF165	RNF122	SPARC	TRIM36	NOS3	KRT31	ERBB4	CXCL1	DRD4
											KCTD5						TRIM29			SNORD116-11		TMEM121					C18orf32	NUDT18	SPINK1	RIOK2	CNOT4	KRT32	ERCC3	CXCL2	DUSP8
											ZSCAN32						CADM1			SNORD116-12		AMN					LOC643542	DOCK5	SPOCK1	FEM1C	NPTX2	KRT33A	FABP1	CXCL3	EEF1G
											HCFC1R1						POU2F3			SNORD116-13		IFI27L2					SKOR2	BIN3-IT1	STK10	C5orf15	NRCAM	KRT33B	ACSL3	GRSF1	EIF4G2
											LUC7L						HINFP			SNORD116-14		SETD3					SCARNA17	ZNF703	TAF7	CDC42SE2	NRF1	KRT34	FAP	GUCY1A3	ELF5
											ALG1						REXO2			SNORD116-15		APOPT1					SNORA37	TTI2	TCF7	ZNF608	OCM2	KRT35	EFEMP1	GUCY1B3	MARK2
											NMRAL1						OR8G2			SNORD116-16		HHIPL1					TCEB3CL	REEP4	ZNF354A	SEMA6A	ORC5	LASP1	FHL2	GYPA	CTTN
											TBC1D24						OR8B8			SNORD116-17		GON7					SNORD58C	STMN4	TCOF1	EPB41L4A	SERPINE1	LGALS9	FKBP1B	GYPB	ESRRA
											CASKIN1						OR8G1			SNORD116-18		FAM181A					LINC01630	MAK16	TGFBI	ERAP2	PAX4	LHX1	FN1	GYPE	ETS1
											CRAMP1						TIMM8B			SNORD116-20		BTBD6					MIR1539	FUT10	TTC1	FBXL17	PCOLCE	LIG3	FOSL2	H2AFZ	EXT2
											RAB40C						OR8B2			SNORD116-21		EXOC3L4					MIR4320	CHMP7	UBE2B	YTHDC2	PDK4	LLGL1	FRZB	HADH	F2
											TMEM8A						ACAD8			SNORD116-22		WDR20					LINC01539	VPS37A	UBE2D2	GRAMD3	SLC26A4	NBR1	FSHR	HTT	FANCF
											CHTF18						B3GAT1			SNORD116-23		AHNAK2					LOC100505549	NKX2-6	VDAC1	TXNDC15	PEX1	MAPT	FTH1P3	HGFAC	FAU
											PRSS22						DCPS			SNORD116-24		TRMT61A					TCEB3CL2	SGCZ	WNT8A	MCTP1	CDK14	ADAM11	GAD1	UBE2K	MS4A2
											MLST8						ZBTB44			SNORD116-25		TDRD9					RPL17-C18orf32	UNC5D	NME5	NUDT12	ABCB1	MEIS3P1	GALNT3	HMGB2	FDX1
											RHBDF1						THYN1			SNORD115-2		ANKRD9					MIR4528	PEBP4	STC2	SPATA9	ABCB4	MEOX1	GBX2	HMX1	FEN1
											MMP25						DDX25			SNORD116-26		AK7					MIR4527	CDCA2	EIF4EBP3	TSSK1B	PHKG1	MFAP4	GCG	HNRNPD	FGF3
											NARFL						NTM			SNORD116-27		IFI27L1					MIR4529	ESCO2	PCDHGB4	FAM172A	PIK3CG	MLLT6	GCKR	HPGD	FGF4
											LINC00235						CDON			SNORD115-3		C14orf79					MIR3591	FBXO16	CDC23	PCBD2	PIP	MNT	MSTN	HTN1	FKBP2
											TPSB2						SIDT2			SNORD115-4		PLD4					MIR4743	KCNU1	ADAM19	SLF1	PMS2P1	MPP2	GFPT1	HTN3	FLI1
											HS3ST6						TRAPPC4			SNORD115-5		ADSSL1					MIR4744	R3HCC1	FGF18	MEGF10	PMS2P2	MPP3	GGCX	IBSP	FOLH1
											PDIA2						SPA17			SNORD115-6		TC2N					MIR5011	LGI3	HDAC3	TSLP	PMS2P4	MYH1	GLI2	IDUA	FOLR1
											UNKL						FXYD6			SNORD115-7		SLC24A4					LINC-ROR	LOC254896	SQSTM1	C5orf30	PMS2P5	MYH2	GLS	CFI	FOLR2
											LINC00254						SIAE			SNORD115-8		SLC25A29					LINC01544	LOC286059	ATP6V0E1	LYRM7	PMS2P3	MYH3	GPC1	IGFBP7	FOLR3
											LMF1						C11orf71			SNORD115-10		DEGS2					LOC101927229	MICU3	PTTG1	SLC25A46	PODXL	MYH4	GPD2	JCHAIN	FSHB
											FAM173A						ROBO4			SNORD115-11		LINC00239					LINC01416	LOC286114	PDLIM7	CDKN2AIPNL	POLR2J	MYH8	GPR1	RBPJ	FTH1
											MRPS34						SLC35F2			SNORD115-12		LINC00637					LOC101927322	SCARA5	CNOT8	PRDM6	PON1	MYH10	GPR17	IL2	FUT4
											METRN						RAB39A			SNORD115-13		LINC00618					SLC14A2-AS1	FAM183CP	HAND1	FTMT	PON2	MYL4	GPR35	CXCL8	SLC37A4
											THOC6						BTG4			SNORD115-14		GSC					LOC101928167	LOC389641	MED7	FNIP1	PON3	MYO1C	GPR39	IL15	LRRC32
											KREMEN2						NXPE4			SNORD115-15		SERPINA12					LOC102724651	NUGGC	MYOT	EPB41L4A-AS1	POR	MYO1D	GRB14	ING2	GAS2
											CORO7						TTC12			SNORD115-16		PRIMA1					SNHG22	MIR320A	ADAMTS2	2003-03-01	PPP1R3A	NAGLU	MSH6	CXCL10	GIF
											SNRNP25						C11orf57			SNORD115-17		TTC7B					TCF4-AS1	MIR383	NRG2	LEAP2	PRKAR2B	NEUROD2	GTF3C2	IRF2	GNG3
											ROGDI						ELMOD1			SNORD115-18		SYNE3					SNORA108	C8orf58	CXCL14	SLCO6A1	PRSS1	NF1	GYPC	KDR	GRIA4
											TMEM204						FOXRED1			SNORD115-20		LINC00638						LINC00589	H2AFY	PRRC1	PRSS2	NMT1	HADHA	KIT	GRIK4
											NAA60						SCN3B			SNORD115-21		NUDT14						MBOAT4	SMAD5-AS1	ZNF474	RELN	NOS2	HADHB	KLKB1	GRM5
											C16orf59						VPS11			SNORD115-22		LINC00521						SNORD13	RNF14	POU5F2	PSMC2	NSF	HDLBP	LETM1	GSTP1
											ZNF205-AS1						TEX12			SNORD115-23		SERPINA11						RBPMS-AS1	CLINT1	STARD4	PSPH	NUP88	HK2	LRPAP1	GTF2H1
											FAHD1						CRTAM			SNORD115-25		FAM181A-AS1						LOC100128993	PCDHGA8	WDR36	TAS2R38	OMG	HNMT	MAD2L1	GUCY1A2
											PRSS27						TMPRSS4			SNORD115-26		SNHG10						MIR548H4	PCDHA9	SOWAHA	PTN	OR1D2	TLX2	SMAD1	H2AFX
											FAM234A						IFT46			SNORD115-29		C14orf177						MIR4287	MATR3	SHROOM1	PTPN12	OR3A1	HOXD1	MANBA	HBB
											WDR24						PRDM10			SNORD115-30		SLC25A47						MIR548V	MAML1	C5orf24	PTPRN2	OR3A2	HOXD3	MGST2	HBBP1
											TRAF7						DSCAML1			SNORD115-31		LINC00523						MIR3148	KIAA0141	DCANP1	PTPRZ1	P2RX1	HOXD4	CXCL9	HBD
											FLYWCH1						GRAMD1B			SNORD115-32		CEP170B						MIR4288	JAKMIP2	MGC32805	RARRES2	P2RX5	HOXD8	AFF1	HBE1
											HAGHL						ARHGAP20			SNORD115-33		C14orf80						MIR3622A	DDX46	CEP120	RFC2	PAFAH1B1	HOXD9	NR3C2	HBG1
											NUDT16L1						USP28			SNORD115-34		CCDC85C						MIR3622B	GFPT2	SLC25A48	RHEB	SERPINF1	HOXD10	MSX1	HBG2
											METTL26						PKNOX2			SNORD115-35		ITPK1-AS1						LOC100507071	SLC23A1	SRFBP1	RNY1	PER1	HOXD11	MTNR1A	HMBS
											MCRIP2						TP53AIP1			SNORD115-36		SERPINA9						LOC100507156	GNPDA1	ARSK	RNY3	PEX12	HOXD12	MTTP	SLC29A2
											SLX4						ABCG4			SNORD115-37		LINC00524						SMIM18	SRA1	FAM81B	RNY4	PFAS	HOXD13	MUC7	HPX
											GNPTG						ROBO3			SNORD115-38		LINC00226						LINC01605	KIF20A	CCDC112	RNY5	PFN1	HPCAL1	MYL5	HRAS
											GLYR1						C11orf1			SNORD115-39		LINC00221						NRG1-IT1	G3BP1	DCP2	CCL24	PITPNA	AGFG1	NDUFC1	HSPA8
											GLIS2						RNF26			SNORD115-41		COX8C						LZTS1-AS1	APBB3	LIX1	SHH	PLD2	DNAJB2	NEK1	HSPB2
											ZSCAN10						FAM118B			SNORD115-44		ASPG						NRG1-IT3	TNIP1	ADAMTS19	SLC4A2	SERPINF2	HSPD1	NFKB1	DNAJC4
											RHOT2						NLRX1			SNORD116-28		MIR381HG						LOC101929066	RACK1	LINC01554	SLC13A1	PMP22	HSPE1	NKX6-1	HTR3A
											ZNF598						MSANTD2			SNORD116-29		SERPINA13P						LOC101929172	SLU7	LVRN	SMARCD3	PNMT	FOXN2	NPY1R	IGF2
											HN1L						ALG9			SNORD115-48		LINC01550						LOC101929237	RGS14	KIAA0825	SMO	POLR2A	HTR2B	NPY2R	IGHMBP2
											SPSB3						CLMP			SNORD115-24		RTL1						LOC101929294	SEC24A	GPR150	SPAM1	MED1	ID2	NPY5R	IL10RA
											TIGD7						PDZD3			SNORD115-27		TMEM179						LOC101929315	CPLX2	DTWD2	SRI	PPY	IDH1	PCDH7	IL18
											RPUSD1						C11orf63			SNORD115-28		SERPINA2						EXTL3-AS1	FAXDC2	RGMB	AKR1D1	MAPK7	SP110	PDGFRA	ILK
											FLYWCH2						CCDC15			SNORD115-45		LINC00642						LOC101929450	FAM114A2	LINC00491	SRPK2	MAP2K3	IGFBP2	PDE6B	INCENP
											VASN						TMPRSS5			SNORD115-47		DICER1-AS1						LOC101929470	BRD8	RFESD	SSBP1	PRPSAP2	IGFBP5	PDHA2	INS
											TSR3						PUS3			LOC100128714		C14orf180						LOC101929550	TCERG1	CHSY3	STX1A	PSMB3	IHH	GATB	INPPL1
											WFIKKN1						JAM3			LOC100130111		MIR127						MIR6841	BTNL3	FAM170A	SYPL1	PSMB6	IL1A	PF4	IRF7
											NOXO1						BCO2			LOC100131315		MIR134						MIR6842	HNRNPA0	C5orf66-AS2	TAC1	PYY	IL1B	PF4V1	STT3A
											CCDC78						TMPRSS13			HERC2P7		MIR136						MIR6843	LMAN2	LOC340074	TAF6	PSMD3	IL1R1	PITX2	CD82
											ZG16B						KIRREL3			GOLGA8F		MIR154						MIR6876	SPINK5	FAM174A	TBXAS1	PSMD11	IL1RN	PKD2	KCNA4
											PRSS30P						BUD13			GOLGA8DP		MIR203A						MIR7641-2	SOX30	CATSPER3	TFR2	RAB5C	CXCR1	PLRG1	KCNC1
											PAQR4						TMEM25			POTEB2		MIR299						LOC102467222	MGAT4B	SLCO4C1	TRIP6	RAD51D	CXCR2	EXOSC9	KCNJ1
											ANKS3						RPUSD4			WHAMMP1		CCDC88C						LINC01288	B4GALT7	TICAM2	UBE2H	RARA	CXCR2P1	POLR2B	KCNJ5
											UBALD1						TBRG1			LOC100288637		MIR323A							SYNPO	TEX43	VGF	RCVRN	INHA	POU4F2	KCNJ11
											2012-09-01						UBASH3B			LOC100289656		MIR337							RNF44	LOC389332	VIPR2	RNU2-1	INHBB	PPEF2	KCNQ1
											RNF151						SNORD14C			MIR1268A		MIR342							ABLIM3	C5orf63	ZAN	RPA1	INPP1	PPAT	KRTAP5-9
											PRR35						SNORD14D			MIR3118-3		MIR345							HMGXB3	NR2F1-AS1	EIF4H	RPL19	INPP4A	PPBP	LDHA
											FBXL16						SNORD14E			MIR3118-4		MIR376C							TBC1D9B	C5orf56	CLIP2	RPL23A	INPP5D	PPID	LDHC
											SSTR5-AS1						DIXDC1			MIR3118-2		MIR369							ARHGAP26	TIFAB	LAT2	RPL26	ITGA6	PPP2R2C	FADS1
											ZNF597						ZC3H12C			MIR4509-1		MIR370							ATP10B	RGMB-AS1	WNT2	RPL27	IRS1	PPP3CA	FADS3
											BICDL2						GLB1L2			MIR4509-2		MIR376A1							N4BP3	LOC553103	XRCC2	SCO1	ITGA4	PRKG2	LMO1
											C16orf89						ESAM			MIR4508		MIR377							FAF2	CTXN3	YWHAG	CCL1	ITGAV	MAPK10	LMO2
											C16orf71						ALKBH8			MIR4715		MIR379							WWC1	TMEM232	ZNF3	CCL2	ITGB6	PTPN13	VWA5A
											EEF2KMT						FDXACB1			MIR5701-2		MIR380							FBXW11	ARL14EPL	ZKSCAN1	CCL3	KCNF1	QDPR	LRP4
											WDR90						C11orf52			MIR5701-1		MIR381							JADE2	LINC01184	ZSCAN21	CCL3L1	KCNJ3	RAP1GDS1	LRP5
											EME2						VPS26B			SNORD116-30		MIR382							LARP1	CCNI2	ZNF138	CCL4	KCNJ13	REST	LSP1
											CASP16P						GLB1L3			SNORD115-46		MIR433							HARS2	SNORA13	ZP3	CCL5	KCNK3	RFC1	LTBP3
											NLRC3						TIRAP			LOC100996255		MIR431							ZNF346	MIR583	ZYX	CCL7	KCNS3	RGS12	CAPRIN1
											MEIOB						C1QTNF5			POTEB		MIR329-1							GEMIN5	LINC00992	MTERF1	CCL8	KHK	RNF4	MAP6
											PRSS33						PANX3			GOLGA8R		MIR329-2							PCDHGA12	CCDC192	SHFM1	CCL11	KIF3C	ABCE1	MCAM
											NPW						APOA5			LOC101927079		MIR323B							LRRTM2	MEIKIN	TFPI2	CCL13	KIF5C	RPL9	MDK
											BRICD5						TMEM45B			LOC101928042		MIR409							CCDC69	VTRNA2-1	ST7	CCL14	AFF3	RPL34	MEN1
											PGP						COLCA2			PWRN3		MIR412							PCDHB5	KIAA1024L	ARHGEF5	CCL15	LCT	RPS3A	SCGB2A1
											LINC00514						PIH1D2			GABRG3-AS1		MIR410							FBXL21	LOC100133050	ZNF212	CCL16	LHCGR	S100P	SCGB2A2
											LINC00921						NXPE1			POTEB3		MIR376B							KLHL3	LOC100289230	TRRAP	CCL18	LIMS1	MSMO1	MAP3K11
											NHLRC4						NXPE2			LOC102725022		MIR485							TSPAN17	LOC100289673	FZD1	CCL23	LRP2	CXCL6	KMT2A
											C16orf91						JAML			PWRN4		MIR493							OR2V1	MIR1289-2	FZD9	SDF2	LTBP1	CXCL11	MMP1
											JMJD8						CWF19L2			LOC105370757		MIR432							HAVCR1	MIR548F3	ZNF282	MAP2K4	LY75	CXCL5	MMP3
											C16orf96						KDELC2					MIR494							SNORD63	MIR1244-1	CUL1	SH3GL1P1	EPCAM	SFRP2	MMP7
											PRSS41						LAYN					MIR495							SNORA74A	MIR548P	TPST1	SH3GL1P2	MXD1	SGCB	MMP8
											PRR25						TTC36					MIR496							CYFIP2	TMED7-TICAM2	FKBP6	SHBG	MAL	SH3BP2	MMP10
											C1QTNF8						PATE1					MIR487A							PKD2L2	MIR2277	TRIM24	SHMT1	MAP2	SNCA	MMP12
											PTX4						C11orf65					RD3L							PRELID1	MIR1244-3	BUD31	SLC2A4	MAT2A	SOD3	MMP13
											SMIM22						ADAMTS15					TEX22							IL17B	MIR1244-2	SGCE	SLC4A1	MATN3	SPINK2	MRE11A
											SNORA10						MPZL3					MIR539							MAT2B	MIR3936	MGAM	SLC6A4	MCM6	SPP1	MTNR1B
											FLJ42627						C11orf45					MIR544A							MRPL22	MIR3661	WASL	SMARCE1	MDH1	SRP72	MUC2
											CCDC154						HYLS1					MIR376A2							PCDHB1	STARD4-AS1	PLOD3	SOX15	MEIS1	STATH	MUC5AC
											C16orf90						TMEM218					MIR487B							TLX3	HNCAT21	BAZ1B	SREBF1	MGAT5	SULT1E1	MUC6
											ABCA17P						SLC37A2					SCARNA13							KCNIP1	LOC100505841	CLDN12	STAT3	MPV17	TACR3	MYBPC3
											LOC652276						OR8B12					SNORA28							ZNF354C	MIR4633	DGKI	STAT5A	MYO1B	TDO2	MYO7A
											SNORA78						OR8G5					SNORD112							RPL26L1	MIR4461	AP4M1	STAT5B	MSH2	TEC	MYOD1
											MIR662						OR10G8					MIR411							SAR1B	MIR4454	BCL7B	SUPT6H	MTIF2	TLL1	NAP1L4
											LOC729652						OR10G9					MIR654							C5orf45	MIR4460	ATP6V1F	VAMP2	MYCN	TLR1	NCAM1
											SNHG9						OR10S1					MIR655							DCTN4	LINC01023	ASIC3	TADA2A	MYL1	TLR2	NDUFC2
											CEMP1						OR6T1					MIR656							MZB1	MIR5692C1	PMPCB	HNF1B	MYO7B	TLR3	NDUFS3
											MIR940						OR4D5					LOC730202							PAIP2	MIR5706	ATP5J2	MLX	NAB1	TRPC3	NDUFV1
											LOC100128770						TBCEL					SNORD113-1							CDKL3	LINC00492	GTF2IRD1	THRA	NCL	TXK	NDUFS8
											SRRM2-AS1						TMEM136					SNORD113-2							PCDH12	P4HA2-AS1	PDIA4	TNFAIP1	NEB	UBE2D3	NELL1
											WASIR2						SPATA19					SNORD113-3							FAM13B	NREP-AS1	UBE3C	TOP2A	NDUFA10	UCHL1	NFRKB
											LOC100134368						HEPACAM					SNORD113-4							FAM53C	C5orf66	FAM131B	TOP3A	NDUFB3	UCP1	NNMT
											MIR1225						OAF					SNORD113-5							REEP2	LOC101927023	SEMA3E	TP53	NDUFS1	UGDH	NPAT
											DDX11L10						ANKK1					SNORD113-6							DDX41	LOC101927059	DOCK4	DNAJC7	2002-09-01	UGT2B4	NRGN
											MIR3178						RNF214					SNORD113-7							NOP16	LOC101927078	TCAF1	TUBG1	NEU2	UGT2B7	NUCB2
											MIR3177						LOC283140					SNORD113-8							LARS	LOC101927100	MAGI2	UBB	NEUROD1	UGT2B10	NUMA1
											MIR3176						LINC00900					SNORD113-9							CXXC5	LOC101927190	POM121	UBE2G1	NFE2L2	UGT2B15	NUP98
											MTRNR2L4						BCL9L					SNORD114-1							HMP19	SEMA6A-AS1	DMTF1	UBTF	NPAS2	UGT2B17	OMP
											MIR3677						FOXR1					SNORD114-2							UIMC1	HRAT56	DNAJB6	TRPV1	NPHP1	UGT8	OPCML
											MIR3180-5						CCDC153					SNORD114-3							KDM3B	LOC101927357	ABCF2	VTN	NPPC	VEGFC	SLC22A18
											SNHG19						OR8D1					SNORD114-4							RAB24	LOC101927379	MUC12	WNT3	NR4A2	WFS1	SLC22A18AS
											ERVK13-1						OR8D2					SNORD114-5							RBM27	LOC101927421	ARPC1B	WNT9B	ODC1	WHSC1	OSBP
											MMP25-AS1						OR8B4					SNORD114-6							NEURL1B	LOC101927460	NAMPT	YWHAE	ORC2	NELFA	OVOL1
											ZNF213-AS1						KIRREL3-AS3					SNORD114-7							FAM193B	LOC101927488	AKAP9	ZNF18	ORC4	ZNF141	P2RX3
											LINC01569						C11orf44					SNORD114-8							PCDHB18P	TH2LCRR	RASA4	PCGF2	OTX1	SLBP	P2RY2
											NAGPA-AS1						MIR4697HG					SNORD114-9							PCDHB17P	LOC101927934	AASS	RNF112	REG3A	GLRA3	P2RY6
											CORO7-PAM16						LOC283177					SNORD114-10							TMED9	C5orf66-AS1	SLC25A13	ZNF207	PAX3	ACOX3	PAFAH1B2
											MIR4717						CCDC84					SNORD114-11							CDHR2	LOC101929710	LRRC17	ZNF232	PCBP1	SPARCL1	PAK1
											MIR4516						TMEM225					SNORD114-12							WDR55	MIR6830	POP7	TAF15	PDCD1	SMARCA5	PAX6
											MIR5587						OR8D4					SNORD114-13							ANKHD1	LOC102467212	BET1	RND2	PDE1A	SORBS2	PC
											GLIS2-AS1						C11orf53					SNORD114-14							SPDL1	LOC102467213	CCL26	OR1A1	PDE6D	PRSS12	PDE2A
											LINC01570						LOC341056					SNORD114-15							THG1L	LOC102467214	SEMA3A	OR1D5	PDK1	CPZ	PDE3B
											LMF1-AS1						PLET1					SNORD114-16							TMCO6	LOC102467216	FAM3C	OR1E1	PEX13	NOP14	PGA5
											LOC101929613						LOC387810					SNORD114-17							GALNT10	LOC102467217	COG5	OR1E2	VIT	FAM193A	PGR
											MIR6126						BSX					SNORD114-18							NHP2	LOC102467223	ZNHIT1	OR1G1	SERPINE2	USO1	PIK3C2A
											MIR6511B1						OR6X1					SNORD114-19							RBM22	LOC102467224	SEMA3C	OR3A3	PIGF	UNC5C	PLCB3
											MIR6767						OR6M1					SNORD114-20							RNF130	LOC102467225	ARPC1A	PIP4K2B	PLCL1	LAMTOR3	POLR2G
											MIR6768						OR10G4					SNORD114-21							PCDHGC5	LOC102467226	SH2B2	SLC25A11	PLEK	PDE5A	POLR2L
											MIR8065						OR10G7					SNORD114-22							PCDHGC4	LINC01340	STAG3	DOC2B	PLGLB2	SLC4A4	POU2AF1
											MIR6859-2						OR8B3					SNORD114-23							PCDHGB7	LOC102546228	ZNF273	FOXN1	PLGLB1	SAP30	PPP1CA
											MIR6859-3						OR8A1					SNORD114-24							PCDHGB6	LOC102546229	FGL2	CNTNAP1	PMS1	INPP4B	PPP2R1B
											MIR6511B2						C11orf87					SNORD114-25							PCDHGB5	LOC102723557	CPSF4	GAS7	POLR2D	PROM1	PPP2R5B
											MIR6769A						COLCA1					SNORD114-26							PCDHGB3	CTD-2151A2.1	FASTK	COPS3	POMC	HERC3	PRCP
											MIR6859-1						C11orf88					SNORD114-27							PCDHGB2	ADAMTS19-AS1	DBF4	TCAP	POU3F3	PHOX2B	PRG2
											LOC102724927						MIR100HG					SNORD114-28							PCDHGB1	LINC01170	COPS6	SCARF1	PPM1B	SNORD73A	THAP12
											LOC105371038						PATE2					SNORD114-29							PCDHGA11	LOC105379143	DUS4L	AOC3	PPM1G	STBD1	PSMA1
											LOC105371046						PATE4					SNORD114-30							PCDHGA10	LOC105379176	ZNF277	BECN1	PPP1CB	CDKL2	PSMC3
											LOC105371049						ST3GAL4-AS1					SNORD114-31							PCDHGA9	LOC105379183	ABCB8	KRT38	PPP1R7	PAPSS1	PSMD13
											LOC105371184						SNX19					MIR758							PCDHGA7	WSPAR	TP53TG1	KRT37	PPP3R1	LDB2	PTH
											LOC106660606						LOC403312					MIR668							PCDHGA6		PDAP1	KRT36	PRKCE	LRAT	PTPRCAP
																	MIRLET7A2					MIR770							PCDHGA5		TFEC	TNK1	EIF2AK2	AIMP1	PTPRJ
																	MIR100					SNORA11B							PCDHGA4		LAMB4	MYH13	PROC	NDST3	PTS
																	MIR125B1					MIR300							PCDHGA3		LMTK2	TNFSF13	PSMD1	SLIT2	NECTIN1
																	MIR34B					MIR541							PCDHGA2		POMZP3	TNFSF12	PTH2R	RAB28	PYGM
																	MIR34C					MIR665							PCDHGA1		PAXIP1	TMEM11	PTMA	TMPRSS11D	RAB3IL1
																	BLID					MIR543							PCDHGB8P		KLHDC10	KSR1	PTPN4	ABCG2	RAB6A
																	LINC00167					MIR889							PCDHB15		PEG10	CDK5R1	PTPRN	HAND2	MAP4K2
																	HEPN1					ZBTB42							PCDHB14		SSPO	HAP1	RAB1A	ADAMTS3	RAD9A
																	LOC643923					LOC100129345							PCDHB13		NUP205	MAP3K14	RALB	CLOCK	RAG1
																	CLDN25					LINC00605							PCDHB12		AHCYL2	TM4SF5	RANBP2	CEP135	RAG2
																	LOC646522					MIR1247							PCDHB11		SEC61G	SLC13A2	RBMS1	RAPGEF2	RAPSN
																	LOC649133					MIR1185-1							PCDHB10		TNPO3	UNC119	REL	KIAA0232	RARRES3
																	RPL23AP64					MIR1185-2							PCDHB9		HYAL4	USP6	REG1A	MFAP3L	RBM4
																	LOC100128239					MIR1197							PCDHB8		TSPAN12	RABEP1	REG1B	SEC24D	RCN1
																	LOC100131626					MIR1193							PCDHB7		CLEC5A	KCNAB3	REG1CP	G3BP2	RDX
																	LOC100132078					MIR4309							PCDHB6		MKRN1	AURKB	SNORD20	WDR1	RELA
																	LOC100132686					MIR3173							PCDHB4		ZKSCAN5	TIAF1	RPE	HS3ST1	DPF2
																	PATE3					TUNAR							PCDHB3		CLDN15	ZNHIT3	RPL31	FGFBP1	RNH1
																	NCAM1-AS1					MEG9							PCDHB2		BRI3	GLP2R	RPL37A	HNRNPDL	SNORD15A
																	BACE1-AS					LOC100507277							PCDHAC2		TECPR1	EFTUD2	RPS7	TSPAN5	ROM1
																	MIR4301					LOC100507437							PCDHAC1		SUMF2	RPL23	RPS27A	ENAM	MRPL23
																	MIR3167					MIR4507							PCDHA13		POT1	NTN1	RRM2	LINC01587	RPL27A
																	USP2-AS1					MIR4506							PCDHA12		PTCD1	STX8	RTKN	FAM13A	RPLP2
																	MIR3656					MIR203B							PCDHA11		CNTNAP2	PIGL	SAG	MFSD10	RPS3
																	LOC100507283					MIR151B							PCDHA10		AUTS2	RPH3AL	SCN1A	SPRY1	RPS6KB2
																	SENCR					MIR4538							PCDHA8		HYALP1	FXR2	SCN2A	MAEA	RPS13
																	LOC100507431					MIR4710							PCDHA7		TES	MPDU1	SCN3A	TLR6	RPS25
																	LOC100507548					MIR4539							PCDHA6		GIMAP2	GOSR1	SCN7A	PCGF3	RRM1
																	TMPRSS4-AS1					MIR4537							PCDHA5		OR2F1	SPAG7	SCN9A	ANAPC10	SAA1
																	HSPB2-C11orf52					MIR2392							PCDHA4		FBXO24	CCL4L2	SCTR	ATP8A1	SAA2
																	FXYD6-FXYD2					MIR5195							PCDHA3		SLC13A4	GOSR2	CCL20	SPON2	SAA3P
																	MIR4697					LOC101928909							PCDHA2		TBL2	NR1D1	SDC1	PGRMC2	SAA4
																	MIR4493					LOC101929002							PCDHA1		RNU6-1	NCOR1	SRSF7	SEC24B	SC5D
																	MIR4491					LOC101929080							VTRNA1-3		STEAP1	TRAF4	SFTPB	TACC3	SCN2B
																	MIR4492					LOC101929241							VTRNA1-2		COPG2	KIAA0100	SIX3	SLC30A9	SCN4B
																	LOC100652768					SNHG24							VTRNA1-1		HBP1	ULK2	SLC4A3	CXCL13	SCT
																	KIRREL3-AS2					LOC101929634							NMUR2		DNAJC2	CCDC144A	SLC1A4	SLC34A2	SDHD
																	NTM-IT					MIR6765							C5orf15		TPK1	ACAP1	SLC3A1	MAB21L2	ST3GAL4
																	LOC101928823					MIR7641-2							TRPC7		SND1	PLEKHM1	SLC8A1	PAICS	SIPA1
																	LOC101928847					MIR8071-1							KIAA1191		SND1-IT1	KIAA0753	SLC9A2	MXD4	SLC1A2
																	LOC101928940					MIR6764							ERGIC1		DENND2A	MED24	SLC11A1	PDLIM5	SLC3A2
																	LOC101928985					LOC102723354							CLK4		ZNF777	LRRC37A	SLC20A1	RRH	SLN
																	LOC101929011					LOC105370619							TENM2		CRCP	SGSM2	SNRPG	CORIN	SMPD1
																	LOC101929089					LOC105370622							CNOT6		RABGEF1	ARHGAP44	SOS1	UGT2B11	SORL1
																	LOC101929208					LINC00677							KCTD16		PCLO	HS3ST3B1	SOX11	PLK4	SPI1
																	LOC101929227					LOC105370697							PCDHB16		TMEM176B	HS3ST3A1	SP3	PTTG2	SPTBN2
																	LOC101929340					LOC105378183							HMHB1		HIPK2	HDAC5	SP100	CPLX1	SRPRA
																	LOC101929427					LOC107984640							ZBED8		WDR91	GJC1	SPAST	HPSE	TRIM21
																	LOC101929473												NSD1		REPIN1	PSME3	SPP2	SLC26A1	SSRP1
																	LOC101929497												SIL1		HILPDA	EIF1	SPR	NMU	ST5
																	LOC101929517												GMCL1P1		MDFIC	NBR2	SPTBN1	SMR3B	ST14
																	LOC101929538												ARAP3		PILRB	RAMP2	SRD5A2	NPFFR2	STIM1
																	LINC01395												RMND5B		PILRA	PEMT	SSB	PPARGC1A	STX3
																	NTM-AS1												RANBP17		FSCN3	CLEC10A	SSFA2	PPBPP2	STX5
																	LOC101929653												PCYOX1L		ERVW-1	VAT1	STAT1	UGT2A1	ABCC8
																	MIR6756												CCNJL		ATP6V0A4	MYBBP1A	STAT4	CCNI	TAGLN
																	MIR7641-2												SH3TC2		PNPLA8	FBXW10	STRN	LIAS	TAF10
																	MIR6090												PANK3		TAS2R3	PRPF8	SULT1C2	ADAM29	TALDO1
																	MIR6716												SAP30L		TAS2R4	P3H4	ADAM17	PRDM5	TCN1
																	MIR8052												TXNDC15		TAS2R16	HEXIM1	TACR1	LSM6	TEAD1
																	LOC102724301												BTNL8		FIS1	SPAG5	GCFC2	NUDT6	TECTA
																	LOC103611081												DOK3		MLXIPL	TRIM16	TFPI	ANXA10	TH
																	PKNOX2-AS1												ZFP2		SBDS	CCT6B	TGFA	KLHL2	THRSP
																	APOA1-AS												RUFY1		CHCHD2	RAI1	TIA1	SCRG1	THY1
																	LOC105369486												CPEB4		CPA4	KIF1C	TNFAIP6	HSPA4L	TSPAN4
																	LOC105369507												PRR7		ZNF117	GRAP	TNP1	SEC31A	TM7SF2
																	LOC105369509												NDFIP1		MRPS17	C1QL1	TNS1	RUFY3	TNNI2
																	LOC105369532												OR4F16		WNT16	RUNDC3A	TPO	MMRN1	TNNT3
																	STT3A-AS1												FBXO38		ACTL6B	STARD3	TSN	LIMCH1	TPH1
																													YIPF5		PRKAG2	DDX52	TSSC1	WDFY3	TRAF6
																													TRIM7		ZNF107	DUSP14	TTN	PALLD	TRPC2
																													TIGD6		ZC3HC1	AKAP10	TUBA4A	DCUN1D4	TRPC6
																													SPRY4		SRRT	SYNRG	SUMO1	TBC1D9	TSG101
																													MXD3		LUC7L2	GABARAP	UCN	METAP1	PHLDA2
																													SLC4A9		MRPS33	CASC3	UGP2	TBC1D1	TUB
																													SLC25A2		STYXL1	IKZF3	VIL1	SEL1L3	TYR
																													PCDHB19P		ASB4	NLRP1	VRK2	KIAA0922	UCP2
																													PCBD2		NUB1	ARHGEF15	VSNL1	PDS5A	UCP3
																													PSD2		LSM8	EPN2	WIPF1	ADGRL3	SCGB1A1
																													THOC3		ADAM22	SARM1	WNT6	TRIM2	UPK2
																													CYSTM1		COPG2IT1	RAP1GAP2	XDH	MAN2B2	UVRAG
																													SPINK7		GSAP	CAMTA2	XPO1	ANP32C	VEGFB
																													TRIM52		GPR85	GPATCH8	XRCC5	SLC7A11	BEST1
																													HAVCR2		TAS2R5	KDM6B	ZAP70	NOCT	WEE1
																													PHYKPL		STAG3L1	ZZEF1	ZNF2	PARM1	WNT11
																													SMIM3		ANKIB1	MPRIP	ZNF142	FAM149A	WT1
																													FCHSD1		CHPF2	CLUH	SLC30A3	RCHY1	SF1
																													UNC5A		PUS7	SMG6	PXDN	ANKRD17	ZFPL1
																													TRIM41		ING3	WSCD1	ALMS1	STAP1	ZNF143
																													BOD1		LRRN3	USP22	MOGS	FBXL5	ZBTB16
																													CDKN2AIPNL		CROT	CTDNEP1	RNF103	FBXO8	ZNF195
																													COL23A1		ALKBH4	KCNH4	PAX8	CHIC2	ZNF202
																													TIMD4		SAMD9	TNFRSF13B	IL1R2	SMR3A	ZNF214
																													ZNF300		NCAPG2	SUZ12	MALL	NSG1	ZNF215
																													MYOZ3		CHCHD3	PIK3R5	CXCR4	PPA2	RASSF7
																													UBTD2		ZCWPW1	ELP5	FZD5	DAPP1	CSRP3
																													SCGB3A1		TMEM248	FAM215A	SCG2	DKK2	PDHX
																													SFXN1		WDR60	PPY2P	DYSF	FAM184B	FOSL1
																													SLC35A4		RBM28	PYY2	FZD7	INTU	CUL5
																													GPRIN1		TYW1	SHPK	SDPR	NAAA	PICALM
																													PWWP2A		C7orf43	AIPL1	NCK2	GPR78	FZD4
																													C1QTNF2		TMEM140	DHRS7B	DUSP11	COQ2	BBOX1
																													SCGB3A2		GIMAP4	KRT23	CUL3	ARFIP1	PPFIBP2
																													ZNF354B		GIMAP5	RNF167	KLF11	SULT1B1	PPFIA1
																													C5orf47		TMEM176A	TMEM98	MAP4K3	PDLIM3	SLC43A1
																													PPARGC1B		TRPV6	POLDIP2	PKP4	HPGDS	IFITM1
																													C5orf58		PPP1R9A	TBC1D29	HAT1	ZNF330	DGKZ
																													OR2Y1		VPS50	WSB1	DGKD	TMPRSS11E	CHST1
																													AFAP1L1		NSUN5	SENP3	AGPS	ZCCHC4	BARX2
																													GRPEL2		AGK	OR1A2	PRKRA	ANAPC4	API5
																													LSM11		METTL2B	ERAL1	STK16	SPOCK3	MADD
																													GPR151		KMT2E	AATF	SLC25A12	MRPS18C	OR7E2P
																													ZNF300P1		LANCL2	SNORD4B	KLF7	LAP3	OR6A2
																													NUDCD2		BAIAP2L1	SNORD4A	ABCB11	KLHL5	DCHS1
																													UBLCP1		SLC25A40	SNORA67	NCOA1	SEPSECS	EIF3F
																													C5orf24		BCAP29	SNORD49A	VAMP8	COPS4	JRKL
																													DCANP1		MEPCE	SNORD42B	MARCO	AADAT	CTSF
																													SLC36A2		TRPV5	SNORD42A	B3GALT1	HSD17B11	EED
																													SPINK13		ANKRD7	SNORD3B-1	ADAM23	LEF1	FADD
																													CREBRF		ZC3HAV1	PELP1	SUCLG1	HERC5	BANF1
																													SLC25A48		SLC12A9	B9D1	IL18RAP	KLF3	ZPR1
																													JAKMIP2-AS1		SDHAF3	TUBG2	IL1RL2	FAM198B	MTMR2
																													ZMAT2		AKR1B10	TMEM97	IL18R1	PLAC8	RPS6KA4
																													BTNL9		SMURF1	NKIRAS2	NRP2	LARP7	BRSK2
																													PPP1R2P3		PHTF2	COA3	CFLAR	EMCN	AIP
																													FAM71B		ACTR3B	GIT1	ASAP2	MYOZ2	SYT7
																													PRELID2		KIAA1147	RANGRF	PER2	ASIC5	SART1
																													SH3RF2		RHBDD2	PSMC3IP	ST3GAL5	GALNT7	USP2
																													PLAC8L1		STRIP2	TIMM22	SLC5A6	NUDT9	SLC6A5
																													RNF145		ESYT2	SOCS7	DDX18	NUP54	FIBP
																													HIGD2A		ZNF398	TAX1BP3	EIF2B4	STX18	PCSK7
																													SPATA24		CCDC146	MINK1	CDK5R2	FGFRL1	HTR3B
																													DNAJC18		KIAA1549	GEMIN4	KYNU	CLDN22	ZW10
																													FAM153B		GATAD1	SOST	TAF1B	CYTL1	MTA2
																													LOC202181		NFE4	MED31	NAT8	GAR1	UBE2L6
																													STK32A		KMT2C	DERL2	NMI	SH3TC1	SNORD29
																													SLC36A1		EXOC4	TVP23B	CNOT9	UGT2B28	SNORD31
																													EIF4E1B		RINT1	GLOD4	COX7A2L	RBM47	SNORD30
																													LOC255187		GALNT11	YBX2	TMSB10	PCDH18	SNORD28
																													RASGEF1C		LRRC4	MYO15A	IL1RL1	USP53	SNORD27
																													LINC01366		LMBR1	RAPGEFL1	LRRFIP1	DKFZP434I0714	SNORD26
																													EFCAB9		WBSCR17	PIPOX	STK17B	OTUD4	SNORD25
																													SH3PXD2B		TMEM168	ARL17A	ITGB1BP1	NKX1-1	SNORD22
																													LOC285593		LINC00244	CRLF3	GPR55	TET2	MMP20
																													FAM153A		NOM1	TRPV2	TRIP12	DCHS2	UBE4A
																													ARL10		MOSPD3	ANKFY1	GTF3C3	ARHGEF38	SLC22A6
																													RELL2		GIGYF1	SLC25A39	PPIG	PIGG	SLC22A8
																													LOC285626		CCDC136	RASD1	NRXN1	DCAF16	NRXN2
																													LOC285627		PARP12	NLK	OTOF	OCIAD1	LPXN
																													LOC285629		CREB3L2	HIGD1B	CIAO1	COMMD8	PEX16
																													SLC36A3		IFT22	CDK12	TGFBRAP1	ODAM	FADS2
																													KIF4B		CYP3A43	INPP5K	HS6ST1	HPF1	MED17
																													OR2V2		CASD1	KRT20	CRIPT	HERC6	MAPK8IP1
																													ZNF454		STAG3L4	NLE1	ECEL1	MCUB	TP53I11
																													C5orf60		LRRC61	FAM64A	MAP4K4	2001-03-01	EI24
																													PRR7-AS1		C7orf49	XAF1	EIF2AK3	BANK1	PITPNM1
																													TMEM173		ZNF655	FNDC8	EIF4E2	LARP1B	RIN1
																													C5orf66-AS2		PVRIG	BORCS6	ROCK2	SDAD1	TESMIN
																													LOC340074		TMEM243	CWC25	CHST10	TMEM33	FEZ1
																													ARSI		GCC1	ALKBH5	TP53I3	LGI2	MICAL2
																													PFN3		STEAP4	TTC19	CIR1	BBS7	CTR9
																													ZNF879		GAL3ST4	SLC52A1	MRPL33	UBA6	CEP57
																													IRGM		PRKRIP1	LRRC37A4P	BRE	NEIL3	ARHGAP32
																													FBLL1		CFAP69	MED9	PREPL	PGM2	ATG13
																													CATSPER3		CBLL1	SLFN12	CYTIP	C4orf19	SPCS2
																													NIPAL4		ZNF767P	WRAP53	FEZ2	FBXW7	CKAP5
																													DND1		CPED1	KLHL11	GCC2	TBC1D19	ARHGEF17
																													SIMC1		TTC26	MRM3	TTLL4	PI4K2B	GAB2
																													SAP30L-AS1		ORAI2	SLC47A1	SOCS5	TMEM144	C2CD2L
																													LOC389332		UPK3B	VPS53	EIF5B	TMA16	TRIM66
																													PROB1		KDM7A	RHOT1	GREB1	UFSP2	FCHSD2
																													C5orf46		OR2AE1	COPRS	BZW1	BLOC1S4	FGF19
																													ARHGEF37		VOPP1	NCBP3	USP34	ZGRF1	CCS
																													SPINK6		RCC1L	TSR1	LAPTM4A	STK32B	RCE1
																													ANKHD1-EIF4EBP3		TSC22D4	FAM222B	HDAC4	AP1AR	NAALAD2
																													MIR103A1		TRIM56	ADAP2	RNF144A	MAML3	NAALADL1
																													MIR143		ABHD11	UTP6	SNX17	CHRNA9	KCNE3
																													MIR145		TMUB1	GSDMB	SERTAD2	BMP2K	NR1H3
																													MIR146A		CALN1	DHX33	MRPL19	DDX60	IL18BP
																													MIR218-2		ARMC10	NT5M	ZEB2	CDKN2AIP	DPP3
																													SPINK14		TMEM120A	ATXN7L3	FARP2	LYAR	TSPAN32
																													FNDC9		IMMP2L	ADPRM	TLK1	TENM3	TSSC4
																													FLJ16171		CTTNBP2	PLSCR3	SUPT7L	N4BP2	USH1C
																													MIR340		RBM48	PLXDC1	CD302	TMEM184C	KCNK7
																													IGIP		ZNF394	LYZL6	ARHGAP25	2011-09-01	HIPK3
																													MIR378A		GTF2IRD2	ZNF286A	TANK	EXOC1	RBM7
																													TIFAB		MYH16	ZNF287	BCL2L11	LRP2BP	PRMT3
																													SNORD95		SLC37A3	NUFIP2	FARSB	TMEM165	MPZL2
																													SNORD96A		DNAJC30	ZNF624	ABCB6	PDGFC	RASGRP2
																													ECSCR		KRBA1	TAOK1	ACTR3	SLC2A9	GLYAT
																													LOC643201		FAM71F1	NLGN2	ACTR2	FSTL5	CDK2AP2
																													GRXCR2		SLC35B4	ARHGAP23	ARPC2	BDH2	TCIRG1
																													SPINK9		TMEM209	PHF12	PREB	SMARCAD1	RTN3
																													ZFP62		TMEM60	ZBTB4	ACTR1B	MEPE	MRVI1
																													LOC644762		GTPBP10	CXCL16	ARL4C	STOX2	TRIM22
																													SMIM23		TRIM4	TRAPPC1	LRPPRC	PRDM8	PRG3
																													CBY3		OR6W1P	ALOXE3	PDIA6	UTP3	IFITM3
																													FAM153C		ZNF479	ELAC2	ABI2	INTS12	YAP1
																													SNORA74B		ADCK2	FKBP10	CEBPZ	ANKRD50	SPON1
																													MIR584		PLXNA4	SRR	DHRS9	ATP10D	RBM14
																													MIR585		ZC3HAV1L	C17orf75	TXNDC9	DANCR	CDC42EP2
																													SNHG4		MYL10	NXN	MPHOSPH10	KIAA1211	EIF3M
																													LOC728095		MGAM2	TEKT3	CALCRL	RNF150	NXF1
																													CARMN		ST7-AS1	WNK4	PSMD14	NWD2	DEAF1
																													LOC728554		ST7-AS2	C17orf53	STAM2	TBC1D14	KAT5
																													LOC729080		ST7-OT3	MIS12	RAMP1	SORCS2	HYOU1
																													AACSP1		CADPS2	GID4	SPEG	CC2D2A	IPO7
																													LINC00847		CPA5	METTL16	LANCL1	KLHL8	SSSCA1
																													OR4F29		FOXP2	TMUB2	NMUR1	PCDH10	HTATIP2
																													VTRNA2-1		CEP41	DHX58	SMYD5	CFAP97	IFITM2
																													MIR874		ZBED6CL	PHF23	KLHL41	FNIP2	DRAP1
																													LOC100130172		DTX2	MMP28	MYCNOS	SLAIN2	TRIM3
																													FAM196B		WBSCR22	DHRS11	C1D	SHROOM3	TAF6L
																													LOC100132062		TSGA13	TEFM	MERTK	STIM2	ATP5L
																													C5orf52		AGAP3	ACBD4	UBE2E3	SH3RF1	SCGB1D2
																													LOC100268168		C7orf13	FAM57A	STK25	UVSSA	SCGB1D1
																													LOC100288254		OR9A4	DCAKD	SEMA4F	METTL14	CELF1
																													MIR1229		WBSCR28	GGNBP2	CCT7	WDR19	POLD3
																													MIR1294		TRIM50	ATAD5	CCT4	ZFYVE28	OR5I1
																													MIR1271		OR9A2	MRM1	GNLY	GBA3	STARD10
																													MIR103B1		C7orf34	PLEKHH3	CDC42EP3	ENOPH1	OR7E14P
																													MIR1303		TMEM139	FAM106A	STAMBP	OPRPN	OR7E12P
																													MIR3142		NOBOX	CTC1	TGOLN2	OSTC	NEU3
																													MIR3141		OR2A14	DBF4B	MTX2	IL21	ME3
																													MIR4281		OR6B1	MYO19	CGREF1	RXFP1	GPR83
																													MIR3655		OR2F2	COASY	B3GNT2	AFAP1	LYVE1
																													MIR3912		ZNF786	SRCIN1	USP39	GUF1	YIF1A
																													MIR3661		COL26A1	AARSD1	TBR1	SPCS3	SRSF8
																													LINC01024		PRSS37	NDEL1	SIX2	SCOC	EHD1
																													LOC100505658		KLF14	KRTAP1-3	MAP3K2	TRAPPC11	C11orf58
																													LINC01187		SSMEM1	KRTAP1-1	NCKAP1	NEUROG2	STIP1
																													LOC100507387		SVOPL	KRTAP9-9	VAMP5	SLC39A8	CLP1
																													TRIM52-AS1		LRGUK	KRTAP4-6	MTHFD2	NCAPG	KCNQ1OT1
																													MIR4634		ASB10	KRTAP2-1	ARID5A	HHIP	SF3B2
																													MIR4461		PRSS58	PITPNM3	PROKR1	NDST4	CCDC85B
																													MIR4454		SSC4D	DRC3	RAB10	ETNPPL	B4GAT1
																													MIR378H		ASZ1	EMC6	EDAR	USP46	ADAMTS8
																													MIR4638		MUC17	TTC25	COPS8	MRPL1	PRSS23
																													MIR378E		RNF32	RILP	GPR75	RASL11B	PLA2G16
																													SPRY4-IT1		ASB15	TEKT1	YWHAQ	ELOVL6	TREH
																													LOC100652758		RUNDC3B	KRTAP4-12	IMMT	TNIP2	PKP3
																													MIR5197		BMT2	RAB34	SNRNP27	HAUS3	HPS5
																													MIR5003		LOC154761	KRTAP1-5	GTF2A1L	NDNF	PTGDR2
																													MIR5692C1		CLEC2L	KRTAP3-1	STON1	FAT4	SLCO2B1
																													HEIH		FMC1	KRTAP3-2	RAPGEF4	ARSJ	RRAS2
																													ARHGAP26-AS1		VKORC1L1	KRTAP9-2	EMILIN1	SRD5A3	CEP164
																													PPP2R2B-IT1		LINC00689	KRTAP9-3	CAPN10	ARHGAP10	ZP1
																													ARHGAP26-IT1		FEZF1-AS1	KRTAP9-8	TBC1D8	KLF3-AS1	SHANK2
																													LOC100996385		IQUB	KRTAP17-1	RABL2A	CENPU	KDM2A
																													LOC100996419		C7orf77	GSG2	GALNT5	THAP9	IGSF9B
																													C5orf66		KCTD7	NSRP1	NXPH2	NSUN7	ENDOD1
																													LOC101926905		C7orf66	PPP1R1B	GPR45	UGT2A3	SWAP70
																													LOC101926941		TMEM213	TBC1D3F	SP140	HAND2-AS1	EXPH5
																													LOC101926975		GIMAP8	ZMYND15	MGAT4A	GSTCD	ATG2A
																													CTB-113P19.1		CRYGN	CAMKK1	GPN1	MAP9	PHLDB1
																													CTB-12O2.1		ZNF425	RPAIN	IKZF2	TNIP3	GANAB
																													LINC01470		LOC155060	RNF135	COBLL1	JADE1	FAM168A
																													LOC101927697		ZNF746	MIEN1	AAK1	ABCA11P	DTX4
																													LOC101927740		ATP6V0E2	MRPL45	FASTKD2	SCD5	SIK2
																													LOC101927766		WBSCR27	VPS25	MAPRE3	DNAJB14	DENND5A
																													HMMR-AS1		SBDSP1	TMEM107	PLA2R1	TMEM156	NUP160
																													LOC101927835		VPS37D	NAA38	RAB3GAP1	WWC2	NCAPD3
																													CTB-178M22.2		NSUN5P1	TMEM101	RPIA	FRAS1	FNBP4
																													LOC101927908		RBM33	RAB11FIP4	SLC4A1AP	NAA15	ARHGEF12
																													LOC101927934		MGC27345	NEURL4	EFR3B	CWH43	RRP8
																													C5orf66-AS1		ZNF92	GHDC	SNRNP200	ABHD18	SIK3
																													LOC101927969		GALNTL5	KRTAP4-4	MYT1L	ALPK1	SIRT3
																													CTD-2270F17.1		ZNF679	ZNF594	WDR43	GRPEL1	CLCF1
																													LOC101928093		RNF133	HES7	LPIN1	MED28	OR52A1
																													LINC01484		THAP5	SPATA22	CEP68	CXXC4	VSIG2
																													LINC01485		CCDC71L	MGC12916	PASK	KCNIP4	BACE1
																													LINC01411		GIMAP7	TXNDC17	UBXN4	CEP44	FAM89B
																													LOC101928445		ZNF467	CORO6	ATG4B	SETD7	SNHG1
																													CTC-338M12.4		BHLHA15	TNS4	PSME4	PLA2G12A	ARFIP2
																													LOC101929696		ZNF800	FBXL20	EXOC6B	FIP1L1	POLA2
																													LOC101929719		GIMAP1	MIR22HG	EHBP1	TLR10	TRIM29
																													MIR6499		ABHD11-AS1	KRTAP9-4	SATB2	SLC25A31	RAB38
																													MIR6831		PAXIP1-AS1	KRTAP4-1	CLASP1	RAB33B	CADM1
																													MIR8056		C7orf33	KRTAP4-5	OBSL1	ARHGAP24	FLRT1
																													MIR8089		TRY2P	KRTAP4-3	PUM2	FGFBP2	MTCH2
																													LOC102546229		SAMD9L	KRTAP4-2	NCAPH	SNX25	PANX1
																													LOC102546294		C7orf62	KRTAP3-3	RHOQ	TTC29	FJX1
																													LOC102546298		ZNF804B	KRTAP2-4	SF3B1	MND1	KIAA1549L
																													LOC102546299		FABP5P3	SSH2	HAAO	SLC10A7	PRDX5
																													CTB-7E3.1		ZSCAN25	TP53I13	TMEM131	TKTL2	POU2F3
																													LINC01574		FAM200A	IFT20	R3HDM1	C4orf17	ABTB2
																													LOC102577426		PPP1R35	AOC4P	DNPEP	QRFPR	BRMS1
																													LOC102724404		GPC2	ZNF830	PSD4	FAM175A	TEX40
																													LINC01202		VSTM2A	SLFN11	WBP1	KIAA1109	CHRDL2
																													LOC105377682		DKFZp434L192	RASL10B	NTSR2	MFSD7	PAMR1
																													LOC105377716		SRRM3	ATPAF2	TMEFF2	NOA1	ANAPC15
																													LOC105377763		RSBN1L	TMEM88	SH3BP4	TMEM175	ZDHHC5
																													LOC105379183		KIAA1324L	SPECC1	PRKD3	ABLIM2	ATL3
																													LOC105379192		LRWD1	G6PC3	KCNE4	HOPX	TSKU
																													LOC105379194		FAM185A	ASB16	RASGRP3	COL25A1	HINFP
																													WSPAR		FBXL13	PGAP3	NGEF	USP38	REXO2
																													GRPEL2-AS1		NAPEPLD	MYOCD	QPCT	LNX1	C2CD3
																													TRPC7-AS2		ATXN7L1	PIGS	GCA	MGARP	TKFC
																													MIR3142HG		CDHR3	HSPB9	VAX2	AFAP1-AS1	TENM4
																															TMEM130	ORMDL3	SNORD82	NAA11	DKFZP434K028
																															NYAP1	CDRT7	MOB4	GPAT3	B3GAT3
																															SEMA3D	CDRT8	POLR1A	CBR4	FBXO3
																															CNPY4	CDRT15P1	CNRIP1	PIGY	SERGEF
																															POLR2J2	SAT2	FAM98A	TMEM128	EHF
																															HEPACAM2	PLCD3	PNKD	CABS1	OR5L2
																															UBN2	SLC46A1	UNC50	ZNF518B	OR5E1P
																															MBLAC1	TMEM106A	SNED1	FHDC1	PPP1R14B
																															FAM133B	LRRC37B	GORASP2	FLJ20021	OR8G2
																															TAS2R39	SMYD4	SPATS2L	LOC90768	OR8B8
																															TAS2R40	NT5C3B	RAB11FIP5	PRMT9	OR8G1
																															TAS2R41	ABHD15	GIGYF2	CCDC149	OR10A3
																															NSUN5P2	TLCD1	EPC2	DDX60L	TIMM10B
																															STEAP2	CNTROB	TRAF3IP1	YTHDC1	TIMM10
																															POM121L12	RFFL	ABCA12	CTBP1-AS2	TIMM8B
																															VSTM2A-OT1	RPL29P2	IFT172	TMEM129	MYEOV
																															CNPY1	ZPBP2	ARL5A	NAF1	BSCL2
																															LOC285889	CYB5D1	HIBCH	MOB1B	OR8B2
																															LINC00174	OVCA2	PTPN18	TIFA	ELP4
																															WEE2-AS1	USP43	CNNM4	FAM114A1	SNORD14A
																															EPHA1-AS1	KRBA2	CNNM3	TRMT10A	CHORDC1
																															TCAF2	SPATA32	IL36RN	MRFAP1	ACAD8
																															ZNF775	HEXIM2	SH3YL1	LOC93622	B3GAT1
																															LINC00996	LSM12	SNORD53	TADA2B	DKK3
																															ATG9B	CCDC43	SNORD51	TBCK	RBMXL2
																															DLX6-AS1	CNTD1	RNU6-1	HTRA3	RAB30
																															ZNF789	TMEM132E	CNPPD1	HELQ	PGAP2
																															SLC26A4-AS1	SPACA3	STK36	CYP2U1	PRPF19
																															LSMEM1	SGK494	IL36B	C1QTNF7	DCPS
																															TPI1P2	SEZ6	IL37	MRFAP1L1	C11orf54
																															FLJ40288	ANKRD13B	IL36A	DDIT4L	AAMDC
																															MESTIT1	SLC43A2	SULT1C4	CLNK	MACROD1
																															ST7-OT4	CYB5D2	NFU1	WDR17	SLC43A3
																															TAS2R60	C17orf49	ERLEC1	ARAP2	ZBTB44
																															BLACE	ZFP3	MMADHC	PCAT4	THYN1
																															ZNF680	GGT6	BMP10	ANTXR2	COMMD9
																															CTAGE6	SPNS2	ZNF638	OCIAD2	DDX25
																															TSPAN33	EFCAB13	STK39	SCLT1	C11orf21
																															AGBL3	WDR81	HTRA2	C4orf33	PACSIN3
																															2014-09-01	GJD3	EML4	TMEM155	TRPM5
																															OR6V1	KRT222	TRIB2	PABPC4L	SAC3D1
																															OR2A12	KRT40	CPS1-IT1	ADAD1	SNX15
																															OR2A1	LRRC75A-AS1	METTL5	ZFP42	RHOD
																															GNAT3	ZSWIM7	LGALSL	LIN54	EFEMP2
																															MOGAT3	MIEF2	OLA1	SPATA18	NOX4
																															FAM71F2	SLC5A10	C2orf27A	C4orf32	UBQLN3
																															STRA8	SMCR5	GRHL1	TMPRSS11B	KCNK4
																															KLRG2	SMCR8	TFCP2L1	GNPDA2	RNF141
																															ZNF713	TOM1L2	ICOS	SPATA4	NTM
																															WDR86	DNAH2	GMPPA	CPEB2	CDON
																															GJC3	RTN4RL1	NRBP1	EVC2	UBXN1
																															DPY19L2P2	SLC47A2	BAZ2B	ARL9	APIP
																															LOC349160	CDRT15	SLC40A1	AASDH	TMX2
																															GATS	CFAP52	KCNIP3	PDCL2	GAL
																															FKBP9P1	CCDC42	EHD3	C4orf36	SIDT2
																															GSTK1	PIK3R6	SMARCAL1	PACRGL	KMT5B
																															TRIM73	ODF4	CD207	TRAM1L1	HSD17B12
																															NAT16	C17orf50	ITSN2	OTOP1	IGF2-AS
																															SLC26A5	SLFN13	ANO7	ENPP6	TMEM216
																															LHFPL3	SLC35G3	ARHGEF4	SLC9B2	BET1L
																															KCP	UNC45B	PDE11A	ASB5	CEND1
																															TRIM74	CD300LG	TPRKB	SLC9B1	COA4
																															LINC-PINT	KIF18B	FAHD2A	ZNF827	SLC15A3
																															RNF148	RUNDC1	PRLH	SH3D19	PHF21A
																															NUPR2	TMEM199	WDPCP	NFXL1	MS4A4A
																															GTF2IRD2B	PROCA1	MEMO1	NIPAL1	WT1-AS
																															MGC72080	DHRS13	THAP4	PAQR3	TRAPPC4
																															LAMTOR4	KCTD11	TRAPPC12	SHISA3	PPME1
																															FEZF1	CRHR1-IT1	ASB3	LINC01618	CABP2
																															FAM180A	LINC00974	INSIG2	SCFD2	HIKESHI
																															LOC389602	TRIM16L	CRIM1	MGAT4D	CWC15
																															OR2A25	WIPF2	ANKRD39	WWC2-AS2	TRMT112
																															IQCA1L	KRT25	FAM178B	ZNF595	TMEM138
																															OR2A5	TMEM99	RNF181	LINC01085	PCF11
																															RPL13AP17	MFSD6L	MRPL30	FAM218A	MRPL48
																															LINC01446	SLFN5	DNAJC27	JAKMIP1	CYB5R2
																															LOC401357	NAGS	ANKMY1	THAP6	RSF1
																															LRRD1	FAM134C	KRCC1	C4orf26	SPA17
																															C7orf76	RHBDL3	MRPL35	KLB	FXYD6
																															LINC00998	TRPV3	ATRAID	FAM53A	C11orf24
																															POT1-AS1	SLC16A11	PCYOX1	PPM1K	TRIM34
																															PRRT4	FBXO39	GULP1	C4orf45	CDHR5
																															RAB19	SPPL2C	REV1	TRMT44	CNTN5
																															OR2A7	KRT28	NAT8B	RASGEF1B	SIAE
																															OR2A20P	USP32P1	SCLY	SPATA5	TOLLIP
																															ATP6V0E2-AS1	KRT24	VPS54	BBS12	C11orf71
																															LINC01000	DHRS7C	NBAS	DCLK2	ZDHHC13
																															KPNA7	TVP23C	LIPT1	ADGRA3	ROBO4
																															C7orf61	CENPV	NOP58	TRIM60	WDR74
																															UFSP1	FLCN	DYNC2LI1	FREM3	SLC35F2
																															MIR106B	PLD6	SF3B6	MMAA	RAB39A
																															MIR129-1	ARHGAP27	YPEL5	ZBTB49	TRIM44
																															MIR153-2	ZNF385C	CHMP3	TIGD2	BTG4
																															MIR182	LYRM9	FKBP7	RASSF6	NXPE4
																															MIR183	SLC16A13	ASB1	RBM46	SYTL2
																															MIR25	C17orf74	CPSF3	SGMS2	ANKRD49
																															MIR29A	RDM1	CAB39	COX7B2	MS4A12
																															MIR29B1	SPNS3	ZAK	GSX2	MRPL16
																															MIR93	USP32P2	BCL11A	ZNF721	SDHAF2
																															MIR96	GAS2L2	LRP1B	SYNPO2	SSH3
																															LOC407835	STH	PRKAG3	C4orf46	TTC12
																															ZNF716	TBC1D28	PPIL3	SLC10A4	TMEM132A
																															LOC441242	TMEM256	SNTG2	TIGD4	HRASLS2
																															TYW1B	BCL6B	DNAJC10	TMEM154	LAMTOR1
																															SPDYE7P	CDRT15L2	ATAD2B	LINC00504	USP47
																															DTX2P1-UPK3BP1-PMS2P11	NATD1	ETAA1	SMIM14	VPS37C
																															SPDYE3	HEATR9	HEATR5B	TMEM192	ANO1
																															SPDYE2	LOC284009	CCDC93	RWDD4	TRIM68
																															AKR1B15	VMO1	ASNSD1	PRIMPOL	NADSYN1
																															CTAGE15	LOC284023	UGT1A10	TAPT1	FAM86C1
																															OR2A9P	LINC00324	UGT1A8	TAPT1-AS1	C11orf57
																															ZNF727	LINC00670	UGT1A7	TRIML2	NAT10
																															OR2A2	CDRT4	UGT1A6	CNOT6L	CCDC87
																															DPY19L2P4	CCDC144B	UGT1A5	TECRL	PPP6R3
																															STAG3L3	KANSL1	UGT1A9	LCORL	UEVLD
																															STAG3L2	C17orf105	UGT1A4	C4orf22	RNF121
																															SPDYE5	FAM171A2	UGT1A1	IGFBP7-AS1	LIN7C
																															EIF3IP1	MEIOC	UGT1A3	EPGN	ACER3
																															LMOD2	KRT18P55	FEV	ZNF718	SLC35C1
																															MIR335	NEK8	AFTPH	ELMOD2	TCP11L1
																															ARHGEF35	PIGW	MFSD6	NPNT	LGR4
																															GIMAP6	C17orf78	TMEM214	CCDC110	PIDD1
																															GS1-124K5.11	YWHAEP7	RETSAT	MFSD8	ELMOD1
																															WEE2	CISD3	INO80D	LOC256880	KCNQ1DN
																															LOC541473	GSDMA	SEMA4C	CCDC96	SOX6
																															POLR2J3	SLC13A5	SLC35F6	BOD1L1	CDC42BPG
																															MIR489	TMEM102	C2orf42	FDCSP	FOXRED1
																															MIR490	KRT42P	TRMT61B	NAP1L5	OTUB1
																															CYP51A1-AS1	PTRF	PID1	LINC01091	AMBRA1
																															FDPSP2	FAM27E5	PTCD3	DCAF4L1	PACS1
																															LOC641746	FLJ36000	PLEKHB2	CYP4V2	KDM4D
																															GUSBP10	LGALS9B	ATG16L1	F11-AS1	KBTBD4
																															CCT6P3	TUSC5	FANCL	RPL34-AS1	PARVA
																															CCT6P1	KLHL10	SRBD1	CTBP1-AS	TTC17
																															ZNF862	LOC339166	FIGN	CRIPAK	SCN3B
																															ZNF733P	TMEM95	ANKZF1	LOC285484	VPS11
																															INTS4P2	CCDC144NL	RIF1	DOK7	TMEM126B
																															LOC644794	ASB16-AS1	USP40	LINC00955	SLC22A11
																															MNX1-AS1	KRT17P5	MOB1A	RNF212	TEX12
																															LHFPL3-AS1	LOC339260	STEAP3	LINC01098	CRTAM
																															AZGP1P1	C17orf51	ASXL2	FAM13A-AS1	MMP26
																															C7orf73	MSL1	ADI1	GPRIN3	TMPRSS4
																															YWHAEP1	SMTNL2	THNSL2	COX18	AKIP1
																															LOC650226	KRT27	ACOXL	YIPF7	C11orf16
																															NCF1	SLFN14	WDR33	FRYL	TMEM9B
																															TCAF2P1	LRRC37A11P	HJURP	RNF175	NRIP3
																															ACTR3C	STAC2	STRADB	SEPSECS-AS1	ASCL3
																															NCF1B	CCL15-CCL14	NDUFAF7	LINC01097	GPR137
																															NCF1C	CCDC144CP	HES6	LINC01096	IFT46
																															SNORA14A	TBC1D26	ASIC4	FAM200B	SMCO4
																															SNORA15	KRT26	CNOT11	STPG2	EMSY
																															SNORA22	RFLNB	NAGK	CSN1S2AP	PRDM10
																															MIR590	CDRT1	DOCK10	NOP14-AS1	PRDM11
																															MIR591	SPEM1	TTC27	ZAR1	CABP4
																															MIR592	EFCAB5	SMPD4	CCDC158	CHRNA10
																															MIR593	GLTPD2	TMEM127	TMPRSS11A	SLC17A6
																															MIR595	INCA1	PRPF40A	LOC339975	TRIM49
																															LHFPL3-AS2	SCIMP	SLC30A6	TRIML1	PNPLA2
																															MIR653	C17orf100	IWS1	LRRC66	CD248
																															ARHGEF34P	SPDYE4	LIMS2	LOC339978	CORO1B
																															SPDYE8P	TMEM220	KANSL3	NAT8L	SCYL1
																															LOC728743	SHISA6	MREG	LOC340017	DSCAML1
																															ZNF736	LRRC75A	CCDC88A	LOC344967	GRAMD1B
																															GTF2IRD1P1	TMIGD1	WDR12	PRSS48	USP35
																															GATSL2	CCL4L1	MBD5	SOWAHB	CEP126
																															SPDYE6	C17orf98	KDM3A	LRIT3	ARHGAP20
																															TMEM229A	LINC00671	ALLC	MSANTD1	CARNS1
																															ZNF735	CCDC103	PECR	SLC10A6	SYT13
																															LUZP6	RPRML	ARHGAP15	HSD17B13	USP28
																															MIR671	LOC388436	ZC3H15	FAM86EP	PHRF1
																															GTF2IP4	OR3A4P	CFC1	ANKRD37	LRRC4C
																															LOC100101148	ARL5C	DNAH7	POLN	SCUBE2
																															POM121C	KRT39	GKN1	PCNAP1	POLD4
																															PMS2P7	SLC25A35	IL36G	KCNIP4-IT1	KRTAP5-8
																															HTR5A-AS1	MYO18A	RPRM	KCTD8	PLEKHB1
																															LOC100128317	C17orf97	CYP26B1	LOC389199	MS4A7
																															CTAGE4	MED11	POLE4	SMIM20	ZBED5
																															LINC01003	KRT16P2	KCNK12	BEND4	CREBZF
																															LOC100128885	FLJ35934	UGGT1	GRXCR1	CARD18
																															LOC100129148	GRAPL	KCMF1	TMPRSS11F	SIGIRR
																															RPL19P12	C17orf102	DPYSL5	LOC389247	CCDC90B
																															PCOLCE-AS1	MIR132	PNO1	USP17L6P	CCDC81
																															LOC100130705	MIR144	STARD7	USP17L9P	AASDHPPT
																															EFCAB10	MIR193A	C2orf83	TRIM61	ALX4
																															LOC100130849	MIR195	MFF	HELT	RIC8A
																															LOC100130880	MIR212	RPL23AP32	C4orf48	MRPL17
																															WDR86-AS1	MIR22	ACKR3	DTHD1	PKNOX2
																															PAXIP1-AS2	TNFSF12-TNFSF13	RNPEPL1	LOC401127	FAM111A
																															PMS2P9	TBC1D3B	RTN4	LOC401134	TP53AIP1
																															LOC100133091	TBC1D3C	TRIM54	SYT14P1	ANO3
																															JHDM1D-AS1	CCL3L3	PELI1	TMPRSS11BNL	MMP27
																															NDUFB2-AS1	RNASEK	SLC39A10	PRR27	ABCG4
																															UPK3BL	CCDC144NL-AS1	TTC7A	AMTN	ROBO3
																															CTAGE8	TBC1D3P5	PPP4R3B	CCSER1	MS4A6A
																															KMT2E-AS1	SUZ12P1	SLC4A10	LINC01061	MS4A5
																															LINC01004	LOC440434	CYP20A1	C4orf3	C11orf1
																															LOC100240728	GPR179	SPC25	LINC01060	EPS8L2
																															RASA4B	MIR324	BIRC6	CFAP99	KLC2
																															SMKR1	LRRC37A2	ERMN	RPL21P44	TUT1
																															LOC100287704	FBXO47	KIDINS220	FAM92A1P2	MRPL11
																															LOC100287834	MIR423	MTA3	WDFY3-AS2	TMEM135
																															MOXD2P	ARGFXP2	HECW2	MIR218-1	STK33
																															GS1-124K5.4	DPRXP4	WDR35	MIR302A	KCTD14
																															GS1-259H13.2	MIR451A	2004-03-01	MIR95	C11orf95
																															LOC100289561	MIR497	WDFY1	LOC439933	CHID1
																															ZNF783	SNORA21	NYAP2	LINC00575	LRFN4
																															MIR1285-1	SLC35G6	DPP10	CPEB2-AS1	AHNAK
																															MIR548O	RNF222	RDH14	MTHFD2L	ALG8
																															MIR548F4	GSG1L2	EPB41L5	LOC441025	PRRG4
																															SAP25	PIRT	ALS2	TMEM150C	TMEM223
																															MIR4283-2	LOC644172	ZDBF2	GUSBP5	TMEM109
																															MIR4285	KANSL1-AS1	USP37	LOC441052	CCDC86
																															MIR4283-1	CDRT15P2	CWC22	C4orf47	LBHD1
																															MIR3147	FAM83G	ANKRD36B	GALNTL6	C11orf49
																															MIR4284	KRT16P3	G6PC2	MIR302B	TRIM48
																															MTRNR2L6	EVPLL	SLC4A5	MIR302C	TAF1D
																															MIR3654	SEBOX	CTDSP1	MIR302D	RNF26
																															MIR3609	SNORA48	NLRC4	MIR367	OR51G1
																															MIR3907	SNORD10	MPP4	FRG2	OR51B4
																															MIR3914-1	OR1D4	SLC5A7	CISD2	OR51B2
																															MIR3666	KRTAP4-11	NIF3L1	UBA6-AS1	OR52N1
																															MIR3914-2	SCGB1C2	AGBL5	LOC550113	FAM118B
																															PRKAG2-AS1	LGALS9C	LDAH	UGT2A2	RIC3
																															APTR	SCARNA21	THADA	SLC7A11-AS1	DYNC2H1
																															MAGI2-AS3	SNORA59A	PCGEM1	LINC00616	NLRX1
																															LINC01005	SNORD7	RBKS	LEF1-AS1	MSANTD2
																															LOC100506136	SNORD49B	GAL3ST2	ZNF876P	C11orf80
																															LOC100506302	SNORD65	TMBIM1	SLED1	NARS2
																															LINC01006	SNORD91A	IFIH1	USP46-AS1	E2F8
																															DOCK4-AS1	SNORD91B	OSGEPL1	LOC644145	SLC25A22
																															LINC01007	MIR33B	ATL2	SNCA-AS1	CCDC82
																															LOC100506585	MIR632	ABCG5	DEFB131	ALG9
																															LOC100506682	SNORD118	ABCG8	TMPRSS11GP	ZNF408
																															LOC100506860	BHLHA9	RAB17	TNRC18P1	CLMP
																															MKLN1-AS	TLCD2	RNF25	CLRN2	NAA40
																															LOC100506937	KRTAP4-8	HS1BP3	CEP170P1	QSER1
																															TMEM178B	KRTAP1-4	GMCL1	LOC645513	AGBL2
																															LOC100507468	KRTAP2-2	TTC31	HHIP-AS1	ZBTB3
																															EGFR-AS1	KRTAP9-1	ANAPC1	C4orf51	PDZD3
																															LOC100507507	LOC728392	COPS7B	LOC650293	C11orf63
																															ATP5J2-PTCD1	NSFP1	RMND5A	FLJ38576	CPSF7
																															GIMAP1-GIMAP5	KRT16P1	FNDC4	ZNF732	PRR5L
																															MIR4653	ZNF286B	2007-03-01	SCARNA22	CCDC15
																															MIR4652	TBC1D3	NABP1	SNORA24	ASRGL1
																															MIR4468	TBC1D3H	PAPOLG	SNORA26	PGGHG
																															MIR4651	KRTAP2-3	MRPS9	MIR571	MOGAT2
																															MIR4650-1	SNORD3A	MRPS5	MIR572	TMEM134
																															MIR4467	SNORD3C	REEP1	MIR573	MUS81
																															MIR4658	SNORD3D	RAPH1	MIR574	PAAF1
																															LOC100630923	MIR744	CDK15	MIR575	PDGFD
																															LOC100653233	MIR365B	TMEM237	MIR576	INTS5
																															MIR5692C2	LOC100128006	NBEAL1	MIR577	ZFP91
																															MIR5707	LOC100128288	CFLAR-AS1	MIR578	TMPRSS5
																															MIR5692A2	MYHAS	MRPL44	LOC728040	OR8J3
																															MIR5692A1	MAPT-AS1	SOWAHC	LINC00290	OR51G2
																															MIR5090	FAM106CP	PLEKHA3	LOC728175	OR51E2
																															CYP3A7-CYP3A51P	MAPT-IT1	TRAK2	USP17L24	OR4P4
																															MAGI2-AS2	C17orf107	BOLL	USP17L25	OR4C15
																															STEAP2-AS1	LINC00910	COLEC11	USP17L26	OR4A5
																															LOC100996249	LOC100130950	PDCL3	USP17L27	OR4A16
																															LINC01510	LOC100131347	TRPM8	USP17L28	OR4A15
																															LOC100996437	DBIL5P	ATG9A	USP17L29	OR10W1
																															LOC100996654	KRTAP4-9	C2orf49	USP17L30	OR10V2P
																															C7orf55-LUC7L2	KRTAP4-7	MLPH	LOC729218	PTDSS2
																															LOC101409256	MAP3K14-AS1	TMEM185B	LOC729307	MOB2
																															STAG3L5P	KCNJ18	FAM134A	CETN4P	GDPD5
																															PVRIG2P	C17orf96	CENPO	FAM160A1	CLPB
																															STAG3L5P-PVRIG2P-PILRB	RAMP2-AS1	OR7E91P	LOC729870	UNC93B1
																															LOC101926943	LOC100287072	GLB1L	FLJ36777	SBF2
																															GTF2IP7	LINC00675	C2orf47	MIR3945HG	RAB1B
																															LOC101927243	MIR1288	SPAG16	RELL1	KIF18A
																															LOC101927269	MIR1253	CHPF	PSAPL1	PUS3
																															LOC101927356	MIR1180	SAP130	SNHG8	C11orf68
																															LOC101927378	MIR548H3	GALNT14	MIR943	MS4A8
																															LOC101927420	PITPNA-AS1	SCRN3	MIR297	JAM3
																															LOC101927446	MIR2117	CCDC121	SMARCA5-AS1	FERMT3
																															LOC101927497	MIR3183	FASTKD1	FAM47E	TRPT1
																															LOC101927550	MIR4315-2	SMC6	SCOC-AS1	RBM4B
																															ZASP	MIR2909	GTDC1	LOC100129917	FRMD8
																															LOC101927746	MIR4314	CLIP4	LOC100129931	BCO2
																															LOC101927870	MIR3184	IQCA1	FTLP10	TMEM133
																															LOC101927914	MIR4315-1	CARF	LOC100130872	TMPRSS13
																															LOC101928012	MTRNR2L1	TTC21B	CLDN24	FAM160A2
																															HRAT17	LINC00672	CAMKMT	LOC100133461	RNASEH2C
																															LOC101928211	LRRC3C	METTL8	EPHA5-AS1	FAR1
																															LOC101928254	KRTAP9-7	GEMIN6	PP12613	TMEM126A
																															LOC101928283	KRTAP16-1	NHEJ1	USP17L10	DCUN1D5
																															LOC101928333	LOC100505782	FAM124B	USP17L11	BTBD10
																															LOC101928401	ARL17B	TM4SF20	USP17L12	EIF1AD
																															OR2A1-AS1	LOC100506371	CYBRD1	USP17L13	NUDT22
																															LOC101928605	LOC100506388	C2orf54	USP17L17	ARFGAP2
																															LOC101928700	SPAG5-AS1	NOL10	USP17L18	MSANTD4
																															LOC101928782	AA06	ANKRD53	USP17L19	MAML2
																															LOC101928807	ALOX12-AS1	CSRNP3	USP17L20	SYVN1
																															LOC101928861	SLFN12L	PGAP1	ERVMER34-1	KIRREL3
																															GTF2IP23	MIR497HG	LRRTM4	USP17L15	DGAT2
																															LINC01372	MAGOH2P	DCAF17	DUX4	ACCS
																															LOC101929998	KRTAP9-6	TUBA4B	MIR1269A	MS4A14
																															RNU6-7	RAD51L3-RFFL	MZT2B	MIR1243	TRIM51
																															RNU6-8	RNASEK-C17orf49	MAP3K19	MIR1255A	BUD13
																															MIR6133	TMEM256-PLSCR3	UXS1	MIR2054	TMEM25
																															MIR6509	KRTAP29-1	FBXO11	MIR1305	PTPN5
																															MIR6839	TVP23C-CDRT4	ARMC9	MIR548I2	RPUSD4
																															MIR6892	LRRC37A8P	COQ10B	MIR1973	TBRG1
																															MIR6132	SENP3-EIF4A1	SLC35F5	MIR1255B1	MICALCL
																															MIR6840	P2RX5-TAX1BP3	EFHD1	MIR548G	RELT
																															MIR6875	MIR4523	WDCP	CSN1S2BP	UBASH3B
																															GHET1	MIR4731	SPHKAP	TMED11P	C11orf70
																															LOC102723427	MIR4728	WNT10A	LOC100419170	LGALS12
																															LINC01445	MIR4726	SLC19A3	DBET	TRIM5
																															LOC102723885	MIR4734	TSGA10	MIR4274	SNORD14B
																															LOC102724094	MIR4724	THSD7B	MIR548T	SNORD14C
																															LINC01393	MIR4733	THUMPD2	MIR3140	SNORD14D
																															LOC102724434	MIR451B	TMEM177	MIR4275	SNORD14E
																															LOC102724555	MIR4522	LNPK	MIR3138	TNKS1BP1
																															LOC102724738	MIR4732	ILKAP	MIR3139	DIXDC1
																															ELDR	MIR4723	FAM49A	MIR4276	CEP295
																															RNU6-2	MIR4520-1	LMAN2L	THAP9-AS1	ZC3H12C
																															LINC01287	MIR4521	LBH	MIR3945	GAL3ST3
																															LINC01392	MIR4727	TMEM163	MIR3684	NAV2
																															LOC105369146	MIR5096	ITM2C	MIR3688-1	ATG16L2
																															LOC105375297	MIR4725	TCF7L1	LINC01095	GLB1L2
																															LINC00972	MIR4520-2	INO80B	LINC01094	SYT8
																															LOC105375396	MIR1269B	AMMECR1L	LINC01088	TSPAN18
																															LOC105375401	ALOX15P1	CDCA7	SLIT2-IT1	ESAM
																															LOC105375429	MIR548AT	WDR54	LOC100505912	CREB3L1
																															LVCAT5	MIR5010	ZRANB3	LINC01207	AP5B1
																															LOC105375483	MIR5089	RAB6C	APELA	CCDC34
																															LOC105375504	NARR	WDR75	LINC00989	SLC39A13
																															LOC105375512	RAI1-AS1	FAM161A	LOC100506085	DEPDC7
																															LOC105375545	EPN2-AS1	EVA1A	LOC100506107	SYT12
																															LOC105375556	COX10-AS1	ANTXR1	LOC100506122	ACY3
																															LINC01022	LINC00854	POLR1B	LINC01093	ALKBH8
																															SCARNA28	EPN2-IT1	ELMOD3	LOC100506272	FDXACB1
																																PTGES3L	RGPD5	LOC100506444	C11orf52
																																PTGES3L-AARSD1	C2orf16	SRD5A3-AS1	INTS4
																																FAM106B	RHBDD1	THEGL	GLYATL1
																																LOC100996842	CHCHD5	LOC100506746	PRKCDBP
																																TBC1D3G	YIPF4	LVCAT1	VPS26B
																																TBC1D3K	PRADC1	BMPR1B-AS1	GLB1L3
																																TBC1D3L	C2orf88	LOC100507053	CDCA5
																																LOC101060389	ING5	GIMD1	RPLP0P2
																																LINC01563	CCDC115	STX18-AS1	SAAL1
																																TMEM220-AS1	NIFK	LOC100507388	ODF3
																																SNORD124	C2orf40	LOC100507487	SLC22A9
																																LOC101559451	ZNF512	LINC00613	SNORD15B
																																RUNDC3A-AS1	ZC3H8	LOC100507639	TIRAP
																																LINC01180	KIAA1841	LOC100508631	CARD16
																																LOC101927018	ST6GAL2	SEC24B-AS1	OSBPL5
																																LOC101927239	IL1F10	MIR4455	C1QTNF4
																																LOC101927727	DPY30	MIR4453	C1QTNF5
																																LOC101927839	MCEE	MIR378D1	TMEM123
																																LOC101927911	LOXL3	MIR4454	PTPMT1
																																LOC101928000	ABHD1	MIR4799	LRRC56
																																LOC101928266	PCGF1	MIR548AH	BATF2
																																LOC101928418	DDX11L2	MIR4802	SLC22A12
																																LOC101928475	MFSD9	MIR4450	PANX3
																																LOC101928567	PLCD4	MIR3688-2	MRGPRD
																																RARA-AS1	SFT2D3	MIR4451	APOA5
																																LOC101929767	CCDC142	MIR4800	MRGPRE
																																MIR378J	ZNF514	MIR5096	MRGPRF
																																MIR6776	FAM136A	MIR4801	ART5
																																MIR6777	TMEM87B	MIR4449	ARAP1
																																MIR6779	ATOH8	MIR548AG1	CATSPER1
																																MIR6781	LINC01101	MIR4452	MRGPRX2
																																MIR6782	MGC16025	MIR4798	MRGPRX3
																																MIR6784	TANC1	FAM47E-STBD1	MRGPRX4
																																MIR6864	EPT1	HTT-AS	HRASLS5
																																MIR6865	LBX2	MIR5091	TRIM6
																																MIR6867	PNPT1	MIR5705	OR52E2
																																MIR6883	KCNH7	MIR5591	OR52J3
																																MIR6780A	FER1L5	LNX1-AS1	OR51L1
																																MIR6510	MCFD2	LNX1-AS2	OR51A7
																																MIR6778	ATP6V1E2	LINC00499	OR51S1
																																MIR6783	FAM95A	LINC01216	OR51F2
																																MIR6884	CCDC74A	ARHGEF38-IT1	OR52R1
																																MIR6866	LOC90784	UGDH-AS1	C11orf74
																																LOC102723471	DHX57	LOC100996286	OR4C46
																																TBC1D3E	RAPGEF4-AS1	LOC100996694	OR4X2
																																LOC102724009	SESTD1	IL21-AS1	OR4B1
																																THCAT158	CCDC74B	LOC101060498	OR52M1
																																TBC1D3I	PKDCC	UCHL1-AS1	OR52K2
																																LOC103021295	ANKRD44	STPG2-AS1	OR5P2
																																CRHR1-IT1-CRHR1	RSAD2	GTF2IP12	OR5P3
																																LOC105371430	ZNF804A	LINC01365	LARGE2
																																LOC105371485	TTC30A	LINC00682	SLC36A4
																																LOC105371506	DAPL1	LOC101927087	FAT3
																																SMCR2	CAPN13	LOC101927157	TRIM64
																																LOC105371592	TMEM169	LOC101927179	TMEM45B
																																LOC105371703	DNER	ADGRL3-AS1	CYP2R1
																																LOC105371730	DRC1	LOC101927237	DBX1
																																LOC105371743	IMP4	LOC101927282	COLCA2
																																LOC105371766	HNRNPLL	LOC101927305	PIH1D2
																																LOC105371789	MARS2	LOC101927359	NXPE1
																																LOC105371795	B3GNT7	LOC101927363	NXPE2
																																SNORA90	NT5C1B	LOC101927636	JAML
																																LOC107133515	NEURL3	SMAD1-AS2	DNAJC24
																																LOC107546764	SP140L	LOC101927849	ARL14EP
																																LOC107985033	LOC93463	LOC101928052	OR8I2
																																	SFXN5	LOC101928131	OR2D3
																																	ORMDL1	LINC01179	OR2D2
																																	LIMS3	LINC01612	OR52W1
																																	LINC00152	LOC101928279	OR56A4
																																	TUBA3E	LOC101928306	OR56A1
																																	CFAP36	LOC101928314	SYT9
																																	TEX261	LOC101928509	LDLRAD3
																																	TUBA3D	LOC101928551	OR52B4
																																	STK11IP	LOC101928590	C11orf40
																																	FMNL2	LOC101928622	OR52I2
																																	CCDC85A	LINC01099	OR51E1
																																	GALNT13	WWC2-AS1	XRRA1
																																	KLHL29	LINC01258	UBQLNL
																																	OSBPL6	LOC101928809	MUC15
																																	NOSTRIN	LOC101928851	LOC143666
																																	DIRC1	LOC101928942	C11orf94
																																	WDR92	LINC01262	FAM76B
																																	MOGAT1	LOC101928978	SESN3
																																	LYPD1	LOC101929019	PIWIL4
																																	MRPL53	LOC101929064	ARHGAP42
																																	AGAP1	LINC01182	KBTBD3
																																	TWIST2	LOC101929095	CWF19L2
																																	PARD3B	LOC101929123	KDELC2
																																	RPL23AP7	LOC101929134	LAYN
																																	PPP1R21	LOC101929161	TTC36
																																	TRABD2A	LOC101929194	C11orf84
																																	TMEM150A	LOC101929199	PLEKHA7
																																	NUP35	LOC101929210	SPTY2D1
																																	XIRP2	LOC101929353	TMEM86A
																																	TYW5	LOC101929448	OR10A5
																																	NMS	LOC101929468	OR2AG1
																																	LYG1	LOC101929529	DNHD1
																																	MITD1	LOC101929577	SCGB1C1
																																	DIS3L2	LOC101929595	AMOTL1
																																	CMPK2	LOC101929621	SLC5A12
																																	MBOAT2	LOC101929741	DEUP1
																																	CNTNAP5	LOC101929762	PATE1
																																	TMEM18	LOC101930370	C11orf65
																																	FBLN7	DEAR	LDHAL6A
																																	NEU4	MIR7641-2	C11orf42
																																	RBM45	MIR7849	GPHA2
																																	C2orf73	MIR7978	ADAMTS15
																																	TRIM43	MIR8066	NLRP6
																																	BBS5	MIR8082	LOC171391
																																	CCDC173	MIR6082	B3GNT6
																																	ACMSD	MIR8053	METTL15
																																	ICA1L	LOC102723704	MPZL3
																																	FAM168B	LOC102723766	IMMP1L
																																	CIB4	LOC102723778	OR56B4
																																	REG3G	LOC102723828	ANO5
																																	RFTN2	LOC102724776	OR8U1
																																	CLHC1	LINC01378	OR4C16
																																	PLEKHH2	LINC01396	OR4C11
																																	AP1S3	SMAD1-AS1	OR4S2
																																	C2orf76	LINC01256	OR4C6
																																	SGPP2	TET2-AS1	OR5D14
																																	ACVR1C	STX18-IT1	OR5L1
																																	OSR1	LOC105369192	OR5D18
																																	TTC32	LOC105374344	OR7E5P
																																	UBR3	LOC105374366	OR5AS1
																																	KCTD18	LOC105374428	OR8K5
																																	ALS2CR12	LOC105374516	OR5T2
																																	ZNF513	LOC105374546	OR8H1
																																	SPATA3	LOC105377245	OR8K3
																																	LYPD6	LOC105377247	OR8J1
																																	LYPD6B	LOC105377267	OR5R1
																																	GALM	LOC105377348	OR5M3
																																	TMEM198	LOC105377448	OR5M8
																																	ZFAND2B	LOC105377458	OR5M11
																																	TMEM178A	LOC105377480	OR5AR1
																																	CPO	LVCAT8	OR5AK4P
																																	MDH1B	LOC105377590	LRRC55
																																	C2orf50	LINC01596	SMTNL1
																																	PQLC3	LOC105377621	YPEL4
																																	TMEM182	LOC105377623	MED19
																																	AHSA2	LOC105377651	FOLH1B
																																	FBXO36	LOC105377671	C11orf45
																																	MTERF4	SNORD143	HYLS1
																																	CCDC148	SNORD144	TMEM218
																																	M1AP	SNORA101A	SLC37A2
																																	MYO3B		OR8B12
																																	TMEM37		OR8G5
																																	UBE2F		OR10G8
																																	DUSP19		OR10G9
																																	TTL		OR10S1
																																	CKAP2L		OR6T1
																																	CBWD2		OR4D5
																																	TEKT4		TBCEL
																																	TISP43		TMEM136
																																	SATB2-AS1		MRPL21
																																	LINC01102		TPCN2
																																	SMYD1		SPATA19
																																	LINC01104		OR6Q1
																																	C2orf15		OR9I1
																																	LINC01105		OR9Q1
																																	OTOS		OR9Q2
																																	COPS9		OR1S2
																																	OR6B3		OR1S1
																																	COMMD1		OR10Q1
																																	PROM2		OR5B17
																																	ANKAR		OR5B21
																																	FBXO41		GLYATL2
																																	TTC30B		MPEG1
																																	LINC00342		OR5A2
																																	GPAT2		OR5A1
																																	ITPRIPL1		OR4D6
																																	LOC150776		OR4D11
																																	WTH3DI		PATL1
																																	FAM117B		OOSP2
																																	TCF23		MS4A15
																																	LOC150935		VWCE
																																	GAREM2		CYB561A3
																																	PUS10		PPP1R32
																																	PKI55		GDPD4
																																	LINC00309		DDIAS
																																	LINC01106		CCDC83
																																	2010-09-01		ORAOV1
																																	KANSL1L		SHANK2-AS3
																																	PLB1		LRTOMT
																																	ZSWIM2		HEPACAM
																																	LOC151121		OAF
																																	ZNF385B		TIGD3
																																	LINC01107		FAM181B
																																	LOC151174		CCDC89
																																	ERFE		LRRN4CL
																																	ARL6IP6		HNRNPUL2
																																	METTL21A		ALKBH3
																																	CCNYL1		LOC221122
																																	KLHL23		MS4A6E
																																	SULT1C2P1		DEFB108B
																																	PPP1R1C		PELI3
																																	SGO2		ANGPTL5
																																	ALS2CR11		SSSCA1-AS1
																																	SLC38A11		EHBP1L1
																																	CCDC140		SNX32
																																	SLC23A3		TSGA10IP
																																	LINC00608		RNF169
																																	GPBAR1		CNIH2
																																	FAHD2B		ZDHHC24
																																	MYADML		C11orf86
																																	FAM84A		NUDT8
																																	RMDN2		ANKK1
																																	GDF7		TOLLIP-AS1
																																	SLC16A14		OOSP1
																																	LOC151475		OR52B2
																																	LINC00471		OR4C3
																																	LOC151484		OR4S1
																																	MSL3P1		LMNTD2
																																	ASPRV1		EML3
																																	WDSUB1		TMEM151A
																																	UPP2		OR51F1
																																	LBX2-AS1		RNF214
																																	GPR155		SVIP
																																	DAW1		MRGPRX1
																																	LONRF2		NPAS4
																																	CCDC138		C11orf31
																																	ADGRF3		AQP11
																																	C2orf57		OR51B5
																																	OXER1		OR10AG1
																																	FAM179A		OR5J2
																																	FAM171B		OR4C13
																																	C1QL2		OR4C12
																																	UBXN2A		KRT8P41
																																	CLEC4F		SBF2-AS1
																																	DQX1		CSNK2A3
																																	KCNG3		OR51V1
																																	CYS1		TRIM49B
																																	FOXD4L1		H19
																																	CFAP221		MAJIN
																																	VWA3B		SLC25A45
																																	CREG2		NEAT1
																																	ALMS1P1		LOC283140
																																	TET3		LINC00900
																																	GKN2		BCL9L
																																	TEX37		FOXR1
																																	ANKRD23		CCDC153
																																	APLF		OR8D1
																																	PIKFYVE		OR8D2
																																	KRTCAP3		OR8B4
																																	LOC200726		KIRREL3-AS3
																																	TMEM17		C11orf44
																																	SPRED2		MIR4697HG
																																	TIGD1		LOC283177
																																	LOC200772		OR9G4
																																	AMER3		LOC283194
																																	LINC00116		LINC00301
																																	C2orf69		P4HA3
																																	HNRNPA3		PGM2L1
																																	SPDYA		KLHL35
																																	ATP6V1C2		LOC283214
																																	RNASEH1		KCTD21
																																	LCLAT1		CRACR2B
																																	GPATCH11		TMEM80
																																	CERS6		CCDC88B
																																	METAP1D		TTC9C
																																	NIFK-AS1		SLC22A24
																																	LYG2		RCOR2
																																	CFAP65		HARBI1
																																	C2orf72		LINC00294
																																	SH2D6		IGSF22
																																	LOC284950		OR10A4
																																	CCDC150		OLFML1
																																	RNF149		LOC283299
																																	LINC01114		MRGPRG-AS1
																																	LOC285000		ALG1L9P
																																	FAM150B		NLRP10
																																	CCDC141		NLRP14
																																	STARD7-AS1		ANO9
																																	LOC285043		LUZP2
																																	LINC00486		KRTAP5-AS1
																																	C2orf61		KCNQ1-AS1
																																	LOC285074		CCDC84
																																	LINC01305		TMEM225
																																	RTP5		OR8D4
																																	LOC285095		OR5F1
																																	MED15P9		OR5AP2
																																	AHCTF1P1		ANKRD13D
																																	DNAJC5G		LOC338694
																																	ERICH2		ANKRD42
																																	IAH1		B4GALNT4
																																	FLJ33534		CSTF3-AS1
																																	CYP1B1-AS1		OR52L1
																																	FAM126B		OR2AG2
																																	UNC80		OR52B6
																																	RUFY4		OTOG
																																	PLGLA		DCDC1
																																	RGPD4		C11orf53
																																	DUSP28		LOC341056
																																	STON1-GTF2A1L		MS4A10
																																	FAM201B		OR2AT4
																																	SPOPL		HEPHL1
																																	MLK7-AS1		OR10A2
																																	CYP27C1		OVCH2
																																	MROH2A		TBX10
																																	ESPNL		PDDC1
																																	C2orf70		PLET1
																																	PRR30		RTN4RL2
																																	LINC00298		GALNT18
																																	LINC00299		NCR3LG1
																																	LOC339803		DKFZp779M0652
																																	C2orf74		FAM111B
																																	LOC339807		TMEM179B
																																	LINC01115		TBC1D10C
																																	MSGN1		DNAJB13
																																	KIAA1211L		MALAT1
																																	FIGLA		ZFP91-CNTF
																																	NOTO		MRGPRG
																																	NCKAP5		KRTAP5-1
																																	FOXI3		KRTAP5-3
																																	EVX2		KRTAP5-4
																																	CDKL4		KRTAP5-10
																																	PRORSD1P		SLC22A25
																																	SH3RF3		IFITM5
																																	GPR148		FAM99A
																																	ECEL1P2		OR56B1
																																	LRRTM1		GVINP1
																																	GEN1		INSC
																																	C2orf48		FIBIN
																																	FTCDNL1		C11orf96
																																	SPATA3-AS1		SLC22A10
																																	PFN4		SPDYC
																																	FAM228B		LIPT2
																																	LOC375196		VSTM5
																																	ANKRD36		LOC387810
																																	WASH2P		OR52K1
																																	RBM43		OR52I1
																																	LINC01116		OR51D1
																																	CERKL		OR52A5
																																	CATIP		OR51B6
																																	RBM44		OR51M1
																																	AQP12A		OR51Q1
																																	ZC3H6		OR51I1
																																	KLHL30		OR51I2
																																	RNF144A-AS1		OR52D1
																																	MFSD2B		OR52H1
																																	C2orf71		OR52N4
																																	LOC388942		OR52N5
																																	TMEM247		OR52N2
																																	LINC01118		OR52E6
																																	TSPYL6		OR52E8
																																	C2orf78		OR52E4
																																	BOLA3		OR56A3
																																	C2orf81		OR56A5
																																	FUNDC2P2		OR10A6
																																	C2orf68		ACCSL
																																	SLC9A4		OR4X1
																																	DPP10-AS1		OR5D13
																																	LOC389033		OR5D16
																																	LINC01120		OR5W2
																																	SP5		OR8H2
																																	PLEKHM3		OR8H3
																																	C2orf80		OR5T3
																																	RESP18		OR5T1
																																	C2orf82		OR8K1
																																	OR6B2		OR5M9
																																	PTRHD1		OR5M10
																																	SULT6B1		OR5M1
																																	DYTN		OR9G1
																																	LOC400940		OR5AK2
																																	LINC00487		OR5B2
																																	LINC01376		OR5B12
																																	LINC00954		OR5AN1
																																	C2orf91		OR4D10
																																	LINC01121		OR4D9
																																	EML6		OR10V1
																																	LINC01122		LRRC10B
																																	LINC01185		GPR152
																																	LOC400958		DOC2GP
																																	PCBP1-AS1		GUCY2EP
																																	PAIP2B		TRIM77
																																	RGPD1		IZUMO1R
																																	ANKRD36C		KDM4E
																																	LOC400997		BSX
																																	FLJ42351		OR6X1
																																	NOC2LP2		OR6M1
																																	TEX41		OR10G4
																																	HAGLR		OR10G7
																																	FSIP2		OR8B3
																																	C2orf66		OR8A1
																																	ASB18		NAV2-AS4
																																	FLJ43879		HNRNPKP3
																																	VWC2L		LOC399886
																																	FLJ31356		FAM180B
																																	MIR10B		PCNX3
																																	MIR128-1		FLJ42102
																																	MIR149		TRIM49D1
																																	MIR153-1		C11orf87
																																	MIR216A		COLCA1
																																	MIR217		C11orf88
																																	MIR26B		MIR100HG
																																	C2orf27B		PATE2
																																	DNAJB3		PATE4
																																	ASTL		ST3GAL4-AS1
																																	CAPN14		SNX19
																																	ACTR3BP2		OR51T1
																																	LINC01123		OR51A4
																																	LOC440895		OR51A2
																																	LINC01191		IFITM10
																																	FAR2P1		OR4A47
																																	LOC440910		OR4C45
																																	POTEKP		LOC403312
																																	LINC01124		SCGB1D4
																																	H3F3AP4		MIRLET7A2
																																	LOC440934		MIR100
																																	LOC442028		MIR125B1
																																	SULT1C3		MIR129-2
																																	POTEE		MIR130A
																																	COA5		MIR139
																																	PHOSPHO2		MIR192
																																	CHAC2		MIR194-2
																																	MIR375		MIR210
																																	DFNB59		MIR34B
																																	MIR4435-2HG		MIR34C
																																	CCDC148-AS1		DDI1
																																	ANKRD30BL		BLID
																																	FBXO48		KRTAP5-5
																																	SNORA41		KRTAP5-2
																																	FAM110C		KRTAP5-6
																																	LOC643072		TMEM41B
																																	LOC643387		LOC440028
																																	HCG2040054		DKFZp686K1684
																																	LOC644838		LOC440040
																																	GCC2-AS1		TRIM51HP
																																	GGT8P		SLC22A20
																																	ANKRD36BP2		KRTAP5-7
																																	LOC645949		KRTAP5-11
																																	LINC00607		CASP1P2
																																	LOC646736		CARD17
																																	LOC646743		LINC00167
																																	CYP4F62P		LOC441601
																																	ZNF806		OR5B3
																																	PRSS56		MIR326
																																	YY1P2		TRIM6-TRIM34
																																	FAM228A		CCDC73
																																	TRIM43B		TMEM9B-AS1
																																	POTEI		LOC494141
																																	CFC1B		BDNF-AS
																																	AQP12B		MS4A13
																																	RGPD3		OR8U8
																																	LOC653602		SCARNA9
																																	POTEJ		MIR483
																																	MZT2A		SNORA3A
																																	SNORA75		SNORA52
																																	LOC654342		HEPN1
																																	FAM138B		TRIM64B
																																	PAX8-AS1		TRIM53AP
																																	LOC654841		TRIM49C
																																	SCARNA6		UBTFL1
																																	SCARNA5		C11orf97
																																	SNORD11		BTBD18
																																	SNORD70		LOC643733
																																	SNORD89		PGA3
																																	SNORD92		PGA4
																																	SNORD94		LOC643923
																																	MIR558		LOC644656
																																	MIR559		CLDN25
																																	MIR561		RASSF10
																																	MIR562		FAM86C2P
																																	RGPD8		LOC646029
																																	LINC01249		LOC646522
																																	FAM133DP		TRIM64C
																																	D2HGDH		LOC646813
																																	LOC728323		LOC649133
																																	POTEF		RPL23AP64
																																	LINC01125		TSSC2
																																	DCDC2C		SNORA8
																																	LOC728730		SNORA1
																																	PABPC1P2		SNORA18
																																	C1GALT1C1L		SNORA23
																																	RGPD4-AS1		SNORA40
																																	ANKRD20A8P		SNORA3B
																																	LOC729224		SNORA54
																																	FAHD2CP		SNORA25
																																	LOC729348		SNORA32
																																	RAD51AP2		SNORD5
																																	RGPD6		SNORD6
																																	DIRC3		SNORD67
																																	DNAJC27-AS1		SNORA57
																																	RGPD2		SNORD97
																																	MORN2		MIR610
																																	LOC730100		MIR611
																																	MEIS1-AS3		MIR612
																																	MYT1L-AS1		INS-IGF2
																																	RFX8		MUC5B
																																	SNORD11B		MS4A18
																																	SNORA36C		ZBED5-AS1
																																	SNORA70B		TRIM49D2
																																	MIR216B		SEC14L1P1
																																	MIR933		METTL12
																																	SLC8A1-AS1		UQCC3
																																	OST4		ANO1-AS2
																																	LOC100128905		MIR675
																																	LOC100129029		MIR708
																																	LOC100129175		LOC100126784
																																	TDRD15		LOC100128239
																																	LOC100129434		LOC100128386
																																	LINC01126		LOC100128494
																																	CCNT2-AS1		LOC100129203
																																	LINC01460		LOC100129216
																																	PP14571		MRVI1-AS1
																																	LOC100130451		TMEM262
																																	LOC100130452		CAND1.11
																																	LOC100130691		LOC100130987
																																	NEMP2		C11orf91
																																	RAB6C-AS1		ZNF705E
																																	SP9		LOC100131626
																																	LOC100132215		LOC100132078
																																	CYP4F30P		FAM99B
																																	LOC100133920		LOC100132686
																																	LOC100133985		LINC01001
																																	LINC01119		LOC100133315
																																	LOC100144595		MRPL23-AS1
																																	RNU4ATAC		PATE3
																																	DBIL5P2		LOC100287896
																																	SNAR-H		WTAPP1
																																	DCTN1-AS1		NCAM1-AS1
																																	FAR2P2		KCTD21-AS1
																																	ARHGEF33		MIR1261
																																	LOC100271832		MIR1304
																																	LIMS3-LOC440895		MIR1908
																																	LOC100286922		MIR548L
																																	ANAPC1P1		MIR1237
																																	LOC100287010		MIR548K
																																	SH3RF3-AS1		MIR302E
																																	LOC100288570		MIR670
																																	LOC100288911		SNORA70E
																																	MIR1471		BACE1-AS
																																	MIR1302-3		MIR4300
																																	MIR1302-4		MIR3160-2
																																	MIR1246		MIR3160-1
																																	MIR1258		MIR3164
																																	MIR1245A		MIR4301
																																	MIR1301		MIR3162
																																	MIR1285-2		MIR3167
																																	MIR1244-1		MIR3165
																																	BRE-AS1		MIR1260B
																																	GPR75-ASB3		MIR3161
																																	SNORA80B		MIR3159
																																	ZEB2-AS1		MIR4298
																																	MIR548F2		MIR4299
																																	MIR663B		MIR3163
																																	GCSHP3		MIR3166
																																	SNORA70F		MTRNR2L8
																																	BOK-AS1		USP2-AS1
																																	MIR3128		MIR3654
																																	MIR548S		MIR3920
																																	MIR4265		MIR3656
																																	MIR1244-3		MIR3664
																																	MIR1244-2		CCDC179
																																	MIR4264		C11orf72
																																	MIR3129		LOC100506082
																																	MIR3127		LOC100506127
																																	MIR4261		MIR210HG
																																	MIR3133		RAB30-AS1
																																	MIR3131		LOC100506258
																																	MIR4268		LINC00958
																																	MIR4263		LOC100506368
																																	MIR3125		SPTY2D1-AS1
																																	MIR3130-1		DCDC5
																																	MIR4267		LOC100506675
																																	MIR4262		CASP12
																																	MIR3130-2		TPBGL
																																	MIR4266		LOC100507144
																																	MIR3126		LOC100507205
																																	MIR2355		MIR670HG
																																	MIR3132		LOC100507283
																																	MIR4269		ALKBH3-AS1
																																	LINC00276		LOC100507384
																																	LOC100499194		SENCR
																																	MIR3606		LRP4-AS1
																																	MIR3682		LOC100507431
																																	MIR3679		LOC100507548
																																	MIR3681		RBM14-RBM4
																																	GTF3C2-AS1		TMPRSS4-AS1
																																	LOC100505716		TMX2-CTNND1
																																	LOC100505736		SAA2-SAA4
																																	CEBPZOS		ARL2-SNX15
																																	LINC01304		HSPB2-C11orf52
																																	LOC100505984		NDUFC2-KCTD14
																																	RNASEH1-AS1		FXYD6-FXYD2
																																	LOC100506076		HNRNPUL2-BSCL2
																																	SIX3-AS1		MIR4486
																																	LOC100506123		MIR4697
																																	LOC100506124		MIR4686
																																	TTC21B-AS1		MIR4490
																																	LOC100506142		MIR548AL
																																	LOC100506274		MIR4487
																																	LOC100506286		MIR4459
																																	ID2-AS1		MIR4485
																																	LINC01127		MIR4489
																																	LINC01158		MIR4690
																																	MIR3681HG		MIR3973
																																	LOC100506474		MIR4493
																																	AGAP1-IT1		MIR4491
																																	HOXD-AS2		MIR4688
																																	TTN-AS1		MIR4492
																																	LOC100507006		MIR4696
																																	LOC100507073		MIR4691
																																	LOC100507140		MIR4692
																																	BOLA3-AS1		MIR4694
																																	LOC100507201		MIR1343
																																	LOC100507334		MIR4687
																																	LOC100507443		MIR4693
																																	IDH1-AS1		MIR4488
																																	LOC100507600		LOC100652768
																																	LY75-CD302		MIR5579
																																	RNF103-CHMP3		MIR5691
																																	NT5C1B-RDH14		MIR5582
																																	PHOSPHO2-KLHL23		GRM5-AS1
																																	HSPE1-MOB4		NAV2-AS5
																																	INO80B-WBP1		NAV2-AS2
																																	UBE2F-SCLY		JRKL-AS1
																																	MIR4436B1		SHANK2-AS1
																																	MIR4430		KIRREL3-AS2
																																	MIR4772		NTM-IT
																																	MIR4779		LOC100996455
																																	MIR4783		LOC101054525
																																	MIR4439		LINC00678
																																	MIR4782		LOC101927120
																																	MIR4437		LOC101927204
																																	MIR4765		PANO1
																																	MIR4433A		LOC101927495
																																	MIR4776-1		LOC101927503
																																	MIR548AE1		LINC01150
																																	MIR4757		CD81-AS1
																																	MIR4777		LOC101927708
																																	MIR1245B		OLFM5P
																																	MIR4435-2		OVOL1-AS1
																																	MIR4426		TUB-AS1
																																	MIR4774		LOC101928008
																																	MIR2467		LOC101928053
																																	MIR4775		LOC101928069
																																	MIR4785		LOC101928132
																																	MIR4771-1		MRGPRF-AS1
																																	MIR4438		LINC01488
																																	MIR4784		LOC101928424
																																	MIR4773-1		FBXO3-AS1
																																	MIR4444-1		LOC101928443
																																	MIR4440		LOC101928510
																																	MIR4436A		LOC101928535
																																	MIR4786		LINC01493
																																	MIR4434		LINC01537
																																	MIR4431		LOC101928580
																																	MIR4780		LOC101928591
																																	MIR4778		LOC101928812
																																	MIR4429		LOC101928823
																																	MIR4432		LOC101928837
																																	MIR548AD		LOC101928847
																																	MIR4441		LOC101928865
																																	MIR4435-1		LOC101928894
																																	PARTICL		LOC101928896
																																	KIAA2012		LOC101928940
																																	MIR5000		LOC101928943
																																	MIR5696		LOC101928944
																																	MIR5001		LOC101928985
																																	MIR548AU		MIR4300HG
																																	MIR5702		LOC101929011
																																	MIR5590		LOC101929089
																																	MIR5703		LOC101929208
																																	MIR5192		DISC1FP1
																																	CERS6-AS1		LOC101929227
																																	MEIS1-AS2		LOC101929295
																																	XIRP2-AS1		LOC101929340
																																	AGBL5-AS1		LOC101929427
																																	DGUOK-AS1		LOC101929473
																																	LINC00570		LOC101929497
																																	STEAP3-AS1		LOC101929517
																																	TGFA-IT1		LOC101929538
																																	ALMS1-IT1		LINC01395
																																	HS1BP3-IT1		NTM-AS1
																																	VWC2L-IT1		LOC101929653
																																	LOC100996579		C11orf98
																																	LOC100996693		MIR6073
																																	LOC101060019		MIR6128
																																	LOC101060091		MIR6503
																																	LOC101060385		MIR6514
																																	LOC101060391		MIR6743
																																	OSGEPL1-AS1		MIR6746
																																	RMDN2-AS1		MIR6747
																																	GPR1-AS		MIR6748
																																	SCHLAP1		MIR6751
																																	CAPN10-AS1		MIR6752
																																	LOC101805491		MIR6753
																																	LOC101926913		MIR6755
																																	LOC101926966		MIR6756
																																	LOC101927027		MIR6860
																																	LOC101927043		MIR7113
																																	LOC101927050		MIR7154
																																	LOC101927053		MIR7641-1
																																	LOC101927055		MIR7641-2
																																	LOC101927070		MIR8054
																																	LOC101927142		MIR8070
																																	LOC101927156		MIR8087
																																	LOC101927165		MIR7847
																																	LOC101927196		MIR6090
																																	LINC01473		MIR6750
																																	LOC101927285		MIR6716
																																	LINC01237		MIR6744
																																	LOC101927331		MIR6745
																																	LINC01103		MIR6749
																																	LOC101927402		MIR6754
																																	LOC101927406		MIR6879
																																	LOC101927431		MIR7155
																																	LOC101927438		MIR8052
																																	LOC101927482		MIR8068
																																	UTAT33		MIR6124
																																	ANKRD44-IT1		LOC102723330
																																	LINC01250		LINC01495
																																	LOC101927577		LINC01499
																																	DPP10-AS3		LOC102723838
																																	LOC101927596		LOC102723895
																																	LOC101927619		LOC102724064
																																	LOC101927641		LOC102724265
																																	LOC101927661		LOC102724301
																																	LOC101927701		LOC102724784
																																	LOC101927709		LOC102724957
																																	ATP6V1B1-AS1		PAUPAR
																																	LOC101927795		LOC103312105
																																	LOC101927865		HOTS
																																	LOC101927881		BGLT3
																																	LOC101927884		CASC23
																																	LOC101927907		LOC103611081
																																	LOC101927924		PKNOX2-AS1
																																	LOC101927926		BBOX1-AS1
																																	LOC101927948		APOA1-AS
																																	LOC101927960		LINC01219
																																	LOC101927967		LOC105369332
																																	LOC101927987		LOC105369340
																																	LINC01087		MIR194-2HG
																																	LOC101928020		LOC105369423
																																	LOC101928103		LOC105369431
																																	LOC101928111		LOC105369438
																																	ST3GAL5-AS1		LOC105369443
																																	LOC101928161		LOC105369473
																																	LOC101928185		LOC105369486
																																	LOC101928222		LOC105369507
																																	LINC01280		LOC105369509
																																	DARS-AS1		LOC105369532
																																	LOC101928273		STT3A-AS1
																																	LOC101928327		LOC105376554
																																	LOC101928371		LOC105376575
																																	LOC101928386		LOC105376599
																																	LOC101928403		LOC105376633
																																	LINC01412		LOC105376671
																																	CATIP-AS1		LINC01616
																																	LINC01494		SNORA88
																																	LOC101928881		SNORD131
																																	PGM5P3-AS1		PCF11-AS1
																																	LOC101929231		KCNK4-TEX40
																																	LOC101929260
																																	LOC101929282
																																	LOC101929319
																																	LOC101929378
																																	LINC01247
																																	LOC101929452
																																	LOC101929512
																																	LOC101929532
																																	LOC101929551
																																	LINC00211
																																	LOC101929567
																																	LOC101929570
																																	LOC101929596
																																	LOC101929633
																																	LOC101929680
																																	LOC101929715
																																	LOC101929723
																																	LOC101929733
																																	LOC101929753
																																	LOC101929882
																																	LOC101929926
																																	RNU6-7
																																	MIR6512
																																	MIR6513
																																	MIR6809
																																	MIR6811
																																	MIR6888
																																	MIR7157
																																	MIR7158
																																	MIR7704
																																	MIR4433B
																																	MIR7845
																																	MIR548BA
																																	MIR8080
																																	MIR6810
																																	MIR7515
																																	MIR6071
																																	LINC01159
																																	LOC102723362
																																	LINC01248
																																	LOC102723824
																																	LOC102723854
																																	LOC102723927
																																	LOC102724058
																																	LINC01117
																																	LINC01628
																																	LINC01291
																																	LOC102724579
																																	LOC102724691
																																	LOC102724714
																																	LINC01594
																																	LANCL1-AS1
																																	LOC102724849
																																	LOC102725079
																																	HAGLROS
																																	MIR7515HG
																																	LINC01246
																																	LOC102800447
																																	PGM5P4-AS1
																																	MIR9500
																																	MIR8485
																																	RNU6-2
																																	CATIP-AS2
																																	MYCNUT
																																	BIRC6-AS2
																																	NRIR
																																	GACAT1
																																	DLX2-AS1
																																	LINC01143
																																	LINC01090
																																	LINC01317
																																	LINC01320
																																	MIR217HG
																																	GACAT3
																																	LOC105373352
																																	LOC105373394
																																	LOC105373496
																																	LOC105373518
																																	LOC105373519
																																	LOC105373553
																																	LOC105373562
																																	LOC105373609
																																	LOC105373635
																																	LOC105373656
																																	LOC105373764
																																	LOC105373782
																																	LOC105373805
																																	LINC01614
																																	LOC105373876
																																	DIRC3-AS1
																																	LOC105373878
																																	LOC105373984
																																	LOC105374389
																																	LOC105374596
																																	LOC105374820
																																	LOC105616981
																																	LOC105747689
																																	LINC01173
																																	LINC01381
																																	LINC01318
																																	SNORA105A
																																	SNORD132
																																	MIR4432HG
																																	AOX3P-AOX2P
																																	LINC01593

## Sheet: C1 amplified
cytoband	6p22.3	11q13.3	8q22.3	1q23.3	3p25.2	7p11.2	8q24.21	1q21.3	11q22.2	6p22.3	17q12	8p11.23	16p13.2	6p24.1	10p15.1	19q13.2	13q34	7p21.1	1p34.2	11p13	5p15.33	4q21.1	3q26.32	12q15	19q13.43	9p24.1	6p21.1	19q12	13q13.1	12p12.1	1q24.1	13q22.1	1p31.3	6q12	20q11.21	3p12.1	19q12
q value	2.1972e-26	9.4406e-14	5.0794e-12	6.6295e-14	6.64e-09	3.1091e-08	1.2002e-08	2.3024e-09	4.0761e-06	2.3394e-17	8.2747e-05	8.9344e-05	0.00011599	1.3446e-06	0.0024713	0.001881	0.0092827	0.01092	0.011517	0.013294	0.02069	0.021954	0.026563	0.031359	0.033537	0.034529	0.021285	0.0005742	0.055318	0.062755	3.8977e-06	0.094205	0.10934	0.094205	0.17316	0.20817	0.0013047
residual q value	4.8876e-20	9.4406e-14	2.0561e-11	8.1791e-11	6.64e-09	3.1091e-08	6.9274e-08	1.331e-07	4.0761e-06	2.8664e-05	8.2747e-05	8.9344e-05	0.00011599	0.00021723	0.0024713	0.0044433	0.01018	0.01092	0.012239	0.013294	0.02069	0.021954	0.026563	0.031359	0.033537	0.034529	0.035827	0.04302	0.055318	0.062755	0.082671	0.10603	0.11866	0.16016	0.17316	0.20817	0.2286
wide peak boundaries	chr6:20354196-20436867	chr11:69455315-70466922	chr8:101525316-102467552	chr1:160916928-161291623	chr3:12402996-12507872	chr7:54984564-55405948	chr8:127727974-129207279	chr1:150516762-150870982	chr11:102281697-102856824	chr6:22155421-22191792	chr17:37820993-37913902	chr8:37554563-37653711	chr16:8617763-9419357	chr6:12343962-12364284	chr10:3757684-10591694	chr19:38387810-39459648	chr13:109031650-114364328	chr7:16936851-17947710	chr1:38763412-42755620	chr11:33493973-35074100	chr5:1-2548018	chr4:77455242-77925526	chr3:160344021-198295559	chr12:69117210-69578478	chr19:55095513-57688695	chr9:5084432-8310302	chr6:41885501-44321937	chr19:30992331-31026706	chr13:1-34077622	chr12:24875802-25753704	chr1:165383347-165792986	chr13:73809522-74006778	chr1:61113009-61961758	chr6:64087512-64142280	chr20:32058264-32104075	chr3:86163093-87257525	chr19:31342771-31444763
genes in wide peak	E2F3	CCND1	RRM2B	APOA2	PPARG	EGFR	MYC	ARNT	BIRC2	CASC15	YWHAEP7	[LINC01605]	ABAT	[EDN1]	ATP5C1	ACTN4	ATP4B	AHR	BMP8B	CAT	NDUFS6	CXCL13	hsa-mir-720	LYZ	hsa-mir-1274b	MLANA	BYSL	[TSHZ3]	PARP4	BCAT1	ALDH9A1	KLF12	NFIA	EYS	HCK	CHMP2B	TSHZ3
		CTTN	UBR5	FCER1G	TSEN2	LANCL2	PVT1	CTSK	BIRC3				PMM2		CALML3	ECH1	COL4A1	SNX13	COL9A2	CD59	SDHA	MRPL1	ACTL6A	YEATS4	IL11	GLDC	CCND3		ALOX5AP	KRAS	MGST3		PATJ			VGLL3
		FGF3	GRHL2	NDUFS2		EGFR-AS1	TMEM75	CTSS	MMP1				USP7		AKR1C4	HNRNPL	COL4A2	LOC101927630	CTPS1	ELF5	SLC6A3	CNOT6L	AHSG	FRS2	PEG3	INSL4	SLC29A1		ATP12A	LRMP	RXRG		TM2D1			MIR4795
		FGF4	NCALD	NIT1		ELDR	CASC11	ENSA	MMP3				CARHSP1		KLF6	LGALS4	F7	KCCAT333	EDN2	LMO2	SLC9A3		APOD	CPSF6	PTPRH	JAK2	GUCA1A		BRCA2	CASC1	TMCO1		MGC34796			LINC00506
		PPFIA1	MIR5680	PFDN2			MIR1205	MCL1	MMP7				TMEM186		AKR1C1	LGALS7	F10		GUCA2A	CAPRIN1	TERT		BCHE	MIR1279	RPL28	RLN1	GUCA1B		CDK8	ETFRF1	LOC400794		NFIA-AS1			LOC101927494
		FADD	UBR5-AS1	PPOX			MIR1206	ADAMTSL4	MMP8				C16orf72		AKR1C2	NFKBIB	GAS6		GUCA2B	PDHX	TRIP13		BCL6		AURKC	RLN2	HSP90AB1		CDX2	LMNTD1	LRRC52
		FGF19	LOC104054148	USF1			MIR1207	GOLPH3L	MMP10				METTL22		GATA3	MRPS12	ING1		MYCL	KIAA1549L	PDCD6		BDH1		SYT5	INSL6	MEA1		FGF9	C12orf77	LOC440700
		ANO1		B4GALT3			MIR1204	HORMAD1	MMP20				LOC101927009		GDI2	RPS16	LAMP1		NDUFS5	ABTB2	SLC12A7		AP2M1		TNNI3	KDM4C	NFKBIE		FLT1	LOC645177	LOC100147773
		ORAOV1		DEDD			MIR1208	ADAMTSL4-AS1	MMP27						IL2RA	RYR1	GRK1		NFYC	FBXO3	TPPP		CLCN2		TNNT1	RANBP6	PEX6		FLT3
		ANO1-AS2		ADAMTS4			LINC00824	MIR4257	TMEM123						IL15RA	SUPT5H	SOX1		YBX1	EHF	EXOC3		CPN2		ZNF17	CD274	POLH		GJA3
		MIR548K		NR1I3				FALEC	WTAPP1						ITIH2	ZFP36	TFDP1		PPT1	APIP	PP7080		CRYGS		ZNF134	PLGRKT	PPP2R5D		GJB2
		LINC01488		USP21					LOC101928424						PFKFB3	GMFG	CUL4A		RLF	NAT10	IRX4		DGKG		ZNF264	RIC1	PTK7		GPR12
		LOC101928443		F11R					LOC102723838						PRKCQ	PAK4	IRS2		PABPC4	C11orf91	CEP72		DLG1		ZNF211	ERMP1	PRPH2		GTF3A
				UFC1											AKR1C3	MAP4K1	PROZ		KCNQ4	MIR1343	AHRR		DVL3		TRAPPC2B	PDCD1LG2	SRF		HMGB1
				NECTIN4											NET1	SIRT2	ARHGEF7		RIMS3	FBXO3-AS1	MRPL36		ECT2		ZNF460	TPD52L3	TBCC		PDX1
				TOMM40L											CELF2	EIF3K	CDC16		ZMPSTE24		BRD9		EHHADH		U2AF2	IL33	VEGFA		MIPEP
				KLHDC9											KIN	PAF1	TUBGCP3		PPIE		ZDHHC11		EIF4A2		PPP6R1	TMEM261	MED20		PABPC3
				ITLN2											CALML5	SARS2	RASA3		PPIH		LPCAT1		EIF4G1		ZIM2	UHRF2	POLR1C		UBL3
				ARHGAP30											ANKRD16	SAMD4B	MYO16		CAP1		CLPTM1L		EPHB3		HSPBP1	KIAA2026	MAD2L1BP		RFC3
				PCP4L1											FAM208B	MED29	ATP11A		FOXJ3		NKD2		ETV5		UBE2S	MIR4665	CUL7		RNF6
				TSTD1											SFMBT2	LRFN1	MCF2L		SCMH1		EXOC3-AS1		MECOM		CCDC106		DNPH1		RPL21
				MIR5187											ASB13	PLEKHG2	TMCO3		MACF1		CCDC127		FGF12		EPN1		CNPY3		SGCG
				LOC101928372											TUBAL3	FBXO17	DCUN1D2		MYCBP		PLEKHG4B		GHSR		ZNF580		SLC22A7		SLC7A1
															ITIH5	RASGRP4	ANKRD10		HEYL		SLC6A19		GP5		ZNF581		CAPN11		TUBA3C
															AKR1E2	RINL	RAB20		HPCAL4		SLC6A18		HRG		PPP1R12C		CUL9		ZMYM2
															TAF3	FBXO27	NAXD		TRIT1		LRRC14B		HES1		ZNF444		UBR2		IFT88
															FBXO18	FAM98C	PCID2		RHBDL2		SDHAP3		IL1RAP		ZNF416		GLTSCR1L		MTMR6
															RBM17	CAPN12	UPF3A		HIVEP3		LOC728613		KNG1		NAT14		ZNF318		ZMYM5
															UCN3	GGN	CARS2		OXCT2		LOC100288152		KPNA4		VN1R1		YIPF3		KL
															LINC00705	IFNL2	GRTP1		RRAGC		MIR4277		LPP		ZNF304		USP49		NUP58
															AKR1C8P	IFNL3	ADPRHL1		P3H1		LOC100506688		MELTF		ZNF471		GNMT		FRY
															AKR1C6P	IFNL1	TEX29		SMAP2		LINC01511		MUC4		USP29		MRPL2		USPL1
															LOC399715	NCCRP1	SPACA7		EXO5		LOC100506858		NDUFB5		ZNF71		GTPBP2		SAP18
															GATA3-AS1	SYCN	LINC00567		ZFP69B		MIR4457		OPA1		ZNF667		MRPS18A		N4BP2L2
															PRKCQ-AS1	ACP7	LINC00346		AKIRIN1		MIR4456		CLDN11		ZSCAN5A		MRPS10		GJB6
															CALML3-AS1	SPRED3	CHAMP1		PPCS		MIR4635		PAK2		ZNF419		TMEM63B		HSPH1
															LINC00704	CCER2	TMEM255B		GJA9		LOC100996325		PCYT1A		ISOC2		TRERF1		WASF3
															MIR3155A	LGALS7B	ATP11AUN		ZMYND12		CTD-3080P12.3		SERPINI1		BRSK1		AARS2		PDS5B
															LINC00703	MIR4530	LINC00452		NT5C1A		LOC101929034		SERPINI2		KMT5C		XPO5		MTUS2
															LINC00707	IFNL4	GAS6-AS1		MFSD2A		CTD-2194D22.4		PIK3CA		FIZ1		MRPL14		FAM230C
															LINC00708	LOC105372397	COL4A2-AS2		TMCO2		MIR6075		PLD1		GALP		DLK2		SACS
															LINC00709		LINC00552		ZNF684		HRAT5		POLR2H		ZNF628		TTBK1		LATS2
															MIR4454		MCF2L-AS1		CLDN19				PPP1R2		ZNF551		RRP36		SNORD102
															MIR3155B		LINC00403		CITED4				PRKCI		ZNF835		ABCC10		POLR1D
															LINC00702		LOC100506016		OXCT2P1				MASP1		ZIM3		KLC4		CRYL1
															LINC00706		GAS6-AS2		SLFNL1				PSMD2		ZNF543		TJAP1		POMP
															LOC101927964		MIR4502		RIMKLA				RFC4		COX6B2		KLHDC3		ATP8A2
															LOC101928150		MIR548AR		ZFP69				SNORA63		NLRP13		TAF8		IL17D
															LOC101928272		LINC00565		BMP8A				RPL35A		NLRP8		PTCRA		MPHOSPH8
															LOC101928298		GRTP1-AS1		MIR30C1				TRA2B		NLRP5		TCTE1		PSPC1
															LOC101928322		LINC00454		MIR30E				SI		ZNF787		C6orf223		TNFRSF19
															MIR6078		COL4A2-AS1		KIAA0754				ST6GAL1		ZFP28		RSPH9		CENPJ
															LOC105376365		ATP11A-AS1		SNORA55				SKIL		SMIM17		LRRC73		RNF17
															LOC105376382		ARHGEF7-AS1		PPIEL				SLC2A2		ZNF548		RPL7L1		XPO4
															LOC105376398		ARHGEF7-AS2		CCDC30				SOX2		TMEM190		SLC35B2		MRPL57
															LOC105755953		MYO16-AS1		NFYC-AS1				SST		ZNF524		LOC401261		KATNAL1
															SNORD129		LOC101060553		FOXO6				TERC		ZNF784		CRIP3		MEDAG
															LINP1		LINC00676		SLFNL1-AS1				TFRC		NLRP4		C6orf226		STARD13
																	LINC00368		GJA9-MYCBP				THPO		ZNF542P		TMEM151B		N4BP2L1
																	LINC00354		LOC101929516				SEC62		ZNF582		ATP6V0CP3		TPTE2
																	LINC01070		LOC101929536				FXR1		ZNF583		C6orf132		N4BP2L2-IT2
																	LOC101928730		LOC101929901				TP63		ZNF550		LINC01512		RXFP2
																	LINC01043		LOC105378663				CHRD		ZNF579		MIR4647		TEX26
																	LOC101928841						B3GALNT1		ZSCAN4		LOC101929705		B3GLCT
																	MIR8073						TNFSF10		NLRP11		LOC101929726		EEF1DP3
																	MIR8075						EIF2B5		TMEM86B		MIR6780B		AMER2
																	LINC01044						USP13		ZNF549		CNPY3-GNMT		USP12
																	LINC00399						CLDN1		SSC5D				MTIF3
																	LINC00431						MAP3K13		ZNF547				GSX1
																	LINC00396						ADIPOQ		ZIK1				EEF1AKMT1
																	LINC01054						RUBCN		TMEM150B				SKA3
																	F10-AS1						ECE2		FAM71E2				MICU2
																	LOC105370369						SMC4		NLRP9				SPATA13
																							ABCC5		RFPL4A				LNX2
																							TNK2		ZSCAN5B				ZDHHC20
																							ALG3		ZNF530				PAN3
																							KCNMB2		DNAAF3				SLC46A3
																							IGF2BP2		ZNF773				ANKRD20A9P
																							CLDN16		ZNF582-AS1				C1QTNF9
																							PDCD10		TMEM238				LINC00442
																							SLITRK3		ZNF470				TPTE2P6
																							NLGN1		ZNF749				RASL11A
																							NCBP2		ZNF805				C1QTNF9B
																							TNIK		ZNF772				SHISA2
																							MCF2L2		DUXA				ANKRD20A19P
																							ATP11B		SBK2				ATP5EP2
																							VPS8		SHISA7				LINC00544
																							ACAP2		RFPL4AL1				LINC00545
																							UBXN7		MIMT1				C1QTNF9B-AS1
																							RNU6-1		ZNF667-AS1				SNORA27
																							GPR160		SBK3				BASP1P1
																							FETUB		PEG3-AS1				TPTE2P1
																							LAMP3		ZNF865				URAD
																							KCNMB3		LOC101928886				ZAR1L
																							GOLIM4		ZIM2-AS1				MIPEPP3
																							NMD3		MIR6802				ANKRD26P3
																							ZNF639		MIR6804				LINC00543
																							PEX5L		MIR6805				LINC00426
																							DNAJB11		MIR6803				LINC00421
																							DCUN1D1		MIR7975				PAN3-AS1
																							KLHL24		LOC105372476				MIR2276
																							PIGX						MINOS1P1
																							TBCCD1						LINC00540
																							P3H2						SACS-AS1
																							ABCF3						LINC00327
																							LSG1						TEX26-AS1
																							PARL						FRY-AS1
																							MFN1						MIR4499
																							YEATS2						LINC00408
																							MYNN						LINC00539
																							EIF5A2						LINC00566
																							MCCC1						PDX1-AS1
																							HRASLS						LINC00572
																							MRPL47						LINC00297
																							NCEH1						USP12-AS1
																							IFT80						USP12-AS2
																							SLC7A14						MTUS2-AS1
																							SENP2						LINC00350
																							GNB4						LINC00365
																							RTP4						LINC00398
																							MAGEF1						LINC00417
																							ZMAT3						LINC00423
																							FNDC3B						LINC00424
																							ATP13A3						SPATA13-AS1
																							TBL1XR1						STARD13-AS
																							ZBBX						LINC00621
																							LRRC31						LOC101928697
																							MAP6D1						LINC00463
																							PHC3						LINC00367
																							ARL14						LINC00384
																							PIGZ						LINC01053
																							SPATA16						LINC00412
																							B3GNT5						LOC102723345
																							IQCG						LINC01046
																							ATP13A4						LINC01058
																							FYTTD1						LINC01072
																							ACTRT3
																							MGC2889
																							LRCH3
																							CEP19
																							LMLN
																							KLHL6
																							VWA5B2
																							TMEM41A
																							TMEM44
																							EGFEM1P
																							CAMK2N2
																							TM4SF19
																							RPL39L
																							DNAJC19
																							OTOL1
																							FAM131A
																							ZDHHC19
																							LRRC15
																							FAM43A
																							TMEM207
																							RTP1
																							TTC14
																							PPM1L
																							WDR49
																							LRRC34
																							MB21D2
																							XXYLT1
																							CCDC50
																							PYDC2
																							NCBP2-AS2
																							SPTSSB
																							RNF168
																							HTR3C
																							LIPH
																							HTR3D
																							RPL22L1
																							SLC51A
																							FBXO45
																							MUC20
																							SENP5
																							LOC220729
																							LOC253573
																							NAALADL2
																							TCTEX1D2
																							SMCO1
																							SDHAP1
																							UTS2B
																							HTR3E
																							C3orf70
																							TPRG1
																							LOC285389
																							TRIM59
																							CCDC39
																							EHHADH-AS1
																							LPP-AS2
																							LRRIQ4
																							SAMD7
																							NMRAL1P1
																							RTP2
																							OSTN
																							ATP13A5
																							SOX2-OT
																							WDR53
																							ANKRD18DP
																							NRROS
																							TMEM212
																							FLJ46066
																							FLJ42393
																							LINC00884
																							LINC00885
																							MIR15B
																							MIR16-2
																							MIR28
																							LINC00969
																							SNORD2
																							SNORA4
																							LINC01330
																							IGF2BP2-AS1
																							LINC01192
																							GMNC
																							LOC647323
																							SCARNA7
																							SNORA81
																							SNORD66
																							MIR551B
																							MIR569
																							MIR570
																							SDHAP2
																							FAM157A
																							MIR922
																							MIR944
																							DPPA2P3
																							LOC100128164
																							LINC00887
																							LOC100131635
																							SNAR-I
																							MIR1224
																							MIR1248
																							MIR1263
																							MIR3137
																							LINC01208
																							LINC00578
																							LOC100505609
																							LINC00888
																							LOC100505920
																							MFI2-AS1
																							DLG1-AS1
																							TMEM44-AS1
																							LOC100507391
																							LOC100507661
																							TM4SF19-TCTEX1D2
																							MIR4448
																							MIR4797
																							MIR4789
																							LINC00501
																							MIR5588
																							MIR548AQ
																							NAALADL2-AS3
																							LPP-AS1
																							OPA1-AS1
																							LMLN-AS1
																							ABCC5-AS1
																							FGF12-AS1
																							FGF12-AS3
																							NLGN1-AS1
																							KLHL6-AS1
																							TPRG1-AS2
																							UBXN7-AS1
																							TPRG1-AS1
																							EIF2B5-AS1
																							ADIPOQ-AS1
																							TM4SF19-AS1
																							ATP13A5-AS1
																							TMEM212-AS1
																							NAALADL2-AS2
																							NAALADL2-AS1
																							LINC01014
																							XXYLT1-AS1
																							LINC01206
																							LOC101243545
																							XXYLT1-AS2
																							LOC101928583
																							LINC01209
																							LOC101928739
																							PEX5L-AS2
																							LOC101928882
																							LOC101928992
																							LOC101929106
																							LOC101929130
																							P3H2-AS1
																							ATP13A4-AS1
																							LOC101929337
																							LOC101929697
																							LINC01063
																							RNU6-7
																							MIR6828
																							MIR7977
																							MIR6829
																							KCCAT211
																							LOC102724604
																							LOC102724699
																							LINCR-0002
																							RNU6-2
																							LINC01322
																							LINC01327
																							LINC01324
																							KCNMB2-AS1
																							LOC105374194
																							LOC105374205
																							LOC105374244
																							LOC105374250
																							LOC105374266
																							LOC105374297
																							HTR3E-AS1
																							OSTN-AS1

## Sheet: C2 deleted
cytoband	9p21.3	13q14.2	4q22.1	5q12.1	2q22.1	16p13.3	14q24.1	2q34	9p23	6p25.3	2q37.1	2q34	16q23.1	4q34.1	2q37.3	15q13.1	8p23.3	5q35.3	6q27	17p12	10q23.31	22q13.32	6q21	11p15.5	3p21.1	11q25	3p13	2q33.1	4q35.2	19p13.3	9q33.2	3p14.2	10p11.21	12p13.1	5q13.1	8q11.1	14q12	1p36.11	4q31.23	9q21.11	10q21.2	12q24.33	22q11.21	8p21.2	15q21.3	1q32.1	18q23	14q32.31	7q36.3
q value	3.7661e-135	4.987e-21	2.3229e-18	7.0448e-20	5.3482e-10	5.3482e-10	1.2717e-08	5.6893e-18	1.2925e-08	1.2087e-06	6.0988e-25	1.7439e-19	6.516e-05	2.7085e-09	2.1824e-22	0.00020942	0.00027267	0.00058605	0.00088327	0.00091119	0.00073744	0.0011475	0.0013096	0.0015853	6.578e-06	0.0038137	3.6509e-05	7.4289e-06	1.237e-07	0.020163	0.037507	6.9954e-05	0.048569	0.04807	2.3356e-08	0.10744	0.10744	0.11271	0.017023	0.12279	0.10999	0.13654	0.14503	0.15845	0.13433	0.17531	0.17751	0.12058	0.25235
residual q value	3.7661e-135	5.0542e-21	2.5536e-18	4.3149e-18	5.3482e-10	5.3482e-10	2.0438e-08	2.4471e-08	2.7878e-08	1.2651e-06	2.1848e-06	1.0956e-05	6.2386e-05	0.00010029	0.00023542	0.00023542	0.00027267	0.00059816	0.00091929	0.00091929	0.00096141	0.0011843	0.0013218	0.0015453	0.0027254	0.0037614	0.0046984	0.011515	0.014604	0.019884	0.036844	0.045464	0.048849	0.048849	0.10751	0.10751	0.10751	0.11271	0.12089	0.1235	0.13542	0.13542	0.14548	0.15691	0.16415	0.17531	0.17788	0.20975	0.25249
wide peak boundaries	chr9:21865498-22000769	chr13:48836096-49550982	chr4:91148280-93230887	chr5:58249079-59800437	chr2:139653323-143637838	chr16:3660896-4012689	chr14:68260190-69288431	chr2:211538150-213792626	chr9:8310705-12703253	chr6:1-2261118	chr2:232788207-234671975	chr2:213398837-214143899	chr16:78117992-79634315	chr4:174453338-183060714	chr2:240315919-243199373	chr15:1-40992158	chr8:1-9600916	chr5:157177321-180915260	chr6:163994792-169624914	chr17:10371799-17387849	chr10:89560539-90429535	chr22:48668494-51304566	chr6:90011511-121403001	chr11:544770-748945	chr3:48649393-54158275	chr11:103318441-135006516	chr3:70012469-71592506	chr2:202089471-202245207	chr4:178903716-191154276	chr19:1-4682251	chr9:125554716-125650522	chr3:59035572-61547728	chr10:14815821-38300099	chr12:12490181-13721745	chr5:60840042-99721295	chr8:42880415-47756102	chr14:1-47124258	chr1:1-39460049	chr4:107955031-174094581	chr9:38619152-71161136	chr10:38987241-75671913	chr12:127356000-133851895	chr22:1-23988887	chr8:22065706-32409995	chr15:58354922-63124511	chr1:179781767-249250621	chr18:47012363-78077248	chr14:81991013-107349540	chr7:151554151-159138663
genes in wide peak	CDKN2A	RCBTB2	FAM190A	hsa-mir-582	LRP1B	CREBBP	ZFP36L1	hsa-mir-548f-2	PTPRD	FOXF2	hsa-mir-562	IKZF2	WWOX	hsa-mir-4276	hsa-mir-3133	hsa-mir-1233-2	hsa-mir-597	hsa-mir-340	hsa-mir-1913	hsa-mir-1288	PTEN	hsa-mir-3201	hsa-mir-3144	hsa-mir-210	hsa-mir-135a-1	hsa-mir-3167	hsa-mir-1284	CASP8	hsa-mir-1305	hsa-mir-637	PDCL	FHIT	hsa-mir-938	hsa-mir-614	hsa-mir-583	FNTA	hsa-mir-3172	hsa-mir-4255	hsa-mir-1979	hsa-mir-1299	hsa-mir-1254	STX2	hsa-mir-650	hsa-mir-3148	hsa-mir-190	hsa-mir-3124	hsa-mir-122	hsa-mir-203	hsa-mir-595
	C9orf53	RB1		PDE4D	LOC647012	DNASE1	RAD51B	ERBB4		FOXC1	ALPI	MIR4776-1		AGA	hsa-mir-149	hsa-mir-1233-1	hsa-mir-548i-3	hsa-mir-1229	CCR6	hsa-mir-548h-3	RNLS	ACR	hsa-mir-548b	DRD4	hsa-mir-566	hsa-mir-100	FOXP1	ALS2CR12	SLC25A4	hsa-mir-4321	OR1K1		hsa-mir-604	hsa-mir-613	hsa-mir-2277	SGK196	hsa-mir-624	hsa-mir-552	hsa-mir-3140	PGM5	hsa-mir-1296	GOLGA3	hsa-mir-130b	hsa-mir-4288	hsa-mir-2116	hsa-mir-3123	hsa-mir-4320	hsa-mir-4309	hsa-mir-153-2
		LPAR6		PART1		TRAP1		MIR548F2		GMDS	ALPP	MIR4776-2		GPM6A	AGXT	hsa-mir-211	hsa-mir-596	hsa-mir-4281	GPR31	hsa-mir-744	LIPJ	ARSA	hsa-mir-587	IRF7	hsa-mir-4271	hsa-mir-4301	MIR1284		CASP3	hsa-mir-1909	SNORD90		hsa-mir-603	CDKN1B	hsa-mir-9-2	HGSNAT	hsa-mir-3171	hsa-mir-4254	hsa-mir-548g	ZNF658	hsa-mir-548f-1	MMP17	hsa-mir-649	hsa-mir-4287	ADAM10	hsa-mir-1537	hsa-mir-1539	hsa-mir-1247	DPP6
		CYSLTR2						MIR4776-1		IRF4	ALPPL2			HPGD	KIF1A	hsa-mir-1268	ANGPT2	hsa-mir-1271	KIF25	ADORA2B	CFL1P1	CHKB	hsa-mir-2113	SCT	hsa-mir-191	hsa-mir-34c			DCTD	hsa-mir-3187			hsa-mir-1915	CREBL2	hsa-mir-4280	POTEA	hsa-mir-4307	hsa-mir-1976	hsa-mir-3139	FAM75A7	hsa-mir-605	POLE	hsa-mir-1286	hsa-mir-548h-4	ANXA2	hsa-mir-1182	BCL2	hsa-mir-656	EN2
								MIR4776-2		EXOC2	CHRND			VEGFC	BOK	hsa-mir-3118-6	DEFA1	hsa-mir-585	MLLT4	COX10	KLLN	CPT1B	AIM1	RASSF7	ACY1	ACAT1			F11	hsa-mir-1302-11			hsa-mir-511-2	EMP1	TRIM23		hsa-mir-208b	hsa-mir-3115	hsa-mir-2054	CNTNAP3	hsa-mir-4294	PXMP2	hsa-mir-1306	hsa-mir-320a	AQP9	hsa-mir-320b-2	CDH7	hsa-mir-370	MNX1
										DUSP22	CHRNG			GLRA3	DTYMK	hsa-mir-3118-4	DEFA3	hsa-mir-218-2	RPS6KA2	DNAH9		TYMP	AMD1	DEAF1	ALAS1	ACRV1			ACSL1	AES			hsa-mir-511-1	GPR19	ARSB		hsa-mir-1201	hsa-mir-4253	hsa-mir-1973	ANKRD20A1	hsa-mir-3156-1	RAN	hsa-mir-185	ADRA1A	BNIP2	hsa-mir-664	CYB5A	hsa-mir-345	HTR5A
										FOXQ1	INPP5D			ADAM29	GPC1	ACTC1	DEFA4	hsa-mir-103-1-as	T	MEIS3P1		MAPK11	PRDM1	CDHR5	AMT	APLP2			FAT1	AMH			BMI1	GPRC5A	BHMT		ANG	hsa-mir-1256	hsa-mir-577	FAM201A	ALOX5	SFSWAP	hsa-mir-648	POLR3D	GTF2A2	hsa-mir-194-1	DCC	hsa-mir-342	INSIG1
										HUS1B	KCNJ13			FBXO8	GPR35	APBA2	DEFA5	hsa-mir-146a	TCP10	MYH1		MAPK12	CCNC	PHRF1	APEH	APOA1			FRG1	ATP5D			CACNB2	HEBP1	BTF3		APEX1	hsa-mir-1290	hsa-mir-1243	C9orf71	ANXA8L2	ZNF10	hsa-mir-3198	BNIP3L	LIPC	hsa-mir-3122	FECH	hsa-mir-3173	PTPRN2
										LOC285768	NEU2			NEIL3	HDLBP	NBEAP1	DEFA6	hsa-mir-3142	RNASET2	MYH2		SBF1	COL10A1	EPS8L2	RHOA	APOA4			HSP90AA4P	AZU1			MAP3K8	DDX47	CAST		ARHGAP5	hsa-mir-1273d	hsa-mir-302b	CBWD5	ANK3	ZNF26	ARVCF	CHRNA2	MYO1E	hsa-mir-4260	KDSR	SERPINA3	SHH
											SAG			SPCS3	NDUFA10	BUB1B	DEFB1	ADRA1B	PDE10A	MYH3		PPP6R2	EPHA7	LOC143666	CACNA1D	APOC3			ING2	HCN2			CREM	GPRC5D	CCNB1		BCL2L2	hsa-mir-34a	hsa-mir-297	LOC286297	ANXA2P3	ZNF84	ATP6V1E1	CLU	RORA	hsa-mir-205	GALR1	AKT1	VIPR2
											DGKD			CEP44	2002-09-01	CHRM5	DEFB4A	BNIP1	FGFR1OP	PMP22		ZBED4	FOXO3	C11orf35	SLC25A20	ARCN1			IRF2	BSG			TRDMT1	KIAA1467	CCNH		CEBPE	hsa-mir-4252	hsa-mir-576	FOXD4L3	ANXA7	ZNF140	BCR	DPYSL2	CCNB2	hsa-mir-29b-2	GRP	BDKRB1	XRCC2
											ECEL1			WDR17	PDCD1	CHRNA7	CLN8	CANX	C6orf123	SCO1		SCO2	FRK	TMEM80	CISH	ATM			KLKB1	CDC34			GAD2	DUSP16	CDK7		CFL2	hsa-mir-551a	ANK2	FOXD4L4	CAMK2G	ULK1	BID	DUSP4	GCNT3	hsa-mir-135b	LMAN1	BDKRB2	UBE3C
											EIF4E2			SPATA4	PPP1R7	GABRA5	MYOM2	CCNG1	BRP44L	MAP2K4		RABL2B	FYN	MIR210	DAG1	FXYD2			MTNR1A	CIRBP			ITGB1	APOLD1	CETN3		CMA1	hsa-mir-4251	ANXA2P1	AQP7P1	CDK1	PIWIL1	COMT	EGR3	FOXB1	hsa-mir-1231	SMAD4	CALM1	DNAJB6
											NGEF			ASB5	FARP2	GABRB3	DLGAP2	CLTB	UNC93A	UBB		MLC1	GPR6	MIR210HG	DOCK3	CXCR5			TLR3	CNN2			KIF5B	GSG1	CHD1		LTB4R	hsa-mir-429	ANXA5	KGFLP1	CHAT	ZNF268	CRKL	EPHX2	FAM63B	hsa-mir-181a-1	MBD1	SERPINA6	PAXIP1
											GIGYF2			LOC285501	STK25	GABRG3	MFHAS1	NKX2-5	SMOC2	ZNF18		MAPK8IP2	GRIK2		DUSP7	CASP1			SORBS2	CSNK1G2			MRC1	HTR7P1	CKMT2		CTSG	hsa-mir-1302-2	CAMK2D	FAM75A6	COL13A1	FZD10	GGT3P	EXTL3	RNF111	hsa-mir-1278	MBP	FOXN3	NCAPG2
											ATG16L1			LINC00290	CAPN10	IPW	ARHGEF10	DBN1	FRMD1	COPS3		PLXNB2	HDAC2		CELSR3	CASP4			DUX4	DAPK3			PIP4K2A	LOH12CR1	COX7C		DAD1	AK2	CASP6	MGC21881	CTSL1P2	P2RX2	GNAZ	PTK2B	VPS13C	hsa-mir-3121	MC4R	CHGA	WDR60
											USP40			MIR4276	PASK	IVD	KBTBD11	DOCK2	TTLL2	PIGL		BRD1	KPNA5		GNAI2	CASP5			FAM149A	CFD			RSU1	C12orf36	CRHBP		COCH	ALPL	CCNA2	FAM74A1	DNA2	ANKLE2	GP1BB	GNRH1	NARG2	ACTA1	ME2	CKB	ACTR3B
											EFHD1				ATG4B	MEIS2	SPAG11B	DRD1	LINC00473	NCOR1		FAM19A5	LAMA4		GNAT1	CBL			DUX2	ARID3A			SVIL	RPL13AP20	HAPLN1		FKBP3	RERE	LRBA	FAM74A4	EGR2	RIMBP2	GSC2	GSR	SLTM	ACTN2	MYO5B	CRIP1	ESYT2
											DIS3L2				SNED1	TRPM1	FBXO25	DUSP1	SFT2D1	CCDC144A		NCAPH2	MARCKS		GPX1	CD3D			PDLIM3	EEF2			ZEB1	LOH12CR2	VCAN		FOXG1	BAI2	CLGN	ZNF658B	EIF4EBP2	GALNT9	SERPIND1	GTF2E2	LDHAL6B	ADORA1	NARS	CRIP2	MLL3
											TIGD1				ANO7	NDN	AGPAT5	EBF1	DACT2	ARHGAP44		MOV10L1	MAN1A1		GRM2	CD3E			CLDN22	EFNA2			VIM	MIR613	DHFR		GPR33	C1QA	CLCN3	LOC440896	ERCC6	CHFR	IGLL1	LOXL2	C2CD4A	PARP1	NFATC1	DIO3	GALNT11
											ECEL1P2				THAP4	OCA2	DEFB103B	F12	C6orf118	HS3ST3B1		MIOX	PLN		HYAL1	CD3G			UFSP2	ELANE			STAM	MIR614	F2R		GZMH	C1QB	CPE	ANKRD20A3	GDF2	EP400	PI4KA	NEFM	FAM81A	ADSS	SERPINB2	DYNC1H1	LMBR1
											C2orf82				ANKMY1	PLCB2	CSMD1	FABP6	PRR18	HS3ST3A1		PANX2	POU3F2		IMPDH2	CHEK1			CDKN2AIP	GAMT			MLLT10	LOC100506314	F2RL1		GZMB	C1QC	CTSO	ANKRD20A2	GDF10	FBRSL1	2005-09-01	NEFL	MGC15885	AGT	ATP8B1	EIF5	LINC00244
											DNAJB3				RNPEPL1	RYR3	MCPH1	FGFR4	TCP10L2	TRIM16		ALG12	PREP		ITIH1	CRYAB			ODZ3	GNA11			CUBN		F2RL2		FOXA1	CA6	EDNRA	AQP7P3	HK1	NOC4L	MAPK1	NKX3-1	C2CD4B	ARF1	SERPINB5	ELK2AP	NOM1
											PRSS56				GAL3ST2	SCG5	PPP1R3B	FOXI1	LOC441177	MPRIP		CRELD2	REV3L		ITIH3	DDX6			LRP2BP	GNA15			FZD8		FOXD1		HNRNPC	CAPZB	EGF	LOC442421	HNRNPF	PUS1	PRODH	PNOC	MIR190A	ATF3	SERPINB8	EML1	C7orf13
											SCARNA6				C2orf54	SNRPN	ERI1	FLT4	MLLT4-AS1	TNFRSF13B		ADM2	ROS1		ITIH4	DDX10			STOX2	GNG7			CUL2		GLRX		CTAGE5	CASP9	ELF2	CBWD3	HNRNPH3	TMEM132C	RANBP1	PPP2CB	HSP90AB4P	ATP2B4	SERPINB10	GALC	RNF32
											SCARNA5				ING5	SRP14	CLDN23	GABRA1	HGC6.3	SNORD49A		TRABD	SIM1		LAMB2	DLAT			KIAA1430	MKNK2			ITGA8		GTF2H2		MMP14	RUNX3	ENPEP	FAM27A	MBL2	LOC116437	SLC7A4	PPP2R2A	MIR2116	AVPR1B	SERPINB13	BRF1	LOC154822
											LOC100286922				NEU4	THBS1	DEFB104A	GABRA6	LOC100289495	TRPV2		SELO	SMPD2		MST1	DPAGT1			TRAPPC11	GPX4			NRP1		HEXB		MYH6	TNFRSF8	ETFDH	LOC572558	MSMB	TMEM132D	SLC25A1	PPP3CC		C4BPA	PMAIP1	HSP90AA1	RBM33
															MTERFD2	TJP1	LOC157273	GABRB2	MIR1913	TTC19		HDAC10	MAP3K7		MST1R	DRD2			MLF1IP	GZMM			PTPLA		HMGCR		MYH7	CDA	FABP2	PGM5P2	NODAL	SLC15A4	TBX1	STC1		C4BPB	MAPK4	IFI27	GALNTL5
															OTOS	UBE3A	SGK223	GABRG2	MIR3939	NT5M		SHANK3	NR2E1		PRKAR2A	ETS1			WWC2	MATK			PTER		HTR1A		NEDD8	CDK11B	FGA	LOC642236	P4HA1	GLT1D1	CLDN5	WRN		CACNA1E	RAB27B	ITPK1	LOC202781
															MYEOV2	MKRN3	C8orf42	GABRP		C17orf48		TUBGCP6	TSPYL1		PRKCD	FDX1			SNX25	GADD45B			NMT2		KIF2A		NFATC4	CDC42	FGB	FAM75A2	PCBD1	PGAM5	HIRA	FZD3		CACNA1S	RPL17	JAG2	FABP5P3
															OR6B3	PAR5	ERICH1	GRK6		ZNF286A		LOC90834	DDO		QARS	FLI1			MGC45800	NFIC			SPAG6		TNPO1		NFKBIA	CD52	FGF2	FAM75A4	PPA1	GPR133	UBE2L3	UBXN8		CAPN2	SERPINB3	KLC1	CNPY1
															LOC150935	HERC2	ZNF596	GRM6		ZNF287		LMF2	SNX3		RPL29	SLC37A4			ZFP42	OAZ1			ABI1		LNPEP		NOVA1	RCC1	FGG	LOC642929	PPP3CB	DDX51	UFD1L	ADAM7		CD34	SERPINB4	MARK3	LOC285889
															LOC200772	SNURF	DEFT1P	HK3		ZNF624		KLHDC7B	CD164		SEMA3F	GRIA4			ENPP6	PALM			NEBL		CD180		PNP	CLCN6	GAB1	LOC643648	PPYR1	EP400NL	VPREB1	TNFRSF10D		CENPF	TCF4	ATXN3	MIR153-2
															CXXC11	AQR	DEFB105A	HMMR		ELAC2		LOC284933	WISP3		NEK4	GRIK4			C4orf38	POLR2E			RPP38		MAP1B		NRL	CLCNKA	GK3P	CBWD6	PRF1	FLJ37505	ZNF74	TNFRSF10C		CHI3L1	ZNF236	NDUFB1	LOC645249
															DUSP28	ARHGAP11A	DEFB106A	HNRNPAB		TEKT3		RPL23AP82	WASF1		TCTA	GUCY1A2			RWDD4	POLRMT			YME1L1		MEF2C		OXA1L	CLCNKB	GLRB	FAM75A1	SRGN	FLJ31485	DGCR6	TNFRSF10B		CHIT1	SERPINB7	SERPINA5	MIR595
															AQP12A	SLC12A6	DEFB107A	HNRNPH1		MGC12916		C22orf34	FHL5		TKT	H2AFX			CCDC111	MAP2K2			ANKRD26		MSH3		PAX9	CNR2	GRIA2	FAM74A2	PRKG1	LOC647589	LZTR1	TNFRSF10A		CHML	TNFRSF11A	SERPINA1	LOC100128264
															OR6B2	RASGRP1	FLJ10661	HRH2		MYOCD		CHKB-CPT1B	ATG5		TNNC1	HMBS			TRIML2	PRTN3			MSRB2		NAIP		PCK2	COL8A2	GUCY1A3	FOXD4L6	MAPK8	SNORA49	CLTCL1	ENTPD4		LYST	MBD2	SERPINA4	LOC100128822
															MIR149	GPR176	LOC286083	IL12B		CDRT7		IL17REL	ZBTB24		UBA7	HSPA8			CCDC110	PTBP1			RAB18		PCSK1		PNN	COL16A1	GUCY1B3	FOXD4L5	PSAP	LOC100130238	DGCR14	PHYHIP		CHRM3	CTDP1	PPP2R5C	LOC100132707
															PRR21	BAHD1	LOC349196	KCNMB1		CDRT15P1		FAM116B	FIG4		USP4	HSPB2			CYP4V2	RPS15			COMMD3		PIK3R1		PRKD1	CORT	GYPA	LOC653501	RBP3	LOC100190940	CDC45	SORBS3		CR1	SOCS6	LGMN	LOC100505483
															AQP12B	FAN1	XKR5	LCP2		C17orf76-AS1		PIM3	CASP8AP2		IFRD2	HTR3A			LOC285441	SGTA			PDSS1		PMCHL2		PSMA6	CSF3R	GYPB	KGFLP2	RET	ZNF605	TOP3B	DCTN6		CR1L	TXNL1	PSMC1	LOC100506585
															D2HGDH	GOLGA8A	DEFB103A	LTC4S		ZSWIM7		ODF3B	FUT9		MAPKAPK3	IL10RA			LOC339975	SH3GL1			BAMBI		RAD17		PSMB5	DDOST	GYPE	FAM75A3	CXCL12	MIR3612	P2RX6	PNMA2		CR2	LIPG	MOK
															LOC728323	CYFIP1	OR4F21	MGAT1		SMCR9		SYCE3	TRAF3IP2		SEMA3B	IL18			TRIML1	STK11			HSPA14		RASA1		PSME1	DFFA	HADH	FAM75A5	SLC18A3	LOC100507055	SNAP29	ADAM28		CSRP1	ONECUT2	TNFAIP2
															PP14571	FAM189A1	FAM90A13	MSX2		CDRT15		LOC100128946	ASCC3		MANF	STT3A			ANKRD37	TBXA2R			WAC		RASGRF2		PSME2	DFFB	CFI	FAM74A3	SUPV3L1		RAB36	RBPMS		CTSE	VPS4B	TRAF3
															BOK-AS1	C15orf2	FAM90A5	NPM1		USP32P1		LOC100144603	BVES		BAP1	KCNJ1			LOC389247	TCF3			MYO3A		RPS23		RABGGTA	DVL1	IL2	CNTNAP3B	TACR2		PPM1F	TRIM35		CD55	ZNF516	VRK1
															MIR4786	DKFZP434L187	FAM90A7	MAPK9		FAM18B2		MIR3201	SEC63		HYAL3	KCNJ5			HELT	THOP1			APBB1IP		SMN1		RNASE1	E2F2	IL15	ANKRD20A4	TFAM		DGCR2	RHOBTB2		DHX9	TSHZ1	WARS
																GREM1	FAM90A8	PROP1		CENPV		MIR4535	ANKRD6		HYAL2	VWA5A			LOC401164	TLE2			ARMC4		SMN2		RNASE2	ECE1	MAD2L1	FOXD4L2	UBE2D1		TXNRD2	KIF13B		EIF2D	ACAA2	XRCC3
																RPUSD2	FAM90A18	RARS		FLCN			CDK19		BSN	MCAM			FAM92A3	MADCAM1			MTPAP		TAF9		RNASE3	PHC2	SMAD1	LOC100132352	ZNF22		USP18	LEPROTL1		ELF3	CD226	YY1
																TMEM85	FAM90A9	SLC34A1		PLD6			MDN1		RRP9	MLL			C4orf47	SF3A2			OLAH		TBCA		RNASE4	MEGF6	MGST2	FAM27C	ZNF32		HIC2	SLC39A14		ELK4	MALT1	GPR68
																KLF13	FAM90A10	SLIT3		FLJ34690			TSPYL4		CACNA2D2	NCAM1			DUX4L4	PPAP2C			KIAA1217		NR2F1		RNASE6	EPHA2	NR3C2	FAM95B1	ZNF33B		PRAME	ADAMDEC1		EPHX1	TXNL4A	TCL1A
																MAGEL2	DEFA10P	SNCB		CDRT4			UFL1		VPRBP	NFRKB			FRG2	S1PR4			PARD3		THBS4		SALL2	ENO1	NDUFC1	FAM27B	CCDC6		TSSK2	PURG		EPRS	POLI	GPR65
																MTMR10	DEFB107B	STK10		TBC1D26			BRD7P3		IP6K1	NNMT			SLED1	AP3D1			PRTFDC1		XRCC4		SRP54	EPB41	NEK1	LOC100133920	NCOA4		SDF2L1	SLC25A37		ESRRG	ADNP2	ADAM6
																ZNF770	DEFB104B	ZNF354A		CDRT1			ASF1A		PARP3	NPAT			FLJ38576	APBA3			ZNF248		SERF1A		SSTR1	EPHA8	NPY1R		SLC25A16		PPIL2	SCARA3		F13B	PHLPP1	DLK1
																NOP10	DEFB106B	TTC1		TMEM220			PNISR		RBM6	NRGN			DUX4L6	MED16			GPR158		ENC1		TEP1	EPHB2	NPY2R		ZNF239		IL17RA	TMEM66		FH	NEDD4L	CCNK
																NDNL2	DEFB105B	STC2		SHISA6			FBXL4		RBM5	OPCML			DUX4L5	CHAF1A			ARHGAP21		AP3B1		TGM1	EXTL1	NPY5R		PARG		ANKRD62P1-PARP4P3	KCTD9		FMOD	WDR7	MTA1
																C15orf24	DEFB109P1B	FGF18		FAM211A			SESN1		TRAIP	PAFAH1B2			DUX4L3	EBI3			KIAA1462		PDE8B		NKX2-1	EYA3	PET112		NDST2		POTEH	PIWIL2		NR5A2	PIGN	RPS6KA5
																PAK6	RPL23AP53	SQSTM1		KRT16P2			OSTM1		ARIH2	POU2AF1			LINC00290	FSTL3			DNAJC1		HOMER1		PABPN1	FABP3	PITX2		SGPL1		BCL2L13	ELP3		GALNT2	RTTN	TRIP11
																CASC5	FAM90A14	ATP6V0E1		PIRT			NDUFAF4		NPRL2	PPP2R1B			LOC728175	APC2			DCLRE1C		SCAMP1		GEMIN2	FGR	PLRG1		DDX21		DGCR11	CCDC25		GLUL	KCNG2	BAG5
																AVEN	SPAG11A	PTTG1		CDRT15P2			DSE		USP19	PTS			DUX4L2	ABCA7			SUV39H2		CARTPT		AP1G2	FHL3	EXOSC9		CHST3		DGCR9	INTS9		GNG4	SNORD58B	C14orf2
																ATP10A	MIR596	PDLIM7		SNORD49B			TUBE1		SLC38A3	PVRL1			LOC731424	HMG20B			C10orf68		TTC37		SLC7A7	MTOR	POU4F2		VPS26A		POM121L1P	PBK		GPR25	SNORD58A	CDC42BPB
																GJD2	MIR597	ADAMTS2		SNORD65			C6orf203		CYB561D2	RDX			CLDN24	SEMA6B			THNSL1		ZFYVE16		CPNE6	FUCA1	PPID		SEC24C		DGCR5	ZNF395		GUK1	SALL3	TCL1B
																C15orf29	DEFA1B	CLINT1		MIR744			CDC40		TMEM115	RPS25			LOC100288255	UQCR11			FAM188A		EDIL3		AKAP6	IFI6	ABCE1		GPRIN2		DGCR10	BIN3		H3F3A	CDH20	KIAA0125
																NIPA2	FAM90A20	MAML1		FAM106CP			RWDD1		WDR6	SC5DL			MIR1305	SBNO2			EPC1		COL4A3BP		KIAA0391	GABRD	RPL34		BMS1		FBXW4P1	TEX15		CFH	CDH19	TECPR2
																C15orf41	FAM90A19	GFPT2		LOC100289255			UBE2J1		RASSF1	SCN2B			MIR3945	ZFR2			LYZL1		LHFPL2		TOX4	GALE	RPS3A		SPOCK2		TRMT2A	KIAA1967		CFHR1	TIMM21	GOLGA5
																DISP2	FAM66B	GNB2L1		MIR1288			COQ3		NISCH	SCN4B			LOC100506229	PIP5K1C			PLXDC2		CWC27		REC8	GJA4	MSMO1		RHOBTB1		RTDR1	PDLIM2		CFHR2	RAX	FBLN5
																CHRFAM7A	ZNF705G	SLU7		FAM18B2-CDRT4			SOBP		TUSC2	SDHD				HMHA1			MASTL		NSA2		PARP2	GJB3	SFRP2		HNRNPA3P1		HSFY1P1	EBF2		MR1	CXXC1	SIVA1
																ULK4P3	FAM66E	RGS14		MIR4731			QRSL1		TWF2	ST3GAL4				SHC2			ANKRD30A		POLR3G		DHRS2	GJB5	TDO2		MICU1		CECR6	HMBOX1		HLX	ST8SIA3	CYP46A1
																ULK4P1	LOC100132396	CPLX2					PDSS2		LAMB2P1	SLN				TIMM13			ACBD5		IQGAP2		EFS	GNB1	TLL1		C10orf10		CECR5	DOCK5		HNRNPU	MEX3C	PAPOLA
																ARHGAP11B	LOC100287015	BTNL3					GOPC		RAD54L2	SORL1				DAZAP1			ARHGAP12		SMA4		IRF9	SFN	TLR2		ZWINT		CECR3	FLJ14107		HSD11B1	TMX3	PTPN21
																ATPBD4	DEFT1P2	LMAN2					LYRM2		STAB1	SRPR				SNORD37			LYZL2		SMA5		PRMT5	GPR3	TRPC3		ECD		CECR2	STMN4		IL10	ZCCHC2	RCOR1
																C15orf57	DEFB4B	MGAT4B					HACE1		NAT6	ST14				FGF22			MPP7		ADAMTS6		SEC23A	GRIK3	UCP1		ZNF365		POM121L8P	CHMP7		IRF6	ZNF532	PACS2
																C15orf23	MIR548I3	B4GALT7					BEND3		ABHD14A	TAGLN				TJP3			ENKUR		RHOBTB3		TM9SF1	HCRTR1	UGT8		DKK1		YPEL1	NKX2-6		ITPKB	ELAC1	PPP1R13B
																BMF	MIR4659A	RNF44					RRAGD		POC1A	TECTA				ITGB1BP3			ARMC3		ELL2		EDDM3A	HDAC1	SMARCA5		KIAA0913		ZDHHC8	PEBP4		KCNH1	ZNF407	DICER1
																SNORD107	MIR4660	TBC1D9B					PRDM13		NDUFAF3	THY1				SLC39A3			ZNF25		SV2C		DHRS4	ZBTB48	PRSS12		DNAJC9		C22orf43	CDCA2		KCNK1	CNDP2	FLRT2
																CHST14	MIR4659B	ATP10B					BACH2		DNAH1	UPK2				THEG			GJD4		MRPS27		RIPK3	HMGN2	PDE5A		CSTF2T		MED15	ESCO2		KCNK2	KIAA1468	KIF26A
																TUBGCP5	LOC100652791	N4BP3					POPDC3		GNL3	ZBTB16				ZBTB7A			CCNY		PPWD1		AP4S1	HMGCL	INPP4B		SIRT1		TUBA8	FBXO16		KISS1	CCDC102B	C14orf109
																NIPA1		FAF2					MICAL1		SPCS1	ZNF202				FZR1			OTUD1		OTP		BAZ1A	HPCA	SNORD73A		TSPAN15		CECR1	R3HCC1		LAD1	RBFA	TCL6
																PAR1		WWC1					FAM184A		RBM15B	CUL5				SIRT6			LOC220906		SSBP2		SUPT16H	HSPG2	PAPSS1		NUDT13		DGCR8	LOC254896		LAMB3	PQLC1	PRO1768
																LOC145845		FBXW11					MANEA		GMPPB	BARX2				PIAS4			ZNF438		BHMT2		ACIN1	HTR1D	LRAT		HERC4		GNB1L	LOC286059		LAMC1	CCDC68	GPR132
																TMCO5A		ZNF346					GPR63		C3orf18	ZNF259				LSM7			ZEB1-AS1		FAM169A		FAM179B	HTR6	NDST3		PTPN20B		PEX26	SCARA5		LAMC2	NETO1	SERPINA10
																CSNK1A1P1		TSPAN17					ARMC2		ZMYND10	USP2				MBD3			CCDC7		RNU5E-1		SCFD1	ID3	RAPGEF2		KIAA1279		MICAL3	LOC286135		LBR	MRO	GLRX5
																OTUD7A		OR4F3					RPF2		TEX264	PCSK7				MIER2			C10orf111		RNU5D-1		KHNYN	TNFRSF9	MFAP3L		KIAA1274		MRPL40	LOC389641		LGALS8	PARD6G	EVL
																SPRED1		PRELID1					MCHR2		HEMK1	HTR3B				PCSK4			FAM171A1		DIMT1		SLC7A8	INPP5B	SEC24D		CTNNA3		RTN4R	C8orf80		MARK1	CNDP1	C14orf129
																PGBD4		MAT2B					FAXC		IP6K2	ZW10				C19orf24			SLC39A12		DMGDH		HECTD1	STMN1	SPRY1		A1CF		C22orf29	MIR320A		CD46	SERPINB12	CINP
																FSIP1		TLX3					GJA10		SFMBT1	UBE4A				PLEKHJ1			NSUN6		IPO11		HEATR5A	LCK	ANAPC10		NRBF2		THAP7	C8orf58		MDM4	SERPINB11	ASB2
																LPCAT4		KCNIP1					RTN4IP1		NCKIPSD	EI24				STAP2			ARL5B		GCNT4		NGDN	MATN1	PGRMC2		NEUROG3		OR11H1	C8orf75		MTR	SEC11C	CPSF2
																C15orf55		ZNF354C					USP45		PHF7	FEZ1				BTBD2			PTF1A		POLK		LRP10	MFAP2	SEC24B		ASCC1		SLC25A18	MBOAT4		MYBPH	DSEL	KCNK10
																LOC283683		RPL26L1					SLC22A16		TLR9	ARHGAP32				RNF126			C10orf67		ERAP1		NKX2-8	MTF1	MAB21L2		MRPS16		TMEM191A	LOC100128750		MYOG	ALPK2	CDCA4
																OR4N4		C5orf45					KIAA1919		P4HTM	C2CD2L				CCDC94			MKX		SGTB		TINF2	MTHFR	RRH		FXYD4		KLHL22	MIR4287		PPP1R12B	FAM69C	C14orf102
																LOC283710		DDX41					GTF3C6		QRICH1	RBM7				C19orf10			ST8SIA6		AGGF1		OR10G3	NBL1	PLK4		DDIT4		DGCR6L	MIR3148		NCF2	STARD6	ATG2B
																FAM98B		NOP16					KLHL32		DALRD3	MPZL2				NCLN			EBLN1		WDR41		OR10G2	NPPA	PRDM5		DNAJB12		RIMBP3	MIR4288		NEK2	CCBE1	UBR7
																HERC2P3		HMP19					NUS1		PBRM1	HYOU1				SPPL2B			PTCHD3		RIOK2		OR4E2	NPPB	LSM6		LRRC20		SCARF2	MIR3622A		NID1	CBLN2	MEG3
																GOLGA6L1		UIMC1					SLC16A10		CHDH	ATP5L				SHD			C10orf113		BDP1		CIDEB	OPRD1	NUDT6		SLC29A3		GGTLC2	MIR3622B		NVL	C18orf54	SMEK1
																GOLGA8G		RAB24					BVES-AS1		IL17RB	ADAMTS8				WDR18			C10orf140		ERBB2IP		CHMP4A	PAFAH2	ANXA10		CSGALNACT2		LOC96610	LOC100507156		CDK18	FBXO15	BTBD7
																GOLGA8IP		NEURL1B					CCDC162P		DCP1A	TREH				REXO1			LINC00202		NLN		STXBP6	PAX7	KLHL2		H2AFY2		MGC16703	LOC100507341		PDC	SKA1	TDP1
																SNORD108		FAM193B					AKD1		GLT8D1	CEP164				ZNF77			LOC387646		ARRDC3		STRN3	PEX10	HSPA4L		RUFY2		GAB4	MIR548O2		PFKFB2	CCDC11	ZNF839
																SNORD109A		TMED9					NT5DC1		SEMA3G	IGSF9B				C19orf29			LOC387647		ANKRA2		SLC39A2	PEX14	PALLD		FAM21B		C22orf39			PIGR	DOK6	SPATA7
																SNORD109B		CDHR2					FAM26D		PCBP4	EXPH5				CELF5			C1QL3		MCCC2		FAM158A	PGD	TBC1D9		CCAR1		C22orf25			PIK3C2B	RNF152	KCNK13
																SNORD115-1		CCDC99					ZUFSP		SELK	PHLDB1				FSD1			C10orf114		CENPK		ZNF219	PIK3CD	KIAA0922		OGDHL		ZNF280A			PKP1	LINC00305	C14orf132
																WHAMMP3		NHP2					FAM162B		RNF123	SIK2				TLE6			ACBD7		ERAP2		GMPR2	PLA2G2A	TRIM2		CISD1		ZNF280B			PLA2G4A	C18orf26	DDX24
																POTEB		RNF130					HS3ST5		CCDC71	NCAPD3				LPPR3			CDNF		RGNEF		SLC22A17	PLA2G5	ANP32C		DNAJC12		CCT8L2			PLXNA2	BOD1P	UNC79
																FMN1		KIAA1191					GPRC6A		NT5DC2	ARHGEF12				ZNF556			MIR511-1		SLC30A5		MBIP	PLOD1	SLC7A11		ASAH2		XKR3			PPP2R5A	ZADH2	BEGAIN
																SNORD64		ERGIC1					RFX6		SLC26A6	SIK3				UBXN6			MIR511-2		CENPH		KLHL28	EXOSC10	CCRN4L		SAR1A		LOC150185			PRELP	C18orf62	PPP4R4
																PAR4		CLK4					SLC35F1		CAMKV	VSIG2				OR4F17			MEIG1		MCTP1		HAUS4	POU3F1	INTU		WDFY4		LOC150197			PROX1	LOC284276	MOAP1
																PAR-SN		ODZ2					VGLL2		WDR82	BACE1				FAM108A1			LINC00264		PTCD2		PPP2R3C	PPP1R8	ARFIP1		ARHGAP22		AIFM3			PSEN2	HMSD	DIO3OS
																LOC348120		CNOT6					LACE1		NICN1	TRIM29				DOHH			TMEM236		C5orf44		PRPF39	PRKCZ	ZNF330		MYOZ1		RIMBP3C			PTGS2	LOC284294	INF2
																MRPL42P5		C5orf54					MMS22L		MON1A	CADM1				KLF16			MIR603		ATG10		C14orf119	PSMB2	SPOCK3		CDH23		YDJC			QSOX1	LOC339298	BCL11B
																C15orf52		NSD1					FAM26E		ABHD14B	POU2F3				DOT1L			MIR604		SPATA9		RNF31	PTAFR	AADAT		PBLD		ZDHHC8P1			PTPN7	CPLX4	OTUB2
																GOLGA8E		GMCL1P1					MCM9		RFT1	HINFP				KISS1R			LOC729668		FAM172A		RBM23	RAP1GAP	LEF1		NPFFR1		CCDC116			PTPN14	ATP9B	ZFYVE21
																OR4M2		RMND5B					SCML4		ACTR8	REXO2				CREB3L3			LOC731789		GPR98		MIS18BP1	RBBP4	FAM198B		C10orf54		POM121L4P			PTPRC	LOC390858	MEG8
																OR4N3P		RANBP17					CEP57L1		GPR62	OR8G2				HDGFRP2			MIR938		UTP15		C14orf167	RHCE	LARP7		PCDH15		LOC284865			RAB4A	LOC400654	WDR25
																HERC2P2		CCNJL					PPIL6		IQCF1	OR8B8				LMNB2			LOC100128098		ZCCHC9		G2E3	RHD	MYOZ2		DDX50		PI4KAP2			RABIF	LOC400655	LINC00341
																C15orf53		PANK3					LOC285758		GLYCTK	OR8G1				RAX2			LOC100128511		ANKRD32		OSGEP	RPA2	ACCN5		OR13A1		TPTEP1			RBBP5	LOC400657	CLMN
																C15orf54		BTNL8					FLJ34503		PPM1M	TIMM8B				MUM1			LOC100128811		ZBED3		ARHGEF40	RPL11	GAR1		SYNPO2L		LOC388849			REN	MIR122	CATSPERB
																MIR211		DOK3					DCBLD1		C3orf45	OR8B2				MPND			LOC100129213		GFM2		EAPP	RPL22	PCDH18		BICC1		LOC400891			RGS1	HSBP1L1	ZC3H14
																NF1P2		ZFP2					LOC285762		KLHDC8B	ACAD8				ATCAY			LOC100130992		SPZ1		METTL3	RPS6KA1	USP53		HKDC1		BCRP2			RGS2	LOC643542	RIN3
																HERC2P9		RUFY1					RSPH4A		CCDC36	B3GAT1				MIDN			PRINS		MRPS36		LTB4R2	RSC1A1	DKFZP434I0714		TET1		MIR130B			RGS7	C18orf63	C14orf159
																WHAMMP2		CPEB4					LINC00222		C3orf62	DCPS				R3HDM4			LOC100192204		ATP6AP1L		SDR39U1	SCNN1D	OTUD4		SYT15		MIR185			RGS13	SCARNA17	TMEM121
																GOLGA8B		PRR7					CEP85L		TMEM110	ZBTB44				C19orf6			MTRNR2L7		FCHO2		RPGRIP1	SDHB	DCHS2		RASSF4		THAP7-AS1			RGS16	SNORA37	AMN
																EIF2AK4		OR4F16					LIN28B		AMIGO3	THYN1				TPGS1			MIR1915		LYSMD3		NDRG2	SFPQ	C4orf27		ARID5B		P2RX6P			RNASEL	SNORD58C	IFI27L2
																LOC503519		TRIM7					FAM26F		CDHR4	DDX25				REEP6			LOC100499489		JMY		NYNRIN	SRSF4	CCDC109B		PHYHIPL		RIMBP3B			RNF2	LOC100130522	SETD3
																C15orf56		MXD3					GSTM2P1		FAM212A	NTM				IZUMO4			LOC100505583		POU5F2		HOMEZ	SKI	2001-03-01		PLA2G12B		TMEM191C			RNPEP	LOC100131655	APOPT1
																PHGR1		THOC3					RFPL4B		IQCF2	CDON				SCAMP4			LOC100507605		TMEM171		CHD8	SLC2A5	LARP1B		MYPN		LOC648691			RYR2	LOC100287225	HHIPL1
																CHEK2P2		TRIM52					C6orf225		IQCF5	SIDT2				ADAT3			COMMD3-BMI1		TMEM174		FANCM	SLC9A1	BBS7		LOC84856		CES5AP1			SNRPE	MIR1539	C14orf142
																LOC646214		AGXT2L2					TSG1		MUSTN1	TRAPPC4				ZNF554			MIR4675		POC5		CCNB1IP1	SRM	FBXW7		AIFM2		MIR648			SRP9	MIR4320	FAM181A
																CXADRP2		UNC5A					TRAF3IP2-AS1		IQCF3	SPA17				GRIN3B			MIR4683		ACOT12		SNX6	TAF12	TMEM144		ADO		MIR650			TROVE2	LOC100505474	BTBD6
																LOC646278		TRIM41					MIR548B		MIRLET7G	FXYD6				MRPL54					SREK1		C14orf93	TCEA3	C4orf43		LOC84989		TMEM191B			AURKAPS1	LOC100505549	EFCAB11
																REREP3		BOD1					LOC728012		MIR135A1	SIAE				LRG1					TMEM167A		ABHD4	TCEB3	C4orf21		MCU		PI4KAP1			TARBP1	LOC100505776	EXOC3L4
																LOC653061		COL23A1					TPI1P3		MIR191	C11orf71				TMIGD2					MBLAC2		NPAS3	TNFRSF1B	AP1AR		ZFAND4		LOC729444			CNTN2	LOC100505817	WDR20
																LOC653075		UBTD2					C6orf186		TMEM89	ROBO4				TNFAIP8L1					TMEM161B		EDDM3B	TP73	MAML3		C10orf71		MIR301B			TBCE	MIR4529	AHNAK2
																ANP32AP1		SCGB3A1					BET3L		IQCF6	SLC35F2				ZNF57					MARVELD2		CDH24	TNFRSF4	DDX60		CHCHD1		CECR7			TGFB2	MIR3591	TRMT61A
																SNORD116-19		SFXN1					LOC100130890		C3orf78	RAB39A				JSRP1					ARSK		METTL17	ZSCAN20	TMEM184C		ZMYND17		CECR5-AS1			LEFTY2		TDRD9
																GOLGA6L6		GPRIN1					LOC100287632		MIR425	BTG4				MOB3A					FAM81B		IL25	ZBTB17	PDGFC		TTC18		FLJ41941			TLR5		ANKRD9
																LOC727924		PWWP2A					MIR2113		C3orf71	FAM55D				MFSD12					PAPD4		THTPA	SLC30A2	FSTL5		ZNF488		MIR1286			GPR137B		AK7
																GOLGA8C		C1QTNF2					MIR548H3		LOC646498	TTC12				GIPC3					LIX1		OR4K5	LUZP1	ANKRD50		AGAP4		MIR1306			TNNI1		IFI27L1
																PWRN1		ZNF354B					LOC100422737		SNORD19	C11orf57				C19orf21					ZNF366		OR11H2	PRDM2	RNF150		ANAPC16		MIR3198-1			TNNT2		C14orf79
																PWRN2		C5orf47					MIR4464		SNORD69	ELMOD1				PLK5					FAM151B		OR4K1	DNALI1	PCDH10		ADAMTS14		IGLL5			TP53BP2		PLD4
																SNORD116-1		C5orf58					MIR4643		SNORD19B	FOXRED1				C2CD4C					S100Z		IPO4	LAPTM5	FNIP2		FRMPD2		MIR3618			TPR		ADSSL1
																SNORD116-2		OR2Y1							C3orf74	SCN3B				CIRBP-AS1					CCDC125		NUBPL	PTP4A2	SH3RF1		USP54		SEPT5-GP1BB			TRAF5		TTC8
																SNORD116-3		NUDCD2							BSN-AS2	VPS11				C19orf25					C5orf27		DCAF11	ARID1A	METTL14		FAM170B		MIR4761			TSNAX		TC2N
																SNORD116-4		UBLCP1							MIR4271	TEX12				ATP8B3					CMYA5		OR4K15	SNHG3	OSTC		C10orf128					USH2A		SLC24A4
																SNORD116-5		C5orf41							IQCF4	CRTAM				DIRAS1					ANKRD31		FSCB	NR0B2	IL21		FUT11					WNT9A		SLC25A29
																SNORD116-6		BTNL9							ABHD14A-ACY1	TMPRSS4				ZNF555					SERINC5		BRMS1L	MMP23B	RXFP1		OIT3					ZNF124		DEGS2
																SNORD116-7		RNF145							TMEM110-MUSTN1	IFT46				ANKRD24					KIAA0825		JPH4	MMP23A	SCOC		ANTXRL					SLC30A1		LINC00239
																SNORD116-8		HIGD2A							MIR4793	PRDM10				C19orf26					GPR150		RNASE7	KCNAB2	NEUROG2		VSTM4					BTG2		LOC145216
																SNORD116-9		FAM153B							MIR4787	DSCAML1				CSNK1G2-AS1					NBPF22P		INSM2	FCN3	HHIP		C10orf107					HIST3H3		GSC
																SNORD116-10		LOC202181							LUST	GRAMD1B				C19orf77					C5orf64		ARHGAP5-AS1	YARS	NDST4		TMEM26					GNPAT		SERPINA12
																SNORD116-11		EIF4E1B								ARHGAP20				ODF3L2					RNF180		RAB2B	AKR7A2	AGXT2L1		UNC5B					DYRK3		PRIMA1
																SNORD116-12		RASGEF1C								USP28				ADAMTSL5					SREK1IP1		AJUBA	ALDH4A1	ELOVL6		STOX1					CDC42BPA		TTC7B
																SNORD116-13		LOC257358								CARD18				TMPRSS9					RGMB		ZFHX2	EIF3I	NDNF		C10orf35					PPFIA4		C14orf49
																SNORD116-14		EFCAB9								AASDHPPT				NDUFS7					RFESD		RPPH1	EIF4G3	FAT4		TYSND1					DEGS1		EML5
																SNORD116-15		SH3PXD2B								PKNOX2				C19orf35					ANKRD34B		SLC25A21	TNFRSF25	ARSJ		RTKN2					KMO		MGC23270
																SNORD116-16		LOC285593								TP53AIP1				WASH5P					MTX3		LRRC16B	TNFRSF14	ARHGAP10		C10orf27					B3GALT2		NUDT14
																SNORD116-17		FAM153A								ABCG4				ONECUT3					MAST4		PPP1R3E	TNFRSF18	MAP9		ATOH7					RAB7L1		LINC00521
																SNORD116-18		ARL10								ROBO3				MEX3D					RGS7BP		TMEM55B	PER3	TNIP3		SLC16A9					TAF1A		SERPINA11
																SNORD116-20		LOC285626								C11orf1				FLJ45445					MIR9-2		TTC5	MAP3K6	PHF17		FAM13C					EXO1		LOC283585
																SNORD116-21		LOC285627								RNF26				PRSS57					CRSP8P		EGLN3	ZMYM4	NAA15		2008-03-01					XPR1		LOC283587
																SNORD116-22		LOC285629								FAM118B				C19orf29-AS1					FLJ42709		C14orf126	ZMYM6	C4orf29		C10orf25					FAIM3		FAM181A-AS1
																SNORD116-23		OR2V2								NLRX1				PLIN5					FLJ35946		DHRS1	DHRS3	ALPK1		TMEM72-AS1					MAPKAPK2		SNHG10
																SNORD116-24		ZNF454								C11orf61				FAM138F					LOC644936		CMTM5	VAMP3	SETD7		ZNF485					GPR37L1		C14orf177
																SNORD116-25		C5orf60								ALG9				LINGO3					LINC00461		MIA2	SNRNP40	PLA2G12A		RASGEF1A					GGPS1		SLC25A47
																SNORD115-2		LOC340037								CLMP				FAM138A					LOC647859		C14orf28	C1orf38	SLC25A31		REEP3					SOX13		LINC00523
																SNORD116-26		PFN3								PDZD3				MIR637					GUSBP3		TRAPPC6B	H6PD	RAB33B		JMJD1C					IKBKE		KIAA0284
																SNORD116-27		ZNF879								C11orf63				PLIN4					GTF2H2B		RNASE11	ISG15	TTC29		IPMK					TMEM63A		C14orf80
																SNORD115-3		FBLL1								CCDC15				C19orf71					SCARNA18		TPPP2	PLCH2	MND1		FAM21C					TOMM20		CCDC85C
																SNORD115-4		C5orf25								PDGFD				LOC100288123					SNORA47		RNASE8	SDC3	SLC10A7		SGMS1					URB2		ITPK1-AS1
																SNORD115-5		MIR103A1								TMPRSS5				MIR1909					MIR583		MRPL52	CROCC	TKTL2		PGBD3					CEP350		SERPINA9
																SNORD115-6		MIR146A								PUS3				MIR1227					GTF2H2C		PSMB11	PUM1	QRFPR		C10orf53					CEP170		LINC00226
																SNORD115-7		MIR218-2								MFRP				MIR3187					SERF1B		OR4K14	CEP104	KIAA1109		C10orf40					ZC3H11A		LINC00221
																SNORD115-8		FLJ16171								JAM3				MIR4321					LOC728723		OR4L1	KLHL21	COL25A1		LOC283033					SMG7		COX8C
																SNORD115-9		MIR340								BCO2				MIR4746					GTF2H2D		OR11H6	SLC35E2	USP38		FAM149B1					TMCC2		ASPG
																SNORD115-10		SNORD95								TMPRSS13				MIR4745					GUSBP9		KLHL33	ZBTB40	C4orf49		FLJ31813					LPGAT1		SERPINA13
																SNORD115-11		SNORD96A								KIAA1826									LOC100129716		RPL10L	MFN2	CBR4		LOC338579					KIF14		C14orf64
																SNORD115-12		LOC643201								KIRREL3									LRRC70		MIPOL1	THRAP3	FHDC1		LRRTM3					AKT3		RTL1
																SNORD115-13		ZFP62								BUD13									LOC100131067		MDP1	PTPRU	PRMT10		FAM21A					ARPC5		TMEM179
																SNORD115-14		CBY3								TMEM25									FAM159B		LRFN5	CELA3A	DDX60L		ACTR3BP5					PRG4		LOC400236
																SNORD115-15		FAM153C								RPUSD4									LOC100170939		CLEC14A	WASF2	NAF1		LOC399753					STX6		LOC400238
																SNORD115-16		SNORA74B								TBRG1									LOC100272216		FITM1	ANGPTL7	TIFA		BMS1P5					BPNT1		DICER1-AS1
																SNORD115-17		MIR585								UBASH3B									LOC100289230		REM2	HNRNPR	CYP2U1		C10orf105					TIMM17A		C14orf180
																SNORD115-18		LOC728554								DIXDC1									NCRUPAR		C14orf21	SRRM1	SCLT1		AGAP6					LRRN2		MIR127
																SNORD115-19		AACSP1								ZC3H12C									LOC100303749		SPTSSA	CNKSR1	C4orf33		ZNF32-AS3					ZNF238		MIR134
																SNORD115-20		LOC729678								GLB1L2									MIR2277		ADCY4	UBE4B	TMEM155		FAM35B					IVNS1ABP		MIR136
																SNORD115-21		OR4F29								ESAM									MIR4280		RALGAPA1	MAD2L2	PABPC4L		C10orf103					LEFTY1		MIR154
																SNORD115-22		FAM196B								ALKBH8									MTRNR2L2		SFTA3	PDPN	ADAD1		C10orf136					SPHAR		MIR203
																SNORD115-23		LOC100132062								FDXACB1									MIR3607		FBXO33	KHDRBS1	C4orf32		FAM35B2					CAPN9		MIR299
																SNORD115-25		LOC100132287								C11orf52									MIR3660		IGBP1P1	GMEB1	TRAM1L1		LOC441666					KDM5B		CCDC88C
																SNORD115-26		LOC100133331								VPS26B									LOC100505894		LOC283547	NUDC	ZNF827		LRRC18					SDCCAG8		MIR323A
																SNORD115-29		LOC100268168								GLB1L3									OCLN		LOC283624	MASP2	SH3D19		AGAP9					CFHR4		MIR337
																SNORD115-30		MIR1229								TIRAP									MIR4804		TSSK4	SRSF10	C4orf39		ZNF487P					CFHR3		MIR345
																SNORD115-31		MIR103B1								CARD16									MIR3977		FAM177A1	UTS2	C4orf45		LOC642826					OCLM		MIR376C
																SNORD115-32		MIR3142								C1QTNF5									MIR4803		DHRS4L2	SF3A3	SPATA5		TMEM72					IL24		MIR369
																SNORD115-33		MIR4281								PANX3											SNORD8	RER1	BBS12		LOC643650					DUSP10		MIR376A1
																SNORD115-34		MIR3912								APOA5											RNASE10	RCAN3	DCLK2		FAM25C					COG2		MIR377
																SNORD115-35		LOC100507387								TMEM45B											OR6S1	MST1P2	TRIM60		DRGX					PLEKHA6		MIR379
																SNORD115-36		MIR4634								C11orf93											C14orf23	MST1P9	FREM3		PTPN20A					RBM34		MIR380
																SNORD115-37		MIR4638								PIH1D2											OR4N2	PADI2	MMAA		ANXA8					KIF21B		MIR381
																SNORD115-38		MIR378E								FAM55A											OR4K2	LYPLA2	RBM46		AGAP7					NMNAT2		MIR382
																SNORD115-39		LOC100859930								FAM55B											OR4K13	PARK7	SGMS2		ASAH2B					NFASC		MIR433
																SNORD115-40										AMICA1											OR4K17	CTRC	SYNPO2		SNORD98					GLT25D2		MIR431
																SNORD115-41										KBTBD3											OR4N5	ACOT7	C4orf46		MIR605					RGL1		MIR329-1
																SNORD115-42										CWF19L2											OR11G2	DNAJC8	TIGD4		BMS1P1					FBXO28		MIR329-2
																SNORD115-43										KDELC2											OR11H4	CLSTN1	TMEM154		ANXA8L1					CAMSAP2		MIR323B
																SNORD115-44										LAYN											RNASE9	AKR7A3	TMEM192		AGAP8					SRGAP2		MIR409
																SNORD116-28										TTC36											OR5AU1	SPEN	ELMOD2		LOC728407					CRB1		MIR412
																SNORD116-29										PATE1											POTEG	KDM1A	MFSD8		LOC728640					ABCB10		MIR410
																SNORD115-48										C11orf65											MIR208A	WDTC1	LOC285419		LOC728643					ZNF281		MIR376B
																SNORD115-24										ADAMTS15											C14orf165	KIAA0090	LOC285456		FRMPD2P1					OPN3		MIR485
																SNORD115-27										MPZL3											OR11H12	KIF1B	RNF175		LOC728978					PHLDA3		MIR493
																SNORD115-28										C11orf45											RNASE13	NCDN	LOC340017		AGAP5					DSTYK		MIR432
																SNORD115-45										HYLS1											OR4Q3	PLEKHM2	PRSS48		BMS1P4					RAB3GAP2		MIR494
																SNORD115-47										TMEM218											OR4M1	OTUD3	LRIT3		ZNF37BP					LMOD1		MIR495
																LOC100128714										SLC37A2											RNASE12	KAZN	TRIM61		FAM25B					TRIM58		MIR496
																LOC100131089										OR8B12											POTEM	CAMTA1	FLJ14186		FAM25G					INTS7		MIR487A
																ANKRD63										OR8G5											LOC642426	DNAJC16	C4orf3		LOC100133308					AHCTF1		TEX22
																HERC2P7										OR10G8											ECRP	UBR4	MIR302A		TIMM23					NSL1		MIR539
																GOLGA8F										OR10G9											C14orf176	ATP13A2	GUSBP5		MIR1296					TOR1AIP1		MIR376A2
																GOLGA8DP										OR10S1											CBLN3	TARDBP	HSP90AA6P		MIR1256					OR1C1		MIR487B
																ULK4P2										OR6T1											SNORD9	CELA3B	GALNTL6		MIR4294					OR2M4		SCARNA13
																LOC100288615										OR4D5											MIR624	ICMT	MIR302B		MIR3156-1					OR2L2		SNORA28
																LOC100288637										TBCEL											DHRS4L1	PADI4	MIR302C		MTRNR2L5					OR2L1P		MIR411
																LOC100289656										TMEM136											SNORD127	TMEM50A	MIR302D		MIR3924					OPTC		MIR654
																MIR1233-1										SPATA19											SNORD126	KPNA6	MIR367		LOC100506733					OR2T1		MIR655
																MIR1233-2										HEPACAM											MIR208B	STX12	LOC641364		LOC100506835					RPS6KC1		MIR656
																MIR3942										OAF											LOC100129794	CLIC4	LOC641365		LOC100506939					RNU5F-1		SNORD113-1
																LOC100505648										ANKK1											LOC100288846	SYF2	LOC641518		M1					DIEXF		SNORD113-2
																LOC100507466										RNF214											MIR4307	CHD5	CEP170P1		LOC100507331					TAF5L		SNORD113-4
																MIR4509-1										LOC283143											LOC100505967	C1orf144	LOC645513		MIR4676					DISC2		SNORD113-5
																MIR4509-2										BCL9L											LOC100506071	LDLRAP1	LOC646576							DISC1		SNORD113-6
																MIR4508										FOXR1											NEDD8-MDP1	NOC2L	C4orf51							FLVCR1		SNORD113-7
																MIR4510										CCDC153											BCL2L2-PABPN1	FBXO2	SNORA24							UBE2T		SNORD113-9
																MIR4509-3										OR8D1											MIR4503	FBXO6	MIR577							CNIH4		SNORD114-1
																MIR4715										OR8D2											MIR548AI	PLA2G2D	MIR578							PYCR2		SNORD114-2
																TMCO5B										OR8B4											MIR4707	MYCBP	CETN4P							NENF		SNORD114-3
																										KIRREL3-AS3												EIF2C1	FAM160A1							IL19		SNORD114-4
																										LOC283174												OR4F3	SNHG8							G0S2		SNORD114-5
																										LOC283177												RNU11	LOC100129858							IL20		SNORD114-6
																										CCDC84												TRAPPC3	PP12613							RRP15		SNORD114-7
																										TMEM225												HSPB7	MIR1243							GLRX2		SNORD114-8
																										OR8D4												ARHGEF16	MIR2054							PPPDE1		SNORD114-9
																										C11orf53												AHDC1	MIR1973							ADIPOR1		SNORD114-10
																										LOC341056												TEKT2	MIR3140							SCCPDH		SNORD114-11
																										C11orf34												SMPDL3B	MIR3688-1							TRIM17		SNORD114-12
																										BSX												PRO0611	LOC100505545							KCTD3		SNORD114-13
																										OR6X1												LINC00339	LOC100505989							IER5		SNORD114-14
																										OR6M1												SSU72	LOC100506013							UCHL5		SNORD114-15
																										OR10G4												GNL2	LOC100506085							DTL		SNORD114-16
																										OR10G7												UBIAD1	LOC100506122							CYB5R1		SNORD114-17
																										OR8B3												PADI1	1/2-SBSRNA4							ARID4B		SNORD114-18
																										OR8A1												PLA2G2E	MIR4453							EGLN1		SNORD114-19
																										C11orf87												WRAP73	MIR4799							KIAA1383		SNORD114-20
																										C11orf92												SLC45A1	MIR3688-2							SWT1		SNORD114-21
																										C11orf88												HP1BP3								LAX1		SNORD114-22
																										MIR100HG												CELA2B								C1orf27		SNORD114-23
																										PATE2												ZNF593								2002-03-01		SNORD114-24
																										PATE4												MECR								SUSD4		SNORD114-25
																										FLJ39051												UTP11L								KIF26B		SNORD114-26
																										SNX19												SDF4								GPATCH2		SNORD114-27
																										MIRLET7A2												MRTO4								HEATR1		SNORD114-28
																										MIR100												YTHDF2								KLHDC8A		SNORD114-29
																										MIR125B1												ZCCHC17								ETNK2		SNORD114-30
																										MIR34B												PADI3								TMEM206		SNORD114-31
																										MIR34C												ERRFI1								YOD1		MIR758
																										DDI1												WNT4								BATF3		MIR668
																										BLID												FBXO42								SLC30A10		MIR770
																										CARD17												RNF186								ZNF692		SNORA11B
																										LINC00167												MXRA8								IARS2		MIR300
																										HEPN1												HES2								IPO9		MIR541
																										LOC643733												GPN2								HHAT		MIR665
																										LOC643923												FBLIM1								ENAH		MIR543
																										CLDN25												MED18								NUP133		MIR889
																										LOC649133												PQLC2								RCOR3		ZBTB42
																										RPL23AP64												CASZ1								C1orf106		LOC100129345
																										LOC100128239												RHBDL2								SERTAD4		LOC100131366
																										LOC100132078												ADPRHL2								ERO1LB		MIR1247
																										PATE3												TRNAU1AP								FMN2		MIR1185-1
																										LOC100288346												C1orf109								SMYD2		MIR1185-2
																										BACE1-AS												CPSF3L								LHX9		MIR1197
																										MIR4301												C1orf159								ADCK3		MIR1193
																										MIR3167												AURKAIP1								ZNF695		MIR4309
																										LOC100499227												MRPL20								GJC2		MIR3173
																										MIR3656												AIM1L								CAMK1G		LOC100507043
																										CASP12												TMEM51								SIPA1L2		MIR3545
																										LOC100507392												BSDC1								KIAA1614		MIR4710
																										LOC100526771												XKR8								ZP4		MIR2392
																										HSPB2-C11orf52												TMEM39B								RHOU
																										FXYD6-FXYD2												CDCA8								KLHL12
																										MIR4697												ARHGEF10L								LGR6
																										MIR4493												VPS13D								TFB2M
																										MIR4491												FAM176B								GREM2
																										MIR4492												ATAD3A								RGS18
																										MIR4693												TMEM57								NUCKS1
																										LOC100652768												TRIM62								ACBD3
																																						PANK4								SMYD3
																																						CAMK2N1								2001-03-01
																																						ASAP3								ARV1
																																						PNRC2								AIDA
																																						PIGV								JMJD4
																																						NBPF1								C1orf116
																																						MAP7D1								C1orf35
																																						NECAP2								TTC13
																																						IQCC								CDC73
																																						DNAJC11								PGBD5
																																						RCC2								C1orf115
																																						AJAP1								HHIPL2
																																						TMEM234								VASH2
																																						FAM54B								ZNF669
																																						CTNNBIP1								ZNF672
																																						C1orf63								PCNXL2
																																						AGTRAP								WDR26
																																						PITHD1								EDEM3
																																						MAN1C1								TRAF3IP3
																																						NIPAL3								SH3BP5L
																																						SEPN1								NPL
																																						TP73-AS1								OR2G3
																																						PLEKHG5								OR2G2
																																						LRRC47								OR2C3
																																						PTCHD2								CFHR5
																																						KIF17								TRIM11
																																						KIAA1522								C1orf21
																																						HES4								SHCBP1L
																																						GRHL3								TRMT1L
																																						DLGAP3								NUAK2
																																						IL22RA1								DDX59
																																						MIIP								RASSF5
																																						CELA2A								HMCN1
																																						GPATCH3								MIXL1
																																						CLSPN								C1orf124
																																						PRDM16								FCAMR
																																						RRAGC								OBSCN
																																						TINAGL1								NTPCR
																																						PLA2G2F								EFCAB2
																																						S100PBP								ACBD6
																																						MEAF6								KIAA1804
																																						CEP85								LINC00260
																																						NMNAT1								LINC00467
																																						VWA1								ZNF496
																																						MRPS15								C1orf198
																																						PINK1								PPP1R15B
																																						MARCKSL1								DISP1
																																						PRAMEF1								RGS8
																																						PRAMEF2								SLC45A3
																																						NADK								WNT3A
																																						PHACTR4								NAV1
																																						C1orf135								LHX4
																																						CCDC28B								ANGEL2
																																						EFHD2								IGFN1
																																						MMEL1								TMEM183A
																																						RSG1								HIST3H2A
																																						OR4F5								LEMD1
																																						NKAIN1								ZNF670
																																						MUL1								NLRP3
																																						YRDC								SLC26A9
																																						NOL9								FAM36A
																																						LIN28A								TSEN15
																																						SH3D21								FAM129A
																																						SNIP1								SNAP47
																																						AGMAT								C1orf96
																																						ZMYM1								LYPLAL1
																																						LINC00115								OR2M5
																																						MORN1								OR2M3
																																						FAM110D								OR2T12
																																						KIAA0319L								OR14C36
																																						DHDDS								OR2T34
																																						GPR157								OR2T10
																																						ZC3H12A								OR2T4
																																						SPSB1								OR2T11
																																						GLTPD1								ATP6V1G3
																																						ZNF436								DNAH14
																																						TAS1R2								OR2B11
																																						TAS1R1								ZNF648
																																						GJA9								TEDDM1
																																						OR4F16								ARL8A
																																						SYNC								SYT2
																																						ACTL8								LOC127841
																																						TSSK3								GOLT1A
																																						CCNL2								WDR64
																																						SH3BGRL3								C1orf131
																																						SESN2								SPATA17
																																						ESPN								EDARADD
																																						TAS1R3								MRPL55
																																						ATAD3B								HIST3H2BB
																																						STK40								TATDN3
																																						TMEM222								NEK7
																																						PLEKHN1								C1orf74
																																						USP48								BROX
																																						NBPF3								SLC35F3
																																						ZDHHC18								LOC148696
																																						SLC25A33								LOC148709
																																						DDI2								PTPRVP
																																						LZIC								B3GALNT2
																																						TRIM63								MFSD4
																																						FAM167B								PM20D1
																																						C1orf170								C1orf150
																																						CROCCP2								LOC148824
																																						SYTL1								CNIH3
																																						IGSF21								LOC149134
																																						LSM10								SHISA4
																																						C1orf94								EXOC8
																																						SNHG12								RNF187
																																						KIAA1751								C1orf227
																																						KIAA2013								FAM71A
																																						THAP3								DENND1B
																																						C1orf201								TOR1AIP2
																																						SPOCD1								C1orf55
																																						UBXN11								CNST
																																						C1orf158								C1orf65
																																						FBXO44								FLJ23867
																																						ATPIF1								PLD5
																																						C1orf212								C1orf100
																																						ADC								IBA57
																																						TMEM54								TMEM9
																																						CSMD2								SLC41A1
																																						CROCCP3								OR2T6
																																						FHAD1								LOC255654
																																						LOC115110								SYT14
																																						RAB42								C1orf101
																																						FAM46B								ASPM
																																						RBP7								PGBD2
																																						ACAP3								OR2L13
																																						UBE2J2								OR14A16
																																						C1orf172								LINC00303
																																						LRRC38								LOC284576
																																						AADACL3								LOC284578
																																						PUSL1								LOC284581
																																						B3GALT6								LOC284648
																																						IFFO2								DKFZP564C196
																																						TPRG1L								HNRNPU-AS1
																																						FAM213B								LIN9
																																						MYOM3								VN1R5
																																						GJB4								FAM5C
																																						HMGB4								ZNF678
																																						RNF19B								PRSS38
																																						C1orf122								FAM58BP
																																						OSCP1								LOC339529
																																						C1orf216								LOC339535
																																						KLHDC7A								RD3
																																						VWA5B1								OR6F1
																																						UBXN10								OR2W3
																																						ARHGEF19								OR2T8
																																						ACTRT2								OR2T3
																																						MIB2								KCNT2
																																						C1orf127								OR2T29
																																						SAMD11								RGSL1
																																						LOC148413								IRF2BP2
																																						PHF13								ZBTB41
																																						CCDC27								MIA3
																																						C1orf213								C1orf95
																																						DCDC2B								FAM89A
																																						ZNF362								RPS10P7
																																						LOC149086								LINC00272
																																						MANEAL								C1orf53
																																						PDIK1L								TMEM81
																																						C1orf64								CAPN8
																																						SLC2A7								C1orf31
																																						CALML6								C1orf229
																																						IL28RA								OR2M1P
																																						FAM43B								OR11L1
																																						PAQR7								OR2L8
																																						EIF2C3								OR2AK2
																																						EIF2C4								OR2L3
																																						FAM76A								OR2M2
																																						TMEM201								OR2T33
																																						C1orf86								OR2M7
																																						TXLNA								OR2G6
																																						C1orf126								C1orf140
																																						ATAD3C								FAM177B
																																						AKR7L								LOC401980
																																						FNDC5								ZNF847P
																																						LOC254099								OR2T2
																																						TTLL10								OR2T5
																																						TMCO4								OR14I1
																																						ZNF683								OR2T27
																																						MDS2								OR2T35
																																						NPHP4								APOBEC4
																																						LOC284551								MIR181B1
																																						FAM41C								MIR194-1
																																						LOC284632								MIR205
																																						RSPO1								MIR181A1
																																						EPHA10								MIR215
																																						LOC284661								MIR29B2
																																						SLC25A34								MIR29C
																																						ESPNP								RGS21
																																						LOC339442								LOC440704
																																						C1orf174								C1orf186
																																						KLHL17								TRIM67
																																						TMEM240								MAP1LC3C
																																						TMEM52								H3F3AP4
																																						MTMR9LP								OR2W5
																																						ZBTB8OS								OR13G1
																																						TFAP2E								MIR135B
																																						LOC339505								C1orf98
																																						AADACL4								DUSP5P
																																						PRAMEF5								C1orf133
																																						HNRNPCL1								LOC641515
																																						PRAMEF9								MIR205HG
																																						PRAMEF10								FLVCR1-AS1
																																						SERINC2								LOC643723
																																						FAM131C								SNRPD2P2
																																						PADI6								RPS7P5
																																						C1orf187								LOC646627
																																						SPATA21								TMEM183B
																																						AGRN								SNORA14B
																																						APITD1								SNORA36B
																																						CATSPER4								SNORA77
																																						GPR153								SNORA16B
																																						FAM132A								LOC728463
																																						HES5								FAM72A
																																						LOC388588								LOC730227
																																						RNF207								LOC731275
																																						TMEM82								LOC100130093
																																						TRNP1								LOC100130331
																																						CD164L2								LOC100131234
																																						HES3								LOC100287814
																																						PRAMEF12								LGALS8-AS1
																																						PRAMEF21								GM140
																																						PRAMEF8								LOC100288079
																																						PRAMEF18								MIR1182
																																						PRAMEF17								MIR1537
																																						PLA2G2C								MIR1231
																																						TMEM200B								MIR1278
																																						PRAMEF4								MIR548F1
																																						PRAMEF13								MIR664
																																						SH2D5								LINC00184
																																						C1orf130								TSNAX-DISC1
																																						RNF223								MIR320B2
																																						PRAMEF3								ZBED6
																																						LDLRAD2								MIR3123
																																						LOC402779								MIR3124
																																						MIR200A								MIR4260
																																						MIR200B								MIR3122
																																						MIR34A								MIR3121
																																						FLJ42875								MIR3620
																																						PRAMEF11								MIR3916
																																						PRAMEF6								PROX1-AS1
																																						LOC440563								KDM5B-AS1
																																						UQCRHL								LOC100506795
																																						MINOS1								LOC100506810
																																						ANKRD65								LOC100527964
																																						PRAMEF7								ZNF670-ZNF695
																																						PEF1								MIR4753
																																						MIR429								MIR4666A
																																						FAM138F								MIR4677
																																						LOC643837								MIR4735
																																						TMEM88B								MIR4671
																																						C1orf233								MIR4427
																																						LOC644961								MIR4742
																																						C1orf200								LINC00538
																																						PRAMEF19
																																						PRAMEF20
																																						FAM138A
																																						LOC646471
																																						LOC649330
																																						ZBTB8A
																																						LOC653160
																																						LOC653566
																																						PRAMEF22
																																						PRAMEF15
																																						WASH7P
																																						PRAMEF16
																																						SCARNA1
																																						SNORA44
																																						SNORA61
																																						SNORA59B
																																						SNORA59A
																																						SNORA16A
																																						SNORD85
																																						SNORD99
																																						SNORD103A
																																						SNORD103B
																																						MIR551A
																																						ZBTB8B
																																						LOC728431
																																						CDK11A
																																						SLC35E2B
																																						LOC728716
																																						LOC729059
																																						PRAMEF14
																																						FLJ37453
																																						LOC729737
																																						OR4F29
																																						LOC100128071
																																						LOC100129196
																																						LOC100129534
																																						LOC100130417
																																						LOC100132062
																																						LOC100132287
																																						LOC100133331
																																						LOC100133445
																																						LOC100133612
																																						DDX11L1
																																						TTC34
																																						LOC100288069
																																						MIR1976
																																						NPPA-AS1
																																						MIR3115
																																						MIR4255
																																						MIR4253
																																						MIR4251
																																						MIR4252
																																						MIR4254
																																						MIR3659
																																						MIR3917
																																						MIR3605
																																						MIR3675
																																						ENO1-AS1
																																						ZMYM6NB
																																						LOC100506730
																																						LOC100506801
																																						LOC100506963
																																						APITD1-CORT
																																						GJA9-MYCBP
																																						C1orf151-NBL1
																																						MIR4695
																																						MIR4420
																																						MIR4684
																																						MIR4689
																																						MIR4632
																																						MIR4417
																																						MIR378F
																																						RCAN3AS















































































































































































































































































































































































































































[truncated: 1 more columns]

## Sheet: C2 amplified
cytoband	6p22.3	11q13.3	8q22.3	1q23.3	12q15	3p25.2	8p11.23	19q12	10p14	1q21.3	20q11.21	1p34.2	17q12	6q21	16p12.1	17q11.2	7p21.1	19q13.13	16p13.2	4p16.3	8p11.21	22q12.2	1q24.1	1q24.3	7p11.2	17q23.1	12q15	8q24.21	10p15.1	6q23.3	20q13.12	11q14.1	4q13.3	12q24.21	6p23	13q22.1	22q11.23	19q13.42	2q24.2	2p25.3	12q14.1	3p11.1	5p15.33	3q26.33	17q12	3p25.3	16q22.1	17p11.2
q value	5.4395e-50	2.8453e-31	1.7364e-29	1.3096e-37	1.3963e-26	5.8464e-24	3.3432e-13	2.7339e-11	9.3324e-14	3.5739e-16	4.049e-08	7.679e-07	6.5835e-07	3.246e-05	0.00021834	1.2473e-05	0.00045878	0.00017893	0.00055263	0.001162	3.6006e-05	0.0012707	3.2654e-16	5.394e-11	0.0077858	0.0077858	2.7484e-10	0.0026331	1.5499e-07	0.018984	0.014588	0.00021105	0.050002	0.051046	3.6006e-05	0.060611	0.026553	0.10511	0.11223	0.13632	0.074557	0.15127	0.1542	0.16916	0.0053904	5.0931e-09	0.18644	0.078469
residual q value	2.0046e-49	2.9124e-30	3.6499e-29	2.7364e-27	4.6903e-23	6.3479e-21	6.5696e-12	6.4887e-11	1.3661e-10	6.5347e-10	5.3382e-08	7.679e-07	1.3821e-06	3.246e-05	0.00021834	0.00034576	0.00045878	0.00053572	0.00055263	0.001162	0.0023438	0.0040639	0.0052483	0.0072616	0.0077858	0.0077858	0.0079498	0.010645	0.012497	0.018984	0.020002	0.032814	0.050002	0.051046	0.054425	0.060611	0.092319	0.10511	0.11223	0.13632	0.13917	0.15127	0.1542	0.16916	0.17959	0.18352	0.18644	0.19344
wide peak boundaries	chr6:21553734-21645742	chr11:69440355-69481388	chr8:101710215-101992516	chr1:161023069-161074906	chr12:69600394-70143297	chr3:12478818-12491536	chr8:37449639-37581540	chr19:30087337-30528529	chr10:9262384-9345379	chr1:150496857-150887398	chr20:30629351-30695753	chr1:40039708-40545799	chr17:37853498-37899687	chr6:107297881-107459080	chr16:24700417-24725109	chr17:27255990-27939606	chr7:16120886-17861511	chr19:38202002-38899871	chr16:8760136-9609205	chr4:1738253-1817843	chr8:41501040-42108203	chr22:29688633-29756257	chr1:166130871-166786559	chr1:171378825-172675708	chr7:54295350-55634488	chr17:58214013-58290447	chr12:67611140-67783169	chr8:127693242-129126429	chr10:5600819-5851998	chr6:135482567-135571375	chr20:41907737-44140005	chr11:76195925-80607551	chr4:73292974-74845922	chr12:114154167-117239149	chr6:12718502-17641487	chr13:73675623-73692789	chr22:25137744-27295658	chr19:52234586-58777239	chr2:159602334-164831495	chr2:1-10393147	chr12:58473455-59470849	chr3:85477435-88675427	chr5:1-14130312	chr3:163834571-198022430	chr17:29889953-32996189	chr3:8863156-10316846	chr16:65807718-81130993	chr17:18860536-25270516
genes in wide peak	SOX4	CCND1	YWHAZ	PFDN2	hsa-mir-1279	[PPARG]	ZNF703	CCNE1	[GATA3]	hsa-mir-4257	HCK	BMP8B	ERBB2	C6orf203	[TNRC6A]	CRYBA1	AHR	PSMD8	ABAT	FGFR3	hsa-mir-486	AP1B1	FMO9P	hsa-mir-199a-2	EGFR	CA4	CAND1	hsa-mir-1207	GDI2	hsa-mir-548a-2	ADA	hsa-mir-708	AFM	hsa-mir-620	GMPR	[KLF5]	hsa-mir-548j	hsa-mir-1274b	DPP4	hsa-mir-4261	LRIG3	HTR1F	hsa-mir-4278	hsa-mir-922	hsa-mir-632	FANCD2	hsa-mir-1972-2	hsa-mir-1180
		ORAOV1	PABPC1	PVRL4	LYZ			URI1		ARNT		MYCL1	GRB7	BEND3		TIAF1	AGR2	DPF1	PMM2	LETM1	ANK1	EWSR1	FAM78B	FASLG	SEC61G	USP32		hsa-mir-1205	FAM208B	MYB	HNF4A	CAPN5	AFP	TBX5	JARID2		ADRBK2	hsa-mir-935	FAP	ACP1		POU1F1	hsa-mir-4277	hsa-mir-570	hsa-mir-365-2	IRAK2	hsa-mir-140	ALDH3A1
				KLHDC9	YEATS4			POP4		CTSK		PPT1	MIEN1			GIT1	SNX13	KCNK6	USP7	TACC3	PLAT	RASL10A		MYOC	LANCL2			hsa-mir-1204	ASB13		KCNS1	CLNS1A	ALB	TBX3	ATXN1		CRYBA4	hsa-mir-373	GCG	ID2		CGGBP1	ADCY2	hsa-mir-3137	ACCN1	OGG1	hsa-mir-1538	ALDH3A2
				ARHGAP30	CCT2			PLEKHF1		CTSS		PABPC4	MIR4728			PIPOX	SOSTDC1	SPINT2	CARHSP1		KAT6A	GAS2L1		PIGC	VOPP1			MYC			MYBL2	LRRC32	CXCL1	RBM19	CD83		CRYBB1	hsa-mir-1283-2	ITGB6	RPS7		CHMP2B	CTNND2	hsa-mir-944	MYO1D	VHL	hsa-mir-328	KCNJ12
					FRS2			C19orf12		ENSA		PPIE				NUFIP2	TSPAN13	SIPA1L3	TMEM186		AP3M2	SNORD125		VAMP4	VSTM2A			POU5F1B			PI3	MYO7A	IL8	MED13L	NUP153		CRYBB2	hsa-mir-643	LY75	RRM2		ZNF654	DAP	hsa-mir-28	PSMD11	BRPF1	AARS	MFAP4
					CPSF6					MCL1		CAP1				TAOK1	BZW2	CATSPERG	C16orf72		NKX6-3	MIR3653		PRRC2C	LOC285878			PVT1			SDC4	NDUFC2	PF4V1	C12orf49	RANBP9		CRYBB2P1	FCAR	RBMS1	SOX11		CADM2	DNAH5	hsa-mir-1248	CCL1	CAMK1	AP1G1	MAPK7
					RAB3IP					ADAMTSL4		HEYL				PHF12	ANKMY2	C19orf33	MIR548X		MIR486			DNM3				LOC727677			SEMG1	OMP	CXCL6	RNFT2	CAP2		CRYBB3	FKBP1AP1	CD302	ADAM17		C3orf38	MTRR	hsa-mir-1224	CCL2	TATDN2	AGRP	MAP2K3
					BEST3					GOLPH3L		HPCAL4				TP53I13	AGR3	WDR87						C1orf9				MIR1205			SEMG2	PAK1	ADAMTS3	LOC255480	SIRT5		TOP1P2	FPR1	TANK	TPO		VGLL3	NDUFS6	hsa-mir-569	CCL7	SRGAP3	ZFHX3	RNF112
					LRRC10					HORMAD1		TRIT1				ABHD15	ISPD	ZNF607						METTL13				MIR1206			SRSF6	THRSP	ANKRD17	MAP1LC3B2	MYLIP		TPST2	FPR2	PSMD14	TSSC1		MIR4795	SDHA	hsa-mir-551b	CCL8	ARPC4	CA7	TMEM11
					MIR1279					MIR4257		OXCT2				SEZ6	LOC100506025	YIF1B						C1orf105				MIR1207			SLPI	GAB2	RASSF6	MIR620	TBC1D7		SEZ6L	FPR3	TBR1	PXDN			SLC6A3	hsa-mir-720	CCL11	TADA3	CALB2	ULK2
					MIR3913-2							NT5C1A				ANKRD13B	LRRC72	PPP1R14A						MIR199A2				MIR1204			STK4	TSKU	COX18	LINC00173	NOL7		TFIP11	IL11	PLA2R1	KLF11			SLC9A3	hsa-mir-1263	CCL13	THUMPD3	CBFB	GRAP
					MIR3913-1							MFSD2A				MYO18A		RASGRP4						MIR214				PCAT1			YWHAB	ODZ4		MIR4472-2	FAM8A1		ASPHD2	KIR2DL1	GCA	ASAP2			SRD5A1	ACTL6A	SH3GL1P1	TTLL3	CDH1	AKAP10
																MIR4523		ZNF573						MIR3120							MATN4	C11orf67			GFOD1		MYO18B	KIR2DL3	BAZ2B	TAF1B			TERT	AHSG	ZNF207	SETD5	CDH3	EPN2
																		FAM98C						DNM3OS							WISP2	RSF1			CCDC90A		KIAA1671	KIR2DL4	FIGN	ITGB1BP1			SEMA5A	APOD	CDK5R1	TMEM111	CDH5	USP22
																		GGN													SGK2	ACER3			DTNBP1		HPS4	KIR2DS4	SLC4A10	RNF144A			TRIP13	BCHE	SUZ12	BRK1	CDH16	DHRS7B
																		SPRED3													WFDC2	C11orf30			RBM24		IGLL3P	KIR3DL1	IFIH1	YWHAQ			PDCD6	BCL6	TMEM98	RAD18	CTRB1	B9D1
																		LOC644554													TOMM34	USP35			RNF182		LRP5L	KIR3DL2	2007-03-01	MYT1L			2006-03-01	BDH1	RHOT1	CIDEC	CTRL	SLC47A1
																		LOC100631378													SERINC3	KCTD14			PHACTR1		SGSM1	LAIR1	TANC1	SH3YL1			SLC12A7	AP2M1	C17orf79	MTMR14	DHODH	SPECC1
																															PKIG	ALG8			FLJ23152		TMEM211	LAIR2	KCNH7	GRHL1			PAPD7	CLCN2	UTP6	CRELD1	NQO1	SLC5A10
																															RBPJL	NARS2			LOC100130357		SRRD	NDUFA3	DAPL1	TRAPPC12			TPPP	CPN2	C17orf75	JAGN1	DYNC1LI2	SLC47A2
																															L3MBTL1	INTS4			MIR4639		PIWIL3	CNOT3	WDSUB1	CPSF3			EXOC3	CRYGS	LRRC37B	IL17RC	E2F4	CDRT15L2
																															TP53TG5	B3GNT6					MIAT	PEG3	LY75-CD302	SNTG2			CCT5	DGKG	TMEM132E	C3orf24	GCSH	C17orf103
																															IFT52	GDPD4					LOC100128531	PPP2R1A	MIR4785	ADI1			KIAA0947	DLG1	SPACA3	IL17RE	GLG1	FAM27L
																															C20orf111	AQP11					MIR548J	PRKCG		ALLC			PP7080	DVL3	RHBDL3	CPNE9	HAS3	FLJ36000
																															PIGT	KCTD21						PTPRH		KIDINS220			IRX4	ECT2	C17orf102	CIDECP	HP	LGALS9B
																															DBNDD2	GUCY2E						RPL28		COLEC11			TAS2R1	EHHADH	ARGFXP2	RPUSD3	HPR	CCDC144NL
																															JPH2	MIR708						RPS9		RSAD2			NSUN2	EIF4A2	MIR632	PRRT3	HSD11B2	C17orf51
																															KCNK15	NDUFC2-KCTD14						AURKC		CMPK2			CEP72	EIF4G1	MIR365B	LHFPL4	HSF4	CCDC144C
																															GDAP1L1							SYT5		MBOAT2			AHRR	EPHB3	AA06	LOC401052	KARS	GRAPL
																															LOC79015							TNNI3		TMEM18			MRPL36	ETV5	MIR4725	LOC440944	LCAT	FAM83G
																															TTPAL							TNNT1		LOC150622			BRD9	MECOM		ARPC4-TTLL3	MAF	KRT16P3
																															PABPC1L							ZNF17		CYS1			FASTKD3	FGF12			CHST6	SNORA59B
																															TOX2							ZNF28		RNASEH1			IRX1	GHSR			NFATC3	SNORA59A
																															SYS1							ZNF134		FAM150B			ZDHHC11	GP5			PSKH1	KCNJ18
																															FITM2							ZNF135		IAH1			LPCAT1	HRG			PSMB10	MIR1180
																															WFDC12							ZNF137P		LOC339788			CLPTM1L	HES1			PSMD7	MTRNR2L1
																															RIMS4							ZNF154		LINC00299			ROPN1L	IL1RAP			RRAD
																															R3HDML							ZNF264		LOC339822			MED10	KNG1			ST3GAL2
																															GTSF1L							NCR1		C2orf48			NKD2	LPP			SLC9A5
																															WFDC5							ZNF432		LOC386597			C5orf55	MFI2			SLC12A4
																															SYS1-DBNDD2							ZNF256		LOC400940			CCDC127	MUC4			SNTB2
																															MIR3646							LILRB2		LINC00487			UBE2QL1	NDUFB5			TAT
																															LOC100505783							ZNF211		FAM110C			C5orf49	OPA1			TERF2
																															LOC100505826							TRAPPC2P1		LOC727982			FAM173B	CLDN11			TK2
																																						ZNF274		LOC730811			CMBL	PAK2			ZNF19
																																						ZNF460		MIR4261			PLEKHG4B	PCYT1A			ZNF23
																																						LILRB1		LOC100505964			C5orf38	SERPINI1			TRADD
																																						LILRB5		LOC100506054			IRX2	SERPINI2			CES2
																																						LILRB4		LOC100506274			ADAMTS16	PIK3CA			NAE1
																																						LILRA1					LOC255167	PLD1			NOL3
																																						LILRB3					LOC285577	POLR2H			SLC7A6
																																						LILRA3					LOC285692	PPP1R2			ATP6V0D1
																																						LILRA2					SLC6A19	PRKCI			BCAR1
																																						U2AF2					LOC340094	MASP1			DHX38
																																						PPP6R1					SLC6A18	PSMD2			IST1
																																						LILRA4					LRRC14B	RFC4			CLEC3A
																																						ZIM2					FLJ33360	SNORA63			CHST4
																																						HSPBP1					TAG	RPL35A			NUTF2
																																						PRPF31					LOC442132	TRA2B			CFDP1
																																						ZNF544					ANKRD33B	SI			CTCF
																																						UBE2S					SDHAP3	ST6GAL1			NFAT5
																																						TFPT					LOC728613	SKIL			WWP2
																																						CCDC106					LOC729506	SLC2A2			DDX19B
																																						EPN1					SNORD123	SOX2			GABARAPL2
																																						ZNF580					MIR4277	SST			MON1B
																																						GP6					MIR4278	TERC			PHLPP2
																																						ZNF581					LOC100505738	TFRC			ATMIN
																																						PPP1R12C					LOC100505806	THPO			SF3B3
																																						ZNF586					LOC100506688	SEC62			CES3
																																						EPS8L1					MIR4458	FXR1			ADAT1
																																						ZNF444					MIR4454	TP63			CHST5
																																						ZNF331					MIR4457	CHRD			EDC4
																																						NLRP2					MIR4636	TNFSF10			PLA2G15
																																						ZNF416					MIR4456	EIF2B5			COG4
																																						ZNF701					MIR4635	USP13			PLEKHG4
																																						ZNF83						CLDN1			LRRC29
																																						ZNF415						MAP3K13			VPS4A
																																						NAT14						ADIPOQ			NOB1
																																						VN1R1						KIAA0226			TMEM208
																																						ZNF304						ECE2			FHOD1
																																						TTYH1						ABCC5			ZDHHC1
																																						ZNF471						TNK2			PARD6A
																																						USP29						ALG3			CKLF
																																						ZNF71						KCNMB2			NIP7
																																						CACNG8						IGF2BP2			FAM96B
																																						CACNG7						CLDN16			TPPP3
																																						CACNG6						PDCD10			WWOX
																																						ZNF350						SLITRK3			TERF2IP
																																						ZNF667						NLGN1			PRMT7
																																						ZNF649						NCBP2			HYDIN
																																						ZSCAN18						TNIK			DUS2L
																																						TSEN34						MCF2L2			CHTF8
																																						MBOAT7						ATP11B			TXNL4B
																																						ZSCAN5A						VPS8			PDPR
																																						LENG1						ACAP2			RFWD3
																																						LILRP2						UBXN7			LRRC36
																																						LILRA6						GPR160			DDX19A
																																						ZNF329						FETUB			FBXL8
																																						ZNF419						LAMP3			SMPD3
																																						ISOC2						KCNMB3			ZNF821
																																						ZNF665						GOLIM4			VAC14
																																						ZNF552						ZNF639			FTSJD1
																																						ZNF671						PEX5L			DDX28
																																						ZNF613						DNAJB11			TSNAXIP1
																																						ZNF702P						DCUN1D1			CENPN
																																						ZNF606						KLHL24			C16orf61
																																						ZNF614						PIGX			THAP11
																																						ZNF611						TBCCD1			PDP2
																																						ZNF528						LEPREL1			RANBP10
																																						BRSK1						ABCF3			VAT1L
																																						ZNF347						LSG1			PDF
																																						ZNF577						PARL			DPEP2
																																						SUV420H2						MFN1			DPEP3
																																						ZNF587						YEATS2			ACD
																																						FIZ1						MYNN			FA2H
																																						GALP						EIF5A2			FAM65A
																																						ZNF628						MCCC1			TMEM231
																																						KIR3DX1						HRASLS			TMCO7
																																						ZNF551						MRPL47			WDR59
																																						ZNF616						NCEH1			ELMO3
																																						ZNF766						SLC7A14			ESRP2
																																						ZNF468						SENP2			CENPT
																																						ZNF160						GNB4			C16orf70
																																						ZNF835						RTP4			CYB5B
																																						ZNF765						MAGEF1			GFOD2
																																						NLRP12						ZMAT3			PMFBP1
																																						MYADM						FNDC3B			DYNLRB2
																																						ZNF845						ATP13A3			C16orf48
																																						LENG9						TBL1XR1			SLC7A6OS
																																						BIRC8						ZBBX			COG8
																																						RDH13						LRRC31			B3GNT9
																																						ZIM3						MAP6D1			CIRH1A
																																						LENG8						PHC3			ZNRF1
																																						KIR3DL3						PIGZ			CNTNAP4
																																						ZNF816						SPATA16			MARVELD3
																																						ZNF543						B3GNT5			MTSS1L
																																						COX6B2						IQCG			CMTM1
																																						OSCAR						ATP13A4			EXOSC6
																																						ZNF813						FYTTD1			C16orf46
																																						NLRP13						ARPM1			NRN1L
																																						NLRP8						MGC2889			CMTM3
																																						NLRP5						LRCH3			CDYL2
																																						ZNF787						CEP19			TMEM170A
																																						ZFP28						LMLN			ZFP90
																																						ZNF480						KLHL6			RLTPR
																																						ZNF534						VWA5B2			KCTD19
																																						ZNF578						TMEM41A			CMTM4
																																						ERVV-1						TMEM44			CMTM2
																																						LOC147670						EGFEM1P			BEAN1
																																						C19orf18						CAMK2N2			IL34
																																						ZNF418						TM4SF19			TMED6
																																						ZNF417						RPL39L			ZFP1
																																						ZNF548						DNAJC19			ADAMTS18
																																						TMEM190						FAM131A			LDHD
																																						TMC4						ZDHHC19			FUK
																																						LOC147804						LRRC15			MLKL
																																						ZNF524						FAM43A			CCDC79
																																						ZNF784						TMEM207			CES4A
																																						NLRP4						RTP1			EXOC3L1
																																						ZNF542						TTC14			HTA
																																						ZNF582						WDR49			LOC283922
																																						ZNF583						LRRC34			NUDT7
																																						CDC42EP5						MB21D2			PDXDC2P
																																						ZNF836						XXYLT1			CLEC18C
																																						ZNF610						CCDC50			ATXN1L
																																						ZNF600						PYDC2			PKD1L3
																																						ZNF320						LOC152217			CLEC18A
																																						ZNF550						RNF168			C16orf86
																																						ZNF579						HTR3C			MIR140
																																						ZNF525						LIPH			CTRB2
																																						NLRP7						HTR3D			MIR328
																																						ZSCAN4						RPL22L1			CLEC18B
																																						NLRP11						OSTalpha			KIAA0895L
																																						TMEM86B						FBXO45			SNORD71
																																						ZNF549						MUC20			SNORD111
																																						SSC5D						SENP5			LOC729513
																																						ZNF547						LOC220729			SNORD111B
																																						ZIK1						LOC253573			LOC100130894
																																						ZNF776						NAALADL2			SYCE1L
																																						ZSCAN1						TCTEX1D2			MIR1538
																																						ZNF615						C3orf43			MIR1972-1
																																						ZNF841						SDHAP1			SNORA70D
																																						LOC284379						UTS2D			MIR1972-2
																																						VSTM1						HTR3E			LOC100505865
																																						TMEM150B						C3orf70			LOC100506083
																																						FAM71E2						TPRG1			LOC100506172
																																						VN1R2						CCDC39			CKLF-CMTM1
																																						VN1R4						LOC339926			MIR4719
																																						NLRP9						LPP-AS2
																																						ZNF677						LRRIQ4
																																						RFPL4A						SAMD7
																																						ZSCAN5B						LOC344887
																																						ZNF530						RTP2
																																						C19orf51						OSTN
																																						LILRA5						ATP13A5
																																						ZNF773						SOX2-OT
																																						LOC386758						WDR53
																																						ZNF808						ANKRD18DP
																																						ZNF761						LRRC33
																																						TMEM238						TMEM212
																																						ZNF470						FLJ46066
																																						ZNF749						FLJ42393
																																						ZNF805						FLJ34208
																																						ZNF321P						LOC401109
																																						ZNF880						SNORD2
																																						ZNF772						SNORA4
																																						TARM1						LOC646168
																																						MIR371A						C3orf65
																																						MIR372						GMNC
																																						MIR373						LOC647323
																																						DPRX						SNORA81
																																						DUXA						SNORD66
																																						MIR512-1						MIR551B
																																						MIR512-2						MIR569
																																						MIR498						MIR570
																																						MIR520E						SDHAP2
																																						MIR515-1						FAM157A
																																						MIR519E						MIR922
																																						MIR520F						MIR944
																																						MIR515-2						LOC100128023
																																						MIR519C						LOC100128164
																																						MIR520A						LOC100131551
																																						MIR526B						LOC100131635
																																						MIR519B						SNAR-I
																																						MIR525						MIR1224
																																						MIR523						MIR1248
																																						MIR518F						LOC100505687
																																						MIR520B						MFI2-AS1
																																						MIR518B						LOC100507086
																																						MIR526A1						LOC100507391
																																						MIR520C						TM4SF19-TCTEX1D2
																																						MIR518C						MIR4797
																																						MIR524						MIR4789
																																						MIR517A
																																						MIR519D
																																						MIR521-2
																																						MIR520D
																																						MIR517B
																																						MIR520G
																																						MIR516B2
																																						MIR526A2
																																						MIR518E
																																						MIR518A1
																																						MIR518D
																																						MIR516B1
																																						MIR518A2
																																						MIR517C
																																						MIR520H
																																						MIR521-1
																																						MIR522
																																						MIR519A1
																																						MIR527
																																						MIR516A1
																																						MIR516A2
																																						MIR519A2
																																						LOC646508
																																						SBK2
																																						MIR643
																																						SHISA7
																																						ZNF814
																																						MIMT1
																																						MIR935
																																						LOC100128252
																																						LOC100128398
																																						SGK110
																																						PEG3-AS1
																																						ERVV-2
																																						ZNF587B
																																						MIR1283-2
																																						MIR1323
																																						MIR1283-1
																																						ZNF865
																																						ZNF816-ZNF321P
																																						MIR4752
																																						MIR371B

## Sheet: Sheet5
ABHD4
ANKRA2
APP
BAIAP2
BLCAP
CSRNP2
DEF6
DNTTIP2
EPHX1
EPS8L2
ERCC5
F2R
FAM162A
FBXW7
FOXO3
FUCA1
HSPA4L
INHBB
IP6K2
ISCU
JUN
KLK8
PLK2
PTPN14
RAB40C
RAD51C
RAD9A
S100A10
SLC3A2
SLC7A11
SPHK1
ST14
TCHH
TM4SF1
TNFSF9
TNNI1
TP63
TPD52L1
TRAF4
TRAFD1
TRIB3
TXNIP
VAMP8
XPC
ZMAT3
