# Supplementary material for: A transcriptome study of p53-pathway related prognostic gene signature set in bladder cancer
Source: Heliyon. 2023 Oct 14;9(10):e21058. doi: 10.1016/j.heliyon.2023.e21058 (PMC10590981; doi:10.1016/j.heliyon.2023.e21058)
Supplement: Multimedia component 6 [file mmc6.csv]

ID	Category	Stromal_score	Immune_score
TCGA-2F-A9KO-01	C2	-287.96	930.41
TCGA-2F-A9KP-01	C2	-1750.55	-1162.88
TCGA-2F-A9KQ-01	C2	-1333.61	-1026.44
TCGA-2F-A9KR-01	C2	-1579.49	-657.62
TCGA-2F-A9KT-01	C2	-1046.17	-518.36
TCGA-2F-A9KW-01	C1	-185.08	-119.04
TCGA-4Z-AA7M-01	C2	-1162.63	-574.4
TCGA-4Z-AA7N-01	C2	714.25	2160.94
TCGA-4Z-AA7O-01	C2	-790.23	149.25
TCGA-4Z-AA7Q-01	C2	-735.76	1299.58
TCGA-4Z-AA7R-01	C2	-1085.7	-1030.94
TCGA-4Z-AA7S-01	C2	-1504.53	-1052.47
TCGA-4Z-AA7W-01	C1	-310.27	2263.79
TCGA-4Z-AA7Y-01	C2	-1845.87	-889.68
TCGA-4Z-AA80-01	C2	-1899.76	-952.92
TCGA-4Z-AA81-01	C1	-1440.73	333.95
TCGA-4Z-AA82-01	C1	-344.4	-107.52
TCGA-4Z-AA83-01	C2	-983.87	65.44
TCGA-4Z-AA84-01	C1	-1127.32	-826.2
TCGA-4Z-AA86-01	C1	482.06	1333.9
TCGA-4Z-AA87-01	C2	-948.59	135.7
TCGA-4Z-AA89-01	C2	-2344.59	-482.46
TCGA-5N-A9KI-01	C1	-189.44	217.42
TCGA-5N-A9KM-01	C2	-315.97	355.34
TCGA-BL-A0C8-01	C2	-730.89	-700.5
TCGA-BL-A13I-01	C1	740.38	1930.79
TCGA-BL-A13J-01	C2	-220.89	-519.27
TCGA-BL-A3JM-01	C1	-656.99	-708.01
TCGA-BL-A5ZZ-01	C1	845.92	660.17
TCGA-BT-A0S7-01	C1	-644.29	-560.3
TCGA-BT-A0YX-01	C1	-761.04	446.25
TCGA-BT-A20J-01	C2	-476.29	1313.91
TCGA-BT-A20N-01	C1	-1211.55	-1100.96
TCGA-BT-A20O-01	C1	949.5	2816.03
TCGA-BT-A20P-01	C2	-1637.91	-818.92
TCGA-BT-A20Q-01	C2	249.68	487.05
TCGA-BT-A20R-01	C1	766.75	18.41
TCGA-BT-A20T-01	C2	-192.84	248.09
TCGA-BT-A20U-01	C1	-503.19	-240.79
TCGA-BT-A20V-01	C1	-1791.8	-70.88
TCGA-BT-A20W-01	C2	-776.97	-37.11
TCGA-BT-A20X-01	C1	-443.51	-38.59
TCGA-BT-A2LA-01	C2	-1558.56	-1869.18
TCGA-BT-A2LB-01	C2	16.96	456.95
TCGA-BT-A2LD-01	C1	-772.44	-274.36
TCGA-BT-A3PH-01	C2	-1169.71	-778.61
TCGA-BT-A3PJ-01	C1	-755.83	596.03
TCGA-BT-A3PK-01	C1	143.67	477.63
TCGA-BT-A42C-01	C2	-1863.09	-815.04
TCGA-BT-A42E-01	C1	-641.37	1184.78
TCGA-BT-A42F-01	C1	-427.95	1573.82
TCGA-C4-A0EZ-01	C2	-1432.34	-1657.52
TCGA-C4-A0F0-01	C1	-423.59	267.75
TCGA-C4-A0F1-01	C1	-542.92	-165.48
TCGA-C4-A0F6-01	C2	-528.12	-374.57
TCGA-C4-A0F7-01	C1	-1105.06	-869.53
TCGA-CF-A1HR-01	C2	-992.01	-122.38
TCGA-CF-A1HS-01	C1	-797.98	187.57
TCGA-CF-A27C-01	C2	-2223.46	-791.23
TCGA-CF-A3MF-01	C2	-1407.91	-735.45
TCGA-CF-A3MG-01	C2	-2263.3	-953.31
TCGA-CF-A3MH-01	C2	-2071.39	-604.62
TCGA-CF-A3MI-01	C2	-1219.55	-109.91
TCGA-CF-A47S-01	C2	-1645.17	-178.37
TCGA-CF-A47T-01	C2	-1423.86	-905.58
TCGA-CF-A47V-01	C2	-926.41	-49.82
TCGA-CF-A47W-01	C2	-1848.32	-821.95
TCGA-CF-A47X-01	C2	-1843.93	-979.79
TCGA-CF-A47Y-01	C2	-1728.21	-790.78
TCGA-CF-A5U8-01	C2	-1866.4	-876.06
TCGA-CF-A5UA-01	C2	-1781.26	-737.9
TCGA-CF-A7I0-01	C2	-565.78	-487.98
TCGA-CF-A8HX-01	C2	-1721.32	-920.61
TCGA-CF-A8HY-01	C2	-1819.6	-513.04
TCGA-CF-A9FF-01	C2	-763.55	-126.47
TCGA-CF-A9FH-01	C2	-2030.93	-597.97
TCGA-CF-A9FL-01	C2	-480.63	-479.84
TCGA-CF-A9FM-01	C2	-1704.04	-243.4
TCGA-CU-A0YN-01	C1	-248.38	379.88
TCGA-CU-A0YO-01	C2	-539.07	271.3
TCGA-CU-A0YR-01	C1	-27.82	765.96
TCGA-CU-A3KJ-01	C1	-1142.01	18.95
TCGA-CU-A3QU-01	C2	-2137.33	-698.91
TCGA-CU-A3YL-01	C2	-1052.09	-584.28
TCGA-CU-A5W6-01	C2	-1158.8	-314.12
TCGA-CU-A72E-01	C1	-323.49	-159.28
TCGA-DK-A1A3-01	C2	74.74	121.81
TCGA-DK-A1A5-01	C2	189.6	-70.08
TCGA-DK-A1A6-01	C2	-688.3	457.55
TCGA-DK-A1A7-01	C2	-1268.6	-595.91
TCGA-DK-A1AA-01	C2	-1558.11	-393.64
TCGA-DK-A1AB-01	C1	783.97	509.18
TCGA-DK-A1AC-01	C2	-166.33	400.49
TCGA-DK-A1AD-01	C2	-506.66	-194.29
TCGA-DK-A1AE-01	C1	-1385.56	-842.55
TCGA-DK-A1AF-01	C1	1133.03	1144.98
TCGA-DK-A1AG-01	C2	-1930.77	-319.88
TCGA-DK-A2HX-01	C2	891.09	-245.14
TCGA-DK-A2I1-01	C2	666.56	637.79
TCGA-DK-A2I2-01	C1	76.39	1114.65
TCGA-DK-A2I4-01	C2	1105.58	2401.6
TCGA-DK-A2I6-01	C1	-1135.21	-590.45
TCGA-DK-A3IK-01	C2	-575.56	-587.74
TCGA-DK-A3IL-01	C2	-882.87	-794.95
TCGA-DK-A3IM-01	C1	-1878.02	-1019.11
TCGA-DK-A3IN-01	C1	366.25	523.12
TCGA-DK-A3IQ-01	C1	1732.71	-110.89
TCGA-DK-A3IS-01	C2	-2022.45	-553.84
TCGA-DK-A3IT-01	C2	-233.46	-58.34
TCGA-DK-A3IU-01	C1	781.36	2419.34
TCGA-DK-A3IV-01	C2	-1693.3	691.46
TCGA-DK-A3WW-01	C1	-658.15	1552.62
TCGA-DK-A3WX-01	C1	-28.83	897.08
TCGA-DK-A3WY-01	C2	799.04	2825.91
TCGA-DK-A3X1-01	C2	-710.69	-419.79
TCGA-DK-A3X2-01	C2	-1918.78	-1361.98
TCGA-DK-A6AV-01	C2	-1187.63	-176.96
TCGA-DK-A6AW-01	C2	-1280.54	-748.56
TCGA-DK-A6B0-01	C2	-1970.6	-697.41
TCGA-DK-A6B1-01	C1	-1378.35	-801.45
TCGA-DK-A6B2-01	C2	517.36	742.61
TCGA-DK-A6B5-01	C2	-1104.81	367.18
TCGA-DK-A6B6-01	C2	-1578.01	258.17
TCGA-DK-AA6L-01	C2	-1118.08	298.46
TCGA-DK-AA6M-01	C1	-194.29	1072.7
TCGA-DK-AA6P-01	C2	-1716.3	-1241.56
TCGA-DK-AA6Q-01	C1	-1719.28	599.44
TCGA-DK-AA6R-01	C1	-1108.53	-274.01
TCGA-DK-AA6S-01	C2	669.34	532.25
TCGA-DK-AA6T-01	C2	-319.7	1879.23
TCGA-DK-AA6U-01	C2	-2006.83	-814.85
TCGA-DK-AA6W-01	C2	-1345.75	-681.5
TCGA-DK-AA6X-01	C2	-761.7	275.34
TCGA-DK-AA71-01	C2	-1449.43	-680.73
TCGA-DK-AA74-01	C1	1350.68	2018.38
TCGA-DK-AA75-01	C2	-2054.04	-1201.11
TCGA-DK-AA76-01	C2	-1912.16	-1428.84
TCGA-DK-AA77-01	C2	-1609.62	9
TCGA-E5-A2PC-01	C1	-1735.35	23.4
TCGA-E5-A4TZ-01	C1	-2115.44	-637.7
TCGA-E5-A4U1-01	C2	-2151.6	-1366.18
TCGA-E7-A3X6-01	C2	-785.84	578.27
TCGA-E7-A3Y1-01	C2	-1370.06	-610.2
TCGA-E7-A4IJ-01	C2	-1560.28	-29.61
TCGA-E7-A4XJ-01	C2	-1474.48	-906.71
TCGA-E7-A519-01	C2	-1039.13	776.23
TCGA-E7-A541-01	C2	-1027.04	626.33
TCGA-E7-A5KE-01	C2	-2197.93	-1312.61
TCGA-E7-A5KF-01	C2	-2469.52	-899.91
TCGA-E7-A677-01	C2	-1199.62	-322.3
TCGA-E7-A678-01	C2	-2066.19	-439.2
TCGA-E7-A6MD-01	C2	-96.42	482.19
TCGA-E7-A6ME-01	C2	-1801.1	-323.7
TCGA-E7-A6MF-01	C2	-1940.47	-706.01
TCGA-E7-A7DU-01	C2	-1712.72	-608.98
TCGA-E7-A7DV-01	C1	489.03	1794.09
TCGA-E7-A7PW-01	C2	-2089.25	-571.02
TCGA-E7-A7XN-01	C1	-1131.17	1561.62
TCGA-E7-A85H-01	C2	-723.72	32.09
TCGA-E7-A8O7-01	C2	-1475.17	161.49
TCGA-E7-A8O8-01	C2	-1597.99	-691.35
TCGA-E7-A97P-01	C1	-112.99	1284.63
TCGA-E7-A97Q-01	C2	-202.36	-222.12
TCGA-FD-A3B3-01	C1	586.2	1445.55
TCGA-FD-A3B4-01	C1	17.86	797.31
TCGA-FD-A3B5-01	C1	-927.78	-662.58
TCGA-FD-A3B6-01	C1	-392.68	1213.01
TCGA-FD-A3B7-01	C1	1219.19	1710.62
TCGA-FD-A3B8-01	C2	1572.74	2265.36
TCGA-FD-A3N5-01	C1	-1091.76	-80.87
TCGA-FD-A3N6-01	C1	-1221.33	-104.7
TCGA-FD-A3NA-01	C2	-528.43	175.83
TCGA-FD-A3SJ-01	C2	-410.81	-591.25
TCGA-FD-A3SL-01	C1	1030.57	196.5
TCGA-FD-A3SM-01	C2	36.13	-509.29
TCGA-FD-A3SN-01	C1	-479.51	-256.76
TCGA-FD-A3SO-01	C1	273.39	587.15
TCGA-FD-A3SP-01	C1	1610.83	1386.09
TCGA-FD-A3SQ-01	C2	707.91	338.18
TCGA-FD-A3SR-01	C2	272.6	452.79
TCGA-FD-A3SS-01	C1	-1115.02	-817.79
TCGA-FD-A43N-01	C2	-185.82	-190.3
TCGA-FD-A43P-01	C2	-503.7	1392.4
TCGA-FD-A43S-01	C2	726.29	1851.84
TCGA-FD-A43U-01	C2	946.37	1894.73
TCGA-FD-A43X-01	C2	-1928.07	-895.08
TCGA-FD-A43Y-01	C1	-81.83	324.99
TCGA-FD-A5BR-01	C2	-327.05	468.91
TCGA-FD-A5BS-01	C2	1619.51	3085.28
TCGA-FD-A5BT-01	C1	1459.43	2071.19
TCGA-FD-A5BU-01	C1	342.16	816.96
TCGA-FD-A5BV-01	C2	-1245.67	-929.77
TCGA-FD-A5BX-01	C1	677.38	1416.87
TCGA-FD-A5BY-01	C2	-396.73	-67.5
TCGA-FD-A5BZ-01	C2	954.04	-382.65
TCGA-FD-A5C0-01	C2	-631.6	-253.73
TCGA-FD-A5C1-01	C2	504.37	1337.73
TCGA-FD-A62N-01	C1	1246.86	2807.9
TCGA-FD-A62O-01	C2	-974.63	-876.87
TCGA-FD-A62P-01	C1	-44.39	656.98
TCGA-FD-A62S-01	C1	1131.04	933.68
TCGA-FD-A6TA-01	C2	393.09	720.05
TCGA-FD-A6TB-01	C2	387.05	1433.99
TCGA-FD-A6TC-01	C2	157.74	-396.36
TCGA-FD-A6TD-01	C1	111.99	1051.68
TCGA-FD-A6TE-01	C2	-2067.01	-480.82
TCGA-FD-A6TF-01	C1	302.93	-168.27
TCGA-FD-A6TG-01	C2	404.89	284.45
TCGA-FD-A6TH-01	C1	-114.42	-358.35
TCGA-FD-A6TI-01	C1	-908.32	-497.03
TCGA-FD-A6TK-01	C1	773.59	1021.42
TCGA-FJ-A3Z7-01	C1	43.3	-136.91
TCGA-FJ-A3Z9-01	C2	-2025.73	-1125.24
TCGA-FJ-A3ZE-01	C2	-2127.27	-1366.64
TCGA-FJ-A3ZF-01	C2	-1846.29	-1409.48
TCGA-FJ-A871-01	C1	-960.72	-974.92
TCGA-FT-A3EE-01	C1	-1215.1	-653.79
TCGA-FT-A61P-01	C1	602.54	668.2
TCGA-G2-A2EC-01	C2	184.79	335.41
TCGA-G2-A2EF-01	C1	-791.27	1141.06
TCGA-G2-A2EJ-01	C1	-1480.39	-3.61
TCGA-G2-A2EK-01	C2	-1063.83	-193.43
TCGA-G2-A2EL-01	C2	-2084.08	-2023.05
TCGA-G2-A2EO-01	C2	254.87	784.49
TCGA-G2-A2ES-01	C1	-233.55	376.46
TCGA-G2-A3IB-01	C1	-1609.51	-543.04
TCGA-G2-A3IE-01	C2	-1457.24	-591.02
TCGA-G2-A3VY-01	C2	-2100.49	-1372.78
TCGA-G2-AA3B-01	C2	-1955	-176.74
TCGA-G2-AA3C-01	C1	-72.54	1742.11
TCGA-G2-AA3D-01	C2	-2247.11	-788.97
TCGA-G2-AA3F-01	C2	-1237.09	-922.66
TCGA-GC-A3BM-01	C2	-1659.03	-454.09
TCGA-GC-A3I6-01	C2	-686.75	380.15
TCGA-GC-A3OO-01	C1	-197.37	-149.89
TCGA-GC-A3RB-01	C1	-1481.84	-601.15
TCGA-GC-A3RC-01	C1	-494.39	908.33
TCGA-GC-A3RD-01	C2	-1329.07	-565.13
TCGA-GC-A3WC-01	C1	-331.66	1172.44
TCGA-GC-A3YS-01	C1	330.62	360.28
TCGA-GC-A4ZW-01	C2	-1877.11	-995.91
TCGA-GC-A6I1-01	C1	-343.16	1966.49
TCGA-GC-A6I3-01	C2	-430.11	1062.67
TCGA-GD-A2C5-01	C2	-336.34	-556.31
TCGA-GD-A3OP-01	C2	-82.7	-277.94
TCGA-GD-A3OQ-01	C1	-1303.94	-446.37
TCGA-GD-A3OS-01	C1	-534.67	-615.98
TCGA-GD-A6C6-01	C2	-1256.83	-377.29
TCGA-GD-A76B-01	C2	-978.04	772.49
TCGA-GU-A42P-01	C2	-1959.21	-1362.66
TCGA-GU-A42Q-01	C1	-1551.53	-904.66
TCGA-GU-A42R-01	C2	-1699.95	-1024.05
TCGA-GU-A762-01	C1	293.84	2004.21
TCGA-GU-A763-01	C2	-2161.32	-443.4
TCGA-GU-A764-01	C1	103.84	882.38
TCGA-GU-A766-01	C1	61.36	2079.14
TCGA-GU-A767-01	C2	-537.44	-626.94
TCGA-GU-AATO-01	C1	-276.37	599.8
TCGA-GU-AATP-01	C2	422.81	174.75
TCGA-GU-AATQ-01	C1	-1320.09	-302.67
TCGA-GV-A3JV-01	C2	-286.62	41.07
TCGA-GV-A3JW-01	C2	-1616.22	-1438.69
TCGA-GV-A3JX-01	C2	-1439.14	86.04
TCGA-GV-A3JZ-01	C2	-510.88	-412.85
TCGA-GV-A3QF-01	C2	-1804.79	-902.54
TCGA-GV-A3QG-01	C1	1272.6	2323.27
TCGA-GV-A3QH-01	C2	-2317.13	-1107.89
TCGA-GV-A3QI-01	C2	-1931.62	-1521.98
TCGA-GV-A3QK-01	C2	-1449.13	371.84
TCGA-GV-A40E-01	C1	-750.13	-77.38
TCGA-GV-A40G-01	C2	-1930.17	-1017.16
TCGA-GV-A6ZA-01	C2	-1557.82	-150.17
TCGA-H4-A2HO-01	C2	-938.35	-88.74
TCGA-H4-A2HQ-01	C2	-1871.93	-793.24
TCGA-HQ-A2OE-01	C2	-1890.25	-858.26
TCGA-HQ-A2OF-01	C1	-1753.58	-1294.94
TCGA-HQ-A5ND-01	C1	-1838.17	-525.91
TCGA-HQ-A5NE-01	C1	-614.14	-48.93
TCGA-K4-A3WS-01	C2	1059.55	620.68
TCGA-K4-A3WU-01	C2	16.2	944.64
TCGA-K4-A3WV-01	C2	-1429.31	-1311.2
TCGA-K4-A4AB-01	C2	28.19	64.48
TCGA-K4-A4AC-01	C1	-721.39	521.23
TCGA-K4-A54R-01	C2	98.89	811.79
TCGA-K4-A5RH-01	C1	803.73	2123.4
TCGA-K4-A5RI-01	C1	-795.87	-235.49
TCGA-K4-A5RJ-01	C2	384.79	2506.73
TCGA-K4-A6FZ-01	C1	-1099.12	397.19
TCGA-K4-A6MB-01	C2	-520.33	-605.14
TCGA-K4-A83P-01	C2	1014.19	2049
TCGA-K4-AAQO-01	C2	300.46	206.63
TCGA-KQ-A41N-01	C2	-1352.3	-1207.73
TCGA-KQ-A41O-01	C2	-2628.68	-1769.79
TCGA-KQ-A41P-01	C2	-220.45	-31.51
TCGA-KQ-A41Q-01	C2	-1546.67	-882.94
TCGA-KQ-A41R-01	C2	-1507.01	-854.54
TCGA-KQ-A41S-01	C1	217.38	-244.03
TCGA-LC-A66R-01	C1	-502.71	958.5
TCGA-LT-A5Z6-01	C2	-1927.72	-422.75
TCGA-LT-A8JT-01	C2	-1590.41	-267.87
TCGA-MV-A51V-01	C1	-1371.3	-1005.71
TCGA-PQ-A6FI-01	C1	-1367.59	49.17
TCGA-PQ-A6FN-01	C1	-734.68	174.56
TCGA-R3-A69X-01	C2	390.11	702.49
TCGA-S5-A6DX-01	C2	230.79	1424.79
TCGA-S5-AA26-01	C2	-1957.21	-1057.56
TCGA-SY-A9G0-01	C2	1015.62	106.53
TCGA-SY-A9G5-01	C2	632.41	1198.6
TCGA-UY-A78K-01	C2	-723.79	1252.39
TCGA-UY-A78L-01	C1	-448.7	-202.9
TCGA-UY-A78M-01	C1	-436.67	-705.51
TCGA-UY-A78N-01	C2	-1352.24	-1361.2
TCGA-UY-A78O-01	C2	-1078.38	-584.44
TCGA-UY-A78P-01	C1	-40.64	1537.25
TCGA-UY-A8OB-01	C1	-1465.01	135.15
TCGA-UY-A8OC-01	C1	184.39	-156.83
TCGA-UY-A8OD-01	C1	446.06	349.81
TCGA-UY-A9PA-01	C2	-1785.72	271.37
TCGA-UY-A9PB-01	C1	585.95	1429.74
TCGA-UY-A9PD-01	C2	-397.58	-539.33
TCGA-UY-A9PE-01	C2	-672.03	-767.42
TCGA-UY-A9PF-01	C2	-636.54	-62.87
TCGA-UY-A9PH-01	C2	61.16	1513.97
TCGA-XF-A8HB-01	C1	-2137.37	-797.24
TCGA-XF-A8HC-01	C2	-2138.72	-1401.83
TCGA-XF-A8HD-01	C2	-437.8	878.13
TCGA-XF-A8HE-01	C1	-463	761.64
TCGA-XF-A8HF-01	C2	-393.07	-71.3
TCGA-XF-A8HG-01	C2	-1809.26	-861.82
TCGA-XF-A8HH-01	C2	119.93	-222.5
TCGA-XF-A8HI-01	C2	-1654.55	-414.41
TCGA-XF-A9SH-01	C2	-1080.39	-338.49
TCGA-XF-A9SI-01	C2	563.86	2444.71
TCGA-XF-A9SJ-01	C1	67.86	832.53
TCGA-XF-A9SK-01	C2	632.81	717.39
TCGA-XF-A9SL-01	C2	1033.45	1523.09
TCGA-XF-A9SM-01	C1	474.68	2057.28
TCGA-XF-A9SP-01	C2	838.13	208.26
TCGA-XF-A9ST-01	C1	-1595.21	-1238.11
TCGA-XF-A9SU-01	C2	302.01	318.24
TCGA-XF-A9SV-01	C2	80.45	-606.15
TCGA-XF-A9SW-01	C2	1444.14	625.65
TCGA-XF-A9SX-01	C1	860.41	1346.94
TCGA-XF-A9SY-01	C1	464.64	1610.55
TCGA-XF-A9SZ-01	C2	520.11	377.99
TCGA-XF-A9T0-01	C2	-388.57	92.15
TCGA-XF-A9T2-01	C1	-236.6	-633.11
TCGA-XF-A9T3-01	C1	409.65	405.27
TCGA-XF-A9T4-01	C1	-874.57	227.73
TCGA-XF-A9T5-01	C2	-116.3	1672.26
TCGA-XF-A9T6-01	C1	-1410.53	-205.32
TCGA-XF-A9T8-01	C1	212.91	1529.43
TCGA-XF-AAME-01	C1	1504.34	1913.64
TCGA-XF-AAMG-01	C2	-350.76	-569.11
TCGA-XF-AAMH-01	C1	-1084.91	-1133.83
TCGA-XF-AAMJ-01	C2	1102.48	26.78
TCGA-XF-AAML-01	C2	-2225.62	-217.59
TCGA-XF-AAMQ-01	C2	-858.13	565.35
TCGA-XF-AAMR-01	C2	392.12	70.2
TCGA-XF-AAMT-01	C2	747.13	495.04
TCGA-XF-AAMW-01	C1	-594.97	421.4
TCGA-XF-AAMX-01	C2	-475.16	-716.39
TCGA-XF-AAMY-01	C2	100.91	-305.9
TCGA-XF-AAMZ-01	C2	-1198.15	-260.1
TCGA-XF-AAN0-01	C2	-588.76	384.09
TCGA-XF-AAN1-01	C2	-1591.48	-557.7
TCGA-XF-AAN2-01	C2	-1071.77	471.89
TCGA-XF-AAN3-01	C1	138.84	272.77
TCGA-XF-AAN4-01	C2	1573.05	1527.56
TCGA-XF-AAN5-01	C1	-776.08	921.18
TCGA-XF-AAN7-01	C1	-223.17	-461.62
TCGA-XF-AAN8-01	C1	2175.37	1787.84
TCGA-YC-A89H-01	C2	-793.38	-249.06
TCGA-YC-A8S6-01	C1	481.59	712.6
TCGA-YC-A9TC-01	C1	-1081.85	-713.28
TCGA-YF-AA3L-01	C2	-1490.5	-629.42
TCGA-YF-AA3M-01	C2	-1698.28	-542.63
TCGA-ZF-A9R0-01	C2	-750.26	-75.21
TCGA-ZF-A9R1-01	C2	-1337.45	-636.95
TCGA-ZF-A9R2-01	C2	-2579.27	-1122.74
TCGA-ZF-A9R3-01	C2	-1333.28	-182.6
TCGA-ZF-A9R4-01	C2	-1754.81	-305.06
TCGA-ZF-A9R5-01	C2	-1821.22	-551.69
TCGA-ZF-A9R7-01	C2	-1145.2	1472.96
TCGA-ZF-A9R9-01	C2	641.58	-32.62
TCGA-ZF-A9RC-01	C2	-79.45	-736.1
TCGA-ZF-A9RD-01	C1	-443.64	1349.86
TCGA-ZF-A9RE-01	C1	-2116.15	-689.25
TCGA-ZF-A9RF-01	C2	-885.8	1378.64
TCGA-ZF-A9RL-01	C2	-2279.02	-1287.35
TCGA-ZF-A9RM-01	C2	-2548.64	-1264.02
TCGA-ZF-A9RN-01	C2	-1315.42	530.83
TCGA-ZF-AA4N-01	C1	-905.27	305.32
TCGA-ZF-AA4R-01	C1	46.47	-609.57
TCGA-ZF-AA4T-01	C2	-1856.15	-721.96
TCGA-ZF-AA4U-01	C2	-2425.47	-624.5
TCGA-ZF-AA4V-01	C1	-631.82	330.78
TCGA-ZF-AA4W-01	C1	-1508.52	-495.08
TCGA-ZF-AA4X-01	C2	-2559.9	-727.06
TCGA-ZF-AA51-01	C2	-116.75	878.31
TCGA-ZF-AA52-01	C1	670.49	399.65
TCGA-ZF-AA53-01	C1	463.28	1230.57
TCGA-ZF-AA54-01	C1	779.73	1373.29
TCGA-ZF-AA56-01	C1	-361.07	510.95
TCGA-ZF-AA58-01	C1	685.88	1955.29
TCGA-ZF-AA5H-01	C1	-367.75	757.21
TCGA-ZF-AA5N-01	C1	-1684.31	-576.43
TCGA-ZF-AA5P-01	C2	585.66	296.64
