# Supplementary material for: A transcriptome study of p53-pathway related prognostic gene signature set in bladder cancer
Source: Heliyon. 2023 Oct 14;9(10):e21058. doi: 10.1016/j.heliyon.2023.e21058 (PMC10590981; doi:10.1016/j.heliyon.2023.e21058)
Supplement: Multimedia component 7 [file mmc7.xlsx]

## Sheet: Sheet1
Sample ID	Cancer type	ESTIMATE	ABSOLUTE	LUMP	IHC	CPE
TCGA-2F-A9KO-01A	BLCA	0.7653	NaN	0.5425	0.65	0.6918
TCGA-2F-A9KP-01A	BLCA	0.9843	NaN	0.7375	0.75	0.7263
TCGA-2F-A9KQ-01A	BLCA	0.9668	NaN	0.7028	0.75	0.7019
TCGA-2F-A9KR-01A	BLCA	0.962	NaN	0.6937	0.7	0.9164
TCGA-2F-A9KT-01A	BLCA	0.9304	NaN	0.5451	0.65	0.7019
TCGA-2F-A9KW-01A	BLCA	0.8471	NaN	0.7657	0.8	0.7913
TCGA-4Z-AA7M-01A	BLCA	0.9394	NaN	0.598	0.7	0.836
TCGA-4Z-AA7N-01A	BLCA	0.5174	NaN	0.3087	0.6	0.3551
TCGA-4Z-AA7O-01A	BLCA	0.8723	NaN	0.486	0.8	0.7466
TCGA-4Z-AA7Q-01A	BLCA	0.7727	NaN	0.407	0.75	0.7018
TCGA-4Z-AA7R-01A	BLCA	0.957	NaN	0.7387	0.75	0.7277
TCGA-4Z-AA7S-01A	BLCA	0.9737	NaN	0.855	0.7	0.8643
TCGA-4Z-AA7W-01A	BLCA	0.6281	NaN	0.3514	0.8	0.5054
TCGA-4Z-AA7Y-01A	BLCA	0.9794	NaN	0.6529	0.8	0.7466
TCGA-4Z-AA80-01A	BLCA	0.9827	NaN	0.514	0.75	0.7466
TCGA-4Z-AA81-01A	BLCA	0.9037	NaN	0.5554	0.75	0.7466
TCGA-4Z-AA82-01A	BLCA	0.8584	NaN	0.7504	0.65	0.7466
TCGA-4Z-AA83-01A	BLCA	0.8915	NaN	0.639	0.95	0.7913
TCGA-4Z-AA84-01A	BLCA	0.9498	NaN	0.6514	0.93	0.7913
TCGA-4Z-AA86-01A	BLCA	0.6436	NaN	0.4652	0.9	0.5266
TCGA-4Z-AA87-01A	BLCA	0.8844	NaN	0.6399	0.9	0.6573
TCGA-4Z-AA89-01A	BLCA	0.982	NaN	0.5673	0.87	0.7913
TCGA-5N-A9KI-01A	BLCA	0.8202	NaN	NaN	0.8	0.7118
TCGA-5N-A9KM-01A	BLCA	0.8192	NaN	NaN	0.6	0.7558
TCGA-BL-A0C8-01A	BLCA	0.923	NaN	0.832	0.823	0.8374
TCGA-BL-A0C8-01B	BLCA	NaN	NaN	0.8931	0.95	0.8056
TCGA-BL-A13I-01A	BLCA	0.5428	0.33	0.4801	0.5024	0.4498
TCGA-BL-A13I-01B	BLCA	NaN	NaN	0.5336	0.9	0.6836
TCGA-BL-A13J-01A	BLCA	0.8793	0.55	0.7816	0.7849	0.7313
TCGA-BL-A13J-01B	BLCA	NaN	NaN	0.775	0.8	0.7138
TCGA-BL-A3JM-01A	BLCA	0.9193	0.76	0.7276	0.8	0.8597
TCGA-BL-A5ZZ-01A	BLCA	0.6778	NaN	0.7046	0.65	0.6876
TCGA-BT-A0S7-01A	BLCA	0.9097	0.3	0.5578	0.75	0.6309
TCGA-BT-A0YX-01A	BLCA	0.8479	0.49	0.5182	0.7	0.7094
TCGA-BT-A20J-01A	BLCA	0.7465	0.4	0.3825	0.75	0.6043
TCGA-BT-A20N-01A	BLCA	0.965	0.35	0.7465	0.8	0.7417
TCGA-BT-A20O-01A	BLCA	0.4014	0.18	0.3083	0.75	0.2098
TCGA-BT-A20P-01A	BLCA	0.9703	0.94	0.9428	0.9	0.9689
TCGA-BT-A20Q-01A	BLCA	0.7563	0.68	0.7753	0.8	0.7251
TCGA-BT-A20R-01A	BLCA	0.7516	0.44	0.682	0.65	0.6672
TCGA-BT-A20T-01A	BLCA	0.8179	0.75	0.7776	0.75	0.7683
TCGA-BT-A20U-01A	BLCA	0.8796	0.47	0.6655	0.65	0.6251
TCGA-BT-A20V-01A	BLCA	0.9455	0.66	0.7162	0.6	0.8347
TCGA-BT-A20W-01A	BLCA	0.8844	NaN	0.7368	0.7	0.7254
TCGA-BT-A20X-01A	BLCA	0.8607	0.37	0.5546	0.8	0.5125
TCGA-BT-A2LA-01A	BLCA	0.9948	0.95	0.7419	0.9	0.8956
TCGA-BT-A2LB-01A	BLCA	0.781	0.5	0.5743	0.8	0.5858
TCGA-BT-A2LD-01A	BLCA	0.8999	0.33	0.6924	0.9	0.5746
TCGA-BT-A3PH-01A	BLCA	0.9496	0.8	0.6566	0.9	0.8787
TCGA-BT-A3PJ-01A	BLCA	0.8356	0.51	0.5	0.9	0.7169
TCGA-BT-A3PK-01A	BLCA	0.7673	0.29	0.4356	0.6	0.5662
TCGA-BT-A42B-01A	BLCA	NaN	0.78	0.7201	0.6	0.8806
TCGA-BT-A42C-01A	BLCA	0.9776	0.65	0.7218	0.92	0.8523
TCGA-BT-A42E-01A	BLCA	0.7746	NaN	0.6169	0.7	0.7044
TCGA-BT-A42F-01A	BLCA	0.7157	NaN	0.4209	0.7	0.3542
TCGA-C4-A0EZ-01A	BLCA	0.9886	NaN	0.9123	0.885	0.9317
TCGA-C4-A0F0-01A	BLCA	0.8353	0.39	0.4877	0.75	0.5727
TCGA-C4-A0F1-01A	BLCA	0.8771	NaN	0.3545	0.8	0.7019
TCGA-C4-A0F6-01A	BLCA	0.8904	0.68	0.7867	0.725	0.7959
TCGA-C4-A0F7-01A	BLCA	0.9508	NaN	0.813	0.75	0.8806
TCGA-CF-A1HR-01A	BLCA	0.9042	0.4	0.607	0.7	0.5576
TCGA-CF-A1HS-01A	BLCA	0.8701	0.55	0.631	0.65	0.6932
TCGA-CF-A27C-01A	BLCA	0.9868	0.99	0.6798	0.95	0.8696
TCGA-CF-A3MF-01A	BLCA	0.9581	0.77	0.6682	0.9	0.8868
TCGA-CF-A3MG-01A	BLCA	0.9912	NaN	0.5683	0.9	0.7466
TCGA-CF-A3MH-01A	BLCA	0.9776	0.95	0.5942	0.85	0.8633
TCGA-CF-A3MI-01A	BLCA	0.9172	0.79	0.5449	0.9	0.8893
TCGA-CF-A47S-01A	BLCA	0.9436	NaN	0.8243	0.85	0.8283
TCGA-CF-A47T-01A	BLCA	0.9656	NaN	0.5882	0.99	0.6126
TCGA-CF-A47V-01A	BLCA	0.8953	NaN	0.7416	0.99	0.8683
TCGA-CF-A47W-01A	BLCA	0.9774	NaN	0.8337	0.85	0.8394
TCGA-CF-A47X-01A	BLCA	0.9819	NaN	0.6469	0.8	0.6198
TCGA-CF-A47Y-01A	BLCA	0.9725	NaN	0.7586	0.99	0.8806
TCGA-CF-A5U8-01A	BLCA	0.9796	NaN	0.73	0.95	0.7175
TCGA-CF-A5UA-01A	BLCA	0.9725	NaN	0.9171	0.95	0.9374
TCGA-CF-A7I0-01A	BLCA	0.9003	NaN	0.6247	0.94	0.6126
TCGA-CF-A8HX-01A	BLCA	0.9765	NaN	0.6729	0.92	0.836
TCGA-CF-A8HY-01A	BLCA	0.9657	NaN	0.6915	0.94	0.8985
TCGA-CF-A9FF-01A	BLCA	0.8896	NaN	0.6865	0.8	0.8606
TCGA-CF-A9FH-01A	BLCA	0.9761	NaN	0.7742	0.7	0.7694
TCGA-CF-A9FL-01A	BLCA	0.8943	NaN	0.5959	0.7	0.7466
TCGA-CF-A9FM-01A	BLCA	0.9495	NaN	0.7545	0.8	0.7463
TCGA-CU-A0YN-01A	BLCA	0.8114	0.4	0.544	0.815	0.6483
TCGA-CU-A0YO-01A	BLCA	0.8442	0.33	0.4984	0.575	0.6336
TCGA-CU-A0YR-01A	BLCA	0.7562	0.47	0.6169	0.79	0.644
TCGA-CU-A3KJ-01A	BLCA	0.9047	0.74	0.6096	0.95	0.8726
TCGA-CU-A3QU-01A	BLCA	0.9823	NaN	0.9018	0.99	0.9193
TCGA-CU-A3YL-01A	BLCA	0.9342	NaN	0.7026	0.95	0.8806
TCGA-CU-A5W6-01A	BLCA	0.9254	NaN	0.6982	0.85	0.7913
TCGA-CU-A72E-01A	BLCA	0.8607	NaN	0.6098	0.85	0.6573
TCGA-DK-A1A3-01A	BLCA	0.8058	0.42	0.6218	0.7	0.6238
TCGA-DK-A1A5-01A	BLCA	0.8124	0.59	0.7186	0.7	0.7132
TCGA-DK-A1A6-01A	BLCA	0.8413	0.72	0.7011	0.9	0.7485
TCGA-DK-A1A6-06A	BLCA	NaN	NaN	NaN	0.7	NaN
TCGA-DK-A1A7-01A	BLCA	0.9456	0.74	0.8214	0.85	0.8447
TCGA-DK-A1AA-01A	BLCA	0.9497	0.95	0.5193	0.95	0.8891
TCGA-DK-A1AB-01A	BLCA	0.7004	0.56	0.6385	0.75	0.6519
TCGA-DK-A1AC-01A	BLCA	0.8025	0.68	0.6845	0.9	0.7444
TCGA-DK-A1AD-01A	BLCA	0.8766	0.73	0.5764	0.8	0.849
TCGA-DK-A1AE-01A	BLCA	0.9616	0.83	0.7328	0.8	0.8706
TCGA-DK-A1AF-01A	BLCA	0.5903	0.98	0.499	0.7	0.6227
TCGA-DK-A1AG-01A	BLCA	0.9625	0.92	0.6474	0.9	0.8308
TCGA-DK-A2HX-01A	BLCA	0.765	0.49	0.8454	0.7	0.7722
TCGA-DK-A2I1-01A	BLCA	0.6992	0.57	0.6066	0.7	0.5873
TCGA-DK-A2I2-01A	BLCA	0.711	0.29	0.4913	0.75	0.528
TCGA-DK-A2I4-01A	BLCA	0.4359	0.29	0.4666	0.8	0.4229
TCGA-DK-A2I6-01A	BLCA	0.9388	0.54	0.7287	0.7	0.709
TCGA-DK-A3IK-01A	BLCA	0.9072	0.5	0.729	0.75	0.8004
TCGA-DK-A3IL-01A	BLCA	0.9364	0.73	0.8215	0.9	0.84
TCGA-DK-A3IM-01A	BLCA	0.9839	0.76	0.7914	0.85	0.8374
TCGA-DK-A3IN-01A	BLCA	0.7415	0.38	0.5705	0.95	0.5266
TCGA-DK-A3IQ-01A	BLCA	0.6652	0.35	0.7643	0.75	0.6289
TCGA-DK-A3IS-01A	BLCA	0.9744	0.9	0.6387	0.9	0.8612
TCGA-DK-A3IT-01A	BLCA	0.8461	0.46	0.6706	0.7	0.6748
TCGA-DK-A3IU-01A	BLCA	0.4759	0.24	0.4399	0.9	0.3835
TCGA-DK-A3IV-01A	BLCA	0.897	0.56	0.4607	0.9	0.6979
TCGA-DK-A3WW-01A	BLCA	0.741	0.51	0.4663	0.6	0.6526
TCGA-DK-A3WX-01A	BLCA	0.7435	NaN	0.4265	0.6	0.6623
TCGA-DK-A3WY-01A	BLCA	0.4202	NaN	0.2292	0.8	0.2232
TCGA-DK-A3X1-01A	BLCA	0.9052	NaN	0.6375	0.7	0.7466
TCGA-DK-A3X2-01A	BLCA	0.9924	NaN	0.6996	0.9	0.7466
TCGA-DK-A6AV-01A	BLCA	0.9192	NaN	0.6286	0.85	0.7019
TCGA-DK-A6AW-01A	BLCA	0.9532	NaN	0.9073	0.8	0.9259
TCGA-DK-A6B0-01A	BLCA	0.9773	NaN	0.6859	0.8	0.7466
TCGA-DK-A6B1-01A	BLCA	0.9597	NaN	0.8683	0.8	0.8806
TCGA-DK-A6B2-01A	BLCA	0.7039	NaN	0.6762	0.7	0.6543
TCGA-DK-A6B5-01A	BLCA	0.8792	NaN	0.5928	0.8	0.7913
TCGA-DK-A6B6-01A	BLCA	0.9166	NaN	0.7134	0.85	0.7913
TCGA-DK-AA6L-01A	BLCA	0.8848	NaN	0.727	0.65	0.714
TCGA-DK-AA6M-01A	BLCA	0.7425	NaN	0.6471	0.7	0.6609
TCGA-DK-AA6P-01A	BLCA	0.9854	NaN	0.765	0.7	0.7913
TCGA-DK-AA6Q-01A	BLCA	0.9045	NaN	0.6666	0.7	0.7466
TCGA-DK-AA6R-01A	BLCA	0.9203	NaN	NaN	0.8	0.8021
TCGA-DK-AA6S-01A	BLCA	0.71	NaN	0.6969	0.65	0.6166
TCGA-DK-AA6T-01A	BLCA	0.672	NaN	0.2127	0.65	0.5651
TCGA-DK-AA6U-01A	BLCA	0.9819	NaN	0.6822	0.75	0.836
TCGA-DK-AA6W-01A	BLCA	0.9531	NaN	0.7451	0.65	0.7913
TCGA-DK-AA6X-01A	BLCA	0.861	NaN	NaN	0.6	0.8065
TCGA-DK-AA71-01A	BLCA	0.9576	NaN	0.8337	0.75	0.9253
TCGA-DK-AA74-01A	BLCA	0.454	NaN	0.4944	0.7	0.4406
TCGA-DK-AA75-01A	BLCA	0.9919	NaN	0.6095	0.8	0.7019
TCGA-DK-AA76-01A	BLCA	0.9934	NaN	0.6986	0.6	0.7466
TCGA-DK-AA77-01A	BLCA	0.9323	NaN	0.6901	0.75	0.836
TCGA-E5-A2PC-01A	BLCA	0.9381	0.82	0.7245	0.9	0.8812
TCGA-E5-A4TZ-01A	BLCA	0.9799	NaN	0.6243	0.8	0.7466
TCGA-E5-A4U1-01A	BLCA	0.9961	NaN	0.7589	0.9	0.7514
TCGA-E7-A3X6-01A	BLCA	0.8395	NaN	0.4555	0.9	0.7925
TCGA-E7-A3Y1-01A	BLCA	0.951	NaN	0.656	0.95	0.8806
TCGA-E7-A4IJ-01A	BLCA	0.9317	NaN	0.6773	0.8	0.836
TCGA-E7-A4XJ-01A	BLCA	0.9675	NaN	0.8288	0.8	0.836
TCGA-E7-A519-01A	BLCA	0.8438	NaN	0.6886	0.85	0.7913
TCGA-E7-A541-01A	BLCA	0.8545	NaN	0.6951	0.8	0.7913
TCGA-E7-A5KE-01A	BLCA	0.996	NaN	0.7327	0.85	0.7466
TCGA-E7-A5KF-01A	BLCA	0.9939	NaN	0.6692	0.8	0.7019
TCGA-E7-A677-01A	BLCA	0.9281	NaN	0.7019	0.9	0.836
TCGA-E7-A678-01A	BLCA	0.972	NaN	0.6051	0.95	0.7913
TCGA-E7-A6MD-01A	BLCA	0.789	NaN	0.5525	0.7	0.724
TCGA-E7-A6ME-01A	BLCA	0.9574	NaN	0.7159	0.6	0.7913
TCGA-E7-A6MF-01A	BLCA	0.9767	NaN	0.8527	0.9	0.8617
TCGA-E7-A7DU-01A	BLCA	0.9653	NaN	0.5356	0.95	0.7019
TCGA-E7-A7DV-01A	BLCA	0.5897	NaN	0.4041	0.92	0.3345
TCGA-E7-A7PW-01A	BLCA	0.9771	NaN	0.839	0.8	0.9253
TCGA-E7-A7XN-01A	BLCA	0.785	NaN	0.3577	0.9	0.7019
TCGA-E7-A85H-01A	BLCA	0.8759	NaN	0.8844	0.75	0.842
TCGA-E7-A8O7-01A	BLCA	0.9163	NaN	0.5871	0.9	0.8092
TCGA-E7-A8O8-01A	BLCA	0.9641	NaN	0.713	0.95	0.6975
TCGA-E7-A97P-01A	BLCA	0.713	NaN	0.4217	0.85	0.6126
TCGA-E7-A97Q-01A	BLCA	0.8563	NaN	0.6733	0.85	0.6508
TCGA-FD-A3B3-01A	BLCA	0.6191	0.21	0.3677	0.75	0.3269
TCGA-FD-A3B4-01A	BLCA	0.7487	0.63	0.7461	0.8	0.7415
TCGA-FD-A3B5-01A	BLCA	0.9318	0.52	0.6884	0.85	0.6852
TCGA-FD-A3B6-01A	BLCA	0.7482	0.42	0.4935	0.75	0.6149
TCGA-FD-A3B7-01A	BLCA	0.5105	0.27	0.4197	0.8	0.3859
TCGA-FD-A3B8-01A	BLCA	0.3916	0.18	0.3541	0.85	0.3047
TCGA-FD-A3N5-01A	BLCA	0.9078	0.66	0.6969	0.8	0.8347
TCGA-FD-A3N6-01A	BLCA	0.917	0.83	0.6461	0.75	0.8669
TCGA-FD-A3NA-01A	BLCA	0.8508	0.43	0.5825	0.75	0.6586
TCGA-FD-A3SJ-01A	BLCA	0.897	NaN	0.6797	0.75	0.8706
TCGA-FD-A3SL-01A	BLCA	0.7073	NaN	0.7898	0.75	0.6131
TCGA-FD-A3SM-01A	BLCA	0.86	NaN	0.6909	0.75	0.8204
TCGA-FD-A3SN-01A	BLCA	0.8791	NaN	0.6953	0.8	0.7019
TCGA-FD-A3SO-01A	BLCA	0.7443	NaN	0.663	0.75	0.6387
TCGA-FD-A3SP-01A	BLCA	0.502	NaN	0.5705	0.7	0.53
TCGA-FD-A3SQ-01A	BLCA	0.7258	NaN	0.7237	0.8	0.6382
TCGA-FD-A3SR-01A	BLCA	0.7574	NaN	0.6825	0.7	0.6811
TCGA-FD-A3SS-01A	BLCA	0.9488	NaN	0.8002	0.7	0.8806
TCGA-FD-A43N-01A	BLCA	0.8526	NaN	0.6475	0.75	0.7019
TCGA-FD-A43P-01A	BLCA	0.7415	NaN	0.6379	0.9	0.6595
TCGA-FD-A43S-01A	BLCA	0.5542	NaN	0.4666	0.6	0.4051
TCGA-FD-A43U-01A	BLCA	0.5216	NaN	0.5251	0.8	0.4766
TCGA-FD-A43X-01A	BLCA	0.9819	NaN	0.7096	0.8	0.8985
TCGA-FD-A43Y-01A	BLCA	0.8017	NaN	0.6184	0.65	0.7412
TCGA-FD-A5BR-01A	BLCA	0.8105	NaN	0.567	0.65	0.7532
TCGA-FD-A5BS-01A	BLCA	0.2717	NaN	0.2965	0.7	0.208
TCGA-FD-A5BT-01A	BLCA	0.4328	NaN	0.4884	0.7	0.4335
TCGA-FD-A5BU-01A	BLCA	0.7143	NaN	0.5375	0.6	0.6226
TCGA-FD-A5BV-01A	BLCA	0.9595	NaN	0.8099	0.7	0.8114
TCGA-FD-A5BX-01A	BLCA	0.6119	NaN	0.4777	0.7	0.4834
TCGA-FD-A5BY-01A	BLCA	0.8593	NaN	0.6803	0.8	0.7913
TCGA-FD-A5BZ-01A	BLCA	0.772	NaN	0.8007	0.75	0.7913
TCGA-FD-A5C0-01A	BLCA	0.8893	NaN	0.7272	0.8	0.836
TCGA-FD-A5C1-01A	BLCA	0.6407	NaN	0.5447	0.75	0.5226
TCGA-FD-A62N-01A	BLCA	0.3622	NaN	0.469	0.65	0.1444
TCGA-FD-A62O-01A	BLCA	0.945	NaN	0.8684	0.85	0.8806
TCGA-FD-A62P-01A	BLCA	0.7681	NaN	0.6269	0.7	0.6956
TCGA-FD-A62S-01A	BLCA	0.6153	NaN	0.6149	0.75	0.5822
TCGA-FD-A6TA-01A	BLCA	0.719	NaN	0.4928	0.82	0.629
TCGA-FD-A6TB-01A	BLCA	0.6431	NaN	0.4727	0.65	0.5258
TCGA-FD-A6TC-01A	BLCA	0.8419	NaN	0.665	0.8	0.7913
TCGA-FD-A6TD-01A	BLCA	0.7139	NaN	0.5114	0.75	0.6219
TCGA-FD-A6TE-01A	BLCA	0.9734	NaN	0.8059	0.85	0.8066
TCGA-FD-A6TF-01A	BLCA	0.8111	NaN	0.7218	0.7	0.754
TCGA-FD-A6TG-01A	BLCA	0.7608	NaN	0.7032	0.75	0.686
TCGA-FD-A6TH-01A	BLCA	0.86	NaN	0.8073	0.7	0.8203
TCGA-FD-A6TI-01A	BLCA	0.9216	NaN	0.8107	0.85	0.8123
TCGA-FD-A6TK-01A	BLCA	0.646	NaN	0.5429	0.75	0.5298
TCGA-FJ-A3Z7-01A	BLCA	0.8302	0.54	0.775	0.75	0.7585
TCGA-FJ-A3Z9-01A	BLCA	0.9899	NaN	0.6251	0.8	0.961
TCGA-FJ-A3ZE-01A	BLCA	0.9958	0.87	0.7831	0.85	0.8838
TCGA-FJ-A3ZF-01A	BLCA	0.9919	0.9	0.8587	0.85	0.9342
TCGA-FJ-A871-01A	BLCA	0.949	NaN	0.9025	0.75	0.9202
TCGA-FT-A3EE-01A	BLCA	0.9458	0.6	0.7124	0.9	0.7143
TCGA-FT-A61P-01A	BLCA	0.7028	NaN	0.7277	0.75	0.7148
TCGA-G2-A2EC-01A	BLCA	0.7767	0.27	0.694	0.7	0.5471
TCGA-G2-A2EF-01A	BLCA	0.7922	0.6	0.5327	0.75	0.7301
TCGA-G2-A2EJ-01A	BLCA	0.926	0.61	0.5344	0.8	0.677
TCGA-G2-A2EK-01A	BLCA	0.9129	0.55	0.5871	0.7	0.6932
TCGA-G2-A2EL-01A	BLCA	1	0.98	0.5373	0.8	0.8956
TCGA-G2-A2EO-01A	BLCA	0.7265	0.38	0.6195	0.85	0.5554
TCGA-G2-A2ES-01A	BLCA	0.8104	0.55	0.6059	0.75	0.6932
TCGA-G2-A3IB-01A	BLCA	0.9585	0.92	0.539	0.8	0.8727
TCGA-G2-A3IE-01A	BLCA	0.954	0.69	0.6682	0.85	0.8489
TCGA-G2-A3VY-01A	BLCA	0.9955	NaN	0.9761	0.9	1
TCGA-G2-AA3B-01A	BLCA	0.9576	NaN	0.6823	0.8	0.9521
TCGA-G2-AA3C-01A	BLCA	0.6599	NaN	0.3684	0.8	0.5487
TCGA-G2-AA3D-01A	BLCA	0.9873	NaN	0.6508	0.65	0.6244
TCGA-G2-AA3F-01A	BLCA	0.9588	NaN	NaN	0.75	0.7836
TCGA-GC-A3BM-01A	BLCA	0.9569	NaN	0.7912	0.97	0.7913
TCGA-GC-A3I6-01A	BLCA	0.8473	0.73	0.7382	0.8	0.8291
TCGA-GC-A3OO-01A	BLCA	0.8504	NaN	0.6153	0.6	0.8074
TCGA-GC-A3RB-01A	BLCA	0.9556	0.85	0.7719	0.9	0.8707
TCGA-GC-A3RC-01A	BLCA	0.7865	NaN	0.7537	0.6	0.7453
TCGA-GC-A3RD-01A	BLCA	0.947	NaN	0.8037	0.9	0.9253
TCGA-GC-A3WC-01A	BLCA	0.7462	NaN	0.5946	0.7	0.6126
TCGA-GC-A3YS-01A	BLCA	0.7607	0.32	0.7409	0.8	0.7079
TCGA-GC-A4ZW-01A	BLCA	0.9833	NaN	0.9663	0.9	0.9878
TCGA-GC-A6I1-01A	BLCA	0.665	NaN	0.386	0.8	0.5556
TCGA-GC-A6I3-01A	BLCA	0.7662	NaN	0.5977	0.75	0.6931
TCGA-GD-A2C5-01A	BLCA	0.8898	NaN	0.6545	0.85	0.6288
TCGA-GD-A3OP-01A	BLCA	0.8515	0.2	0.7507	0.7	0.7753
TCGA-GD-A3OQ-01A	BLCA	0.94	0.78	0.7212	0.95	0.8916
TCGA-GD-A3OS-01A	BLCA	0.9064	0.72	0.5863	0.85	0.8184
TCGA-GD-A6C6-01A	BLCA	0.9341	NaN	0.8978	0.75	0.9147
TCGA-GD-A76B-01A	BLCA	0.8393	NaN	0.5167	0.8	0.7923
TCGA-GU-A42P-01A	BLCA	0.9931	NaN	0.7163	0.75	0.7014
TCGA-GU-A42Q-01A	BLCA	0.9703	NaN	0.6183	0.7	0.7466
TCGA-GU-A42R-01A	BLCA	0.979	NaN	0.7917	0.8	0.79
TCGA-GU-A762-01A	BLCA	0.5879	NaN	0.5062	0.7	0.4545
TCGA-GU-A763-01A	BLCA	0.9753	NaN	0.6505	0.8	0.7019
TCGA-GU-A764-01A	BLCA	0.7319	NaN	0.4063	0.7	0.6464
TCGA-GU-A766-01A	BLCA	0.6065	NaN	0.4519	0.65	0.4761
TCGA-GU-A767-01A	BLCA	0.9073	NaN	0.7491	0.6	0.7466
TCGA-GU-AATO-01A	BLCA	0.7946	NaN	0.6652	0.75	0.7316
TCGA-GU-AATP-01A	BLCA	0.7695	NaN	0.7602	0.8	0.7019
TCGA-GU-AATQ-01A	BLCA	0.9335	NaN	0.6633	0.75	0.6391
TCGA-GV-A3JV-01A	BLCA	0.8425	0.67	0.8085	0.9	0.7974
TCGA-GV-A3JW-01A	BLCA	0.9878	0.83	0.7617	0.9	0.9153
TCGA-GV-A3JX-01A	BLCA	0.9186	0.9	0.7999	0.9	0.8903
TCGA-GV-A3JZ-01A	BLCA	0.8918	0.82	0.7888	0.9	0.8275
TCGA-GV-A3QF-01A	BLCA	0.9785	NaN	0.431	0.9	0.7913
TCGA-GV-A3QG-01A	BLCA	0.4241	0.46	0.4939	0.65	0.5196
TCGA-GV-A3QH-01A	BLCA	0.9948	0.48	0.8207	0.8	0.8747
TCGA-GV-A3QI-01A	BLCA	0.9952	0.95	0.9978	0.9	1
TCGA-GV-A3QK-01B	BLCA	0.9018	0.7	0.7008	0.85	0.809
TCGA-GV-A40E-01A	BLCA	0.8854	0.34	0.6247	0.85	0.6478
TCGA-GV-A40G-01A	BLCA	0.9852	NaN	0.9277	0.9	0.9498
TCGA-GV-A6ZA-01A	BLCA	0.9379	NaN	0.6943	0.95	0.7466
TCGA-H4-A2HO-01A	BLCA	0.8986	0.64	0.7135	0.75	0.7339
TCGA-H4-A2HQ-01A	BLCA	0.9772	NaN	0.7925	0.75	0.791
TCGA-HQ-A2OE-01A	BLCA	0.9798	NaN	0.7242	0.95	0.836
TCGA-HQ-A2OF-01A	BLCA	0.9876	NaN	0.9883	0.9	0.9937
TCGA-HQ-A5ND-01A	BLCA	0.9669	NaN	0.4802	0.8	0.7913
TCGA-HQ-A5NE-01A	BLCA	0.8739	NaN	0.6564	0.65	0.6573
TCGA-K4-A3WS-01A	BLCA	0.6588	NaN	0.6868	0.7	0.6668
TCGA-K4-A3WU-01B	BLCA	0.7344	0.6	0.618	0.75	0.6908
TCGA-K4-A3WV-01A	BLCA	0.9795	NaN	0.8381	0.7	0.8806
TCGA-K4-A4AB-01B	BLCA	0.8147	NaN	0.5402	0.7	0.6573
TCGA-K4-A4AC-01A	BLCA	0.8389	NaN	0.5271	0.85	0.7917
TCGA-K4-A54R-01A	BLCA	0.7394	NaN	0.6581	0.8	0.6566
TCGA-K4-A5RH-01A	BLCA	0.5108	NaN	0.4726	0.65	0.415
TCGA-K4-A5RI-01A	BLCA	0.8989	NaN	0.7876	0.75	0.7852
TCGA-K4-A5RJ-01A	BLCA	0.5153	NaN	0.4568	0.9	0.3964
TCGA-K4-A6FZ-01A	BLCA	0.8766	NaN	0.6405	0.7	0.843
TCGA-K4-A6MB-01A	BLCA	0.9048	NaN	0.8082	0.7	0.8094
TCGA-K4-A83P-01A	BLCA	0.4936	NaN	0.3509	0.6	0.3228
TCGA-K4-AAQO-01A	BLCA	0.7779	NaN	0.7175	0.75	0.709
TCGA-KQ-A41N-01A	BLCA	0.9738	NaN	0.5857	0.85	0.5479
TCGA-KQ-A41O-01A	BLCA	0.9992	NaN	0.9838	0.8	1
TCGA-KQ-A41P-01A	BLCA	0.843	NaN	0.749	0.75	0.7466
TCGA-KQ-A41Q-01A	BLCA	0.9693	NaN	0.6546	0.85	0.7019
TCGA-KQ-A41R-01A	BLCA	0.9668	NaN	0.5695	0.8	0.6573
TCGA-KQ-A41S-01A	BLCA	0.8247	NaN	0.7378	0.75	0.7266
TCGA-LC-A66R-01A	BLCA	0.7826	NaN	0.5156	0.7	0.7153
TCGA-LT-A5Z6-01A	BLCA	0.9664	NaN	0.8294	0.65	0.8342
TCGA-LT-A8JT-01A	BLCA	0.9453	NaN	0.6928	0.9	0.7913
TCGA-MV-A51V-01A	BLCA	0.9674	NaN	0.9477	0.9	0.9662
TCGA-PQ-A6FI-01A	BLCA	0.9165	NaN	0.5543	0.75	0.6573
TCGA-PQ-A6FN-01A	BLCA	0.8664	NaN	0.474	0.7	0.4166
TCGA-R3-A69X-01A	BLCA	0.7211	NaN	0.5228	0.75	0.6318
TCGA-S5-A6DX-01A	BLCA	0.6615	NaN	0.5954	0.65	0.5592
TCGA-S5-AA26-01A	BLCA	0.9868	NaN	0.5641	0.9	0.7913
TCGA-SY-A9G0-01A	BLCA	0.7181	NaN	0.664	0.65	0.64
TCGA-SY-A9G5-01A	BLCA	0.642	NaN	0.6092	0.7	0.5755
TCGA-UY-A78K-01A	BLCA	0.7759	NaN	0.4921	0.7	0.7019
TCGA-UY-A78L-01A	BLCA	0.8731	NaN	0.6245	0.7	0.7466
TCGA-UY-A78M-01A	BLCA	0.9059	NaN	0.7265	0.7	0.7134
TCGA-UY-A78N-01A	BLCA	0.9787	NaN	0.911	0.7	0.9302
TCGA-UY-A78O-01A	BLCA	0.9356	NaN	0.8	0.7	0.7997
TCGA-UY-A78P-01A	BLCA	0.6788	NaN	0.2953	0.75	0.5743
TCGA-UY-A8OB-01A	BLCA	0.9172	NaN	NaN	0.75	0.8223
TCGA-UY-A8OC-01A	BLCA	0.8202	NaN	0.5546	0.65	0.7663
TCGA-UY-A8OD-01A	BLCA	0.7506	NaN	0.7172	0.75	0.7025
TCGA-UY-A9PA-01A	BLCA	0.9277	NaN	0.66	0.8	0.9123
TCGA-UY-A9PB-01A	BLCA	0.6209	NaN	0.5544	0.75	0.5111
TCGA-UY-A9PD-01A	BLCA	0.8927	NaN	0.6355	0.75	0.8648
TCGA-UY-A9PE-01A	BLCA	0.9235	NaN	0.6178	0.75	0.8806
TCGA-UY-A9PF-01A	BLCA	0.8765	NaN	0.5933	0.75	0.7466
TCGA-UY-A9PH-01A	BLCA	0.6703	NaN	0.432	0.8	0.3672
TCGA-XF-A8HB-01A	BLCA	0.9849	NaN	0.8762	0.8	0.8893
TCGA-XF-A8HC-01A	BLCA	0.9964	NaN	0.9276	0.8	0.9497
TCGA-XF-A8HD-01A	BLCA	0.7841	NaN	0.6017	0.8	0.7173
TCGA-XF-A8HE-01A	BLCA	0.7968	NaN	0.4025	0.8	0.7346
TCGA-XF-A8HF-01A	BLCA	0.8593	NaN	0.6457	0.6	0.8195
TCGA-XF-A8HG-01A	BLCA	0.9774	NaN	0.724	0.9	0.7466
TCGA-XF-A8HH-01A	BLCA	0.831	NaN	0.6971	0.8	0.6788
TCGA-XF-A8HI-01A	BLCA	0.955	NaN	0.6035	0.95	0.7466
TCGA-XF-A9SG-01A	BLCA	NaN	NaN	NaN	0.9	NaN
TCGA-XF-A9SH-01A	BLCA	0.9223	NaN	0.5098	0.85	0.7913
TCGA-XF-A9SI-01A	BLCA	0.5005	NaN	0.3801	0.8	0.3322
TCGA-XF-A9SJ-01A	BLCA	0.7404	NaN	0.6188	0.75	0.658
TCGA-XF-A9SK-01A	BLCA	0.6944	NaN	NaN	0.7	0.6934
TCGA-XF-A9SL-01A	BLCA	0.5568	NaN	0.4793	0.6	0.4229
TCGA-XF-A9SM-01A	BLCA	0.5598	NaN	NaN	0.75	0.535
TCGA-XF-A9SP-01A	BLCA	0.7258	NaN	0.6252	0.7	0.6382
TCGA-XF-A9ST-01A	BLCA	0.9822	NaN	NaN	0.75	0.8665
TCGA-XF-A9SU-01A	BLCA	0.7674	NaN	0.5743	0.7	0.6946
TCGA-XF-A9SV-01A	BLCA	0.8639	NaN	NaN	0.7	0.8085
TCGA-XF-A9SW-01A	BLCA	0.6147	NaN	NaN	0.7	0.6169
TCGA-XF-A9SX-01A	BLCA	0.5986	NaN	0.6454	0.6	0.618
TCGA-XF-A9SY-01A	BLCA	0.6141	NaN	NaN	0.7	0.6612
TCGA-XF-A9SZ-01A	BLCA	0.7406	NaN	0.5621	0.8	0.6583
TCGA-XF-A9T0-01A	BLCA	0.8465	NaN	0.8181	0.8	0.802
TCGA-XF-A9T2-01A	BLCA	0.8882	NaN	NaN	0.65	0.825
TCGA-XF-A9T3-01A	BLCA	0.7488	NaN	NaN	0.65	0.708
TCGA-XF-A9T4-01A	BLCA	0.8727	NaN	0.5832	0.9	0.8377
TCGA-XF-A9T5-01A	BLCA	0.6724	NaN	NaN	0.75	0.5891
TCGA-XF-A9T6-01A	BLCA	0.9331	NaN	NaN	0.8	0.8108
TCGA-XF-A9T8-01A	BLCA	0.6519	NaN	0.451	0.7	0.5378
TCGA-XF-AAME-01A	BLCA	0.4476	NaN	NaN	0.65	0.4812
TCGA-XF-AAMF-01A	BLCA	NaN	NaN	NaN	0.6	NaN
TCGA-XF-AAMG-01A	BLCA	0.8916	NaN	NaN	0.7	0.8273
TCGA-XF-AAMH-01A	BLCA	0.9612	NaN	NaN	0.75	0.8746
TCGA-XF-AAMJ-01A	BLCA	0.7174	NaN	NaN	0.9	0.7537
TCGA-XF-AAML-01A	BLCA	0.9698	NaN	NaN	0.9	0.8357
TCGA-XF-AAMQ-01A	BLCA	0.8462	NaN	NaN	0.8	0.7741
TCGA-XF-AAMR-01A	BLCA	0.782	NaN	NaN	0.95	0.7082
TCGA-XF-AAMT-01A	BLCA	0.7057	NaN	NaN	0.65	0.7011
TCGA-XF-AAMW-01A	BLCA	0.8367	NaN	NaN	0.7	0.7454
TCGA-XF-AAMX-01A	BLCA	0.9089	NaN	NaN	0.8	0.8391
TCGA-XF-AAMY-01A	BLCA	0.8392	NaN	NaN	0.75	0.7024
TCGA-XF-AAMZ-01A	BLCA	0.9246	NaN	NaN	0.85	0.9167
TCGA-XF-AAN0-01A	BLCA	0.8392	NaN	NaN	0.85	0.7247
TCGA-XF-AAN1-01A	BLCA	0.9584	NaN	NaN	0.9	0.9173
TCGA-XF-AAN2-01A	BLCA	0.8693	NaN	NaN	0.65	0.8569
TCGA-XF-AAN3-01A	BLCA	0.7867	NaN	NaN	0.75	0.756
TCGA-XF-AAN4-01A	BLCA	0.4888	NaN	NaN	0.7	0.4644
TCGA-XF-AAN5-01A	BLCA	0.8102	NaN	NaN	0.8	0.772
TCGA-XF-AAN7-01A	BLCA	0.8754	NaN	NaN	0.96	0.727
TCGA-XF-AAN8-01A	BLCA	NaN	NaN	NaN	0.85	NaN
TCGA-YC-A89H-01A	BLCA	0.8996	NaN	0.6552	0.75	0.7019
TCGA-YC-A8S6-01A	BLCA	0.7107	NaN	0.4494	0.65	0.6177
TCGA-YC-A9TC-01A	BLCA	0.9423	NaN	0.582	0.75	0.8806
TCGA-YF-AA3L-01A	BLCA	0.9571	NaN	0.8584	0.8	0.8684
TCGA-YF-AA3M-01A	BLCA	0.9621	NaN	NaN	0.75	0.8529
TCGA-ZF-A9R0-01A	BLCA	0.8852	NaN	0.636	0.7	0.7913
TCGA-ZF-A9R1-01A	BLCA	0.9507	NaN	0.7247	0.7	0.8806
TCGA-ZF-A9R2-01A	BLCA	0.9981	NaN	0.7365	0.8	0.8538
TCGA-ZF-A9R3-01A	BLCA	0.9277	NaN	0.6313	0.8	0.7913
TCGA-ZF-A9R4-01A	BLCA	0.9546	NaN	0.7307	0.8	0.7183
TCGA-ZF-A9R5-01A	BLCA	0.9672	NaN	NaN	0.8	0.5213
TCGA-ZF-A9R7-01A	BLCA	0.7942	NaN	0.6182	0.75	0.731
TCGA-ZF-A9R9-01A	BLCA	0.7685	NaN	0.6762	0.6	0.6961
TCGA-ZF-A9RC-01A	BLCA	0.8845	NaN	0.796	0.6	0.795
TCGA-ZF-A9RD-01A	BLCA	0.7398	NaN	NaN	0.6	0.7689
TCGA-ZF-A9RE-01A	BLCA	0.9814	NaN	0.6441	0.85	0.6165
TCGA-ZF-A9RF-01A	BLCA	0.7792	NaN	0.4525	0.8	0.7107
TCGA-ZF-A9RG-01A	BLCA	NaN	NaN	NaN	0.8	NaN
TCGA-ZF-A9RL-01A	BLCA	0.9967	NaN	0.6938	0.95	0.7466
TCGA-ZF-A9RM-01A	BLCA	0.999	NaN	0.9095	0.95	0.9285
TCGA-ZF-A9RN-01A	BLCA	0.8824	NaN	NaN	0.9	0.7987
TCGA-ZF-AA4N-01A	BLCA	0.8693	NaN	0.6175	0.7	0.7019
TCGA-ZF-AA4R-01A	BLCA	0.8667	NaN	0.825	0.75	0.8292
TCGA-ZF-AA4T-01A	BLCA	0.9744	NaN	0.5578	0.85	0.7913
TCGA-ZF-AA4U-01A	BLCA	0.9877	NaN	0.7396	0.98	0.7913
TCGA-ZF-AA4V-01A	BLCA	0.8468	NaN	0.6879	0.85	0.7019
TCGA-ZF-AA4W-01A	BLCA	0.9521	NaN	0.4265	0.6	0.7019
TCGA-ZF-AA4X-01A	BLCA	0.9925	NaN	0.7722	0.9	0.7913
TCGA-ZF-AA51-01A	BLCA	0.7539	NaN	0.6609	0.7	0.6573
TCGA-ZF-AA52-01A	BLCA	0.7234	NaN	0.5745	0.8	0.6349
TCGA-ZF-AA53-01A	BLCA	0.6573	NaN	0.4056	0.6	0.5451
TCGA-ZF-AA54-01A	BLCA	0.605	NaN	0.5056	0.95	0.4741
TCGA-ZF-AA56-01A	BLCA	0.8098	NaN	0.5193	0.65	0.6573
TCGA-ZF-AA58-01A	BLCA	0.5464	NaN	NaN	0.9	0.5706
TCGA-ZF-AA5H-01A	BLCA	0.7887	NaN	0.5267	0.9	0.6573
TCGA-ZF-AA5N-01A	BLCA	0.9629	NaN	NaN	0.8	0.8311
TCGA-ZF-AA5P-01A	BLCA	0.7422	NaN	0.458	0.9	0.6604
