# Supplementary material for: A transcriptome study of p53-pathway related prognostic gene signature set in bladder cancer
Source: Heliyon. 2023 Oct 14;9(10):e21058. doi: 10.1016/j.heliyon.2023.e21058 (PMC10590981; doi:10.1016/j.heliyon.2023.e21058)
Supplement: Multimedia component 8 [file mmc8.csv]

Mixture	Subtype	B cells naive	B cells memory	Plasma cells	T cells CD8	T cells CD4 naive	T cells CD4 memory resting	T cells CD4 memory activated	T cells regulatory (Tregs)	NK cells resting	NK cells activated	Monocytes	Macrophages M0	Macrophages M1	Macrophages M2	Dendritic cells resting	Dendritic cells activated	Mast cells resting	Mast cells activated	Eosinophils	Neutrophils
TCGA_GU_A767_01A_11R_A32O_07	C2	0.052758788	0	0.008976724	0.126503767	0	0.171088786	0	0.00197355	0	0.037853395	0.094673501	0.036062241	0.025513519	0.16771092	0	0.106987139	0.161985945	0	0.005453346	0
TCGA_FD_A3B3_01A_12R_A206_07	C1	0.081557263	0	0.09388962	0.029342292	0	0.328051006	0.007449779	0	0.057678471	0.041699595	0.038109923	0.099763847	0.084850984	0.036611002	0.000484212	0.034285579	0.02175482	0	0	0
TCGA_C4_A0F7_01A_11R_A084_07	C1	0	0.012193376	0	0.122020887	0.034921178	0.16012798	0	0	0	0.041444023	0.116701712	0.188782578	0.003543402	0	0	0.178367805	0	0	0.002795154	0.024954386
TCGA_DK_A2I1_01A_11R_A180_07	C2	0.133283242	0	0.02898492	0.062504422	0	0.047203577	0.023520513	0.057061294	0.008504632	0.018769221	0.023352113	0.084394975	0.095803952	0.332321607	0	0.000416658	0.069360879	0	0	0
TCGA_DK_A1AG_01A_11R_A13Y_07	C2	0	0.010144121	0.010337848	0.101545287	0	0.376987243	0	0.037473298	0	0.050502119	0.071512928	0.057055969	0	0.054142701	0	0.086109311	0.052109503	0	0	0.07458885
TCGA_UY_A9PB_01A_11R_A38B_07	C1	0.057002466	0	0.018500917	0.091611644	0	0.238741105	0.079952039	0.015238386	0.111031334	0	0.014340305	0.099400618	0.082709276	0.160942963	0.001573896	0	0.018497969	0	0	0
TCGA_ZF_AA54_01A_11R_A39I_07	C1	0.005525174	0	0	0.005842992	0	0.037864741	0.007620949	0.014745879	0	0.010240165	0	0.30236146	0.053841249	0.525092012	0	0	0.025224371	0	0	0
TCGA_XF_AAN0_01A_11R_A42T_07	C2	0.16436609	0	0.094681582	0.05945767	0	0.281257107	0	0	0.031034711	0.004851863	0.013978289	0.0182306	0.067648344	0.194746617	0	8.50E-05	0.025527293	0	0	0.035076345
TCGA_XF_A9SK_01A_11R_A42T_07	C2	0.011652492	0.01639514	0.012827097	0.095770493	0	0.22010848	0	0.003288451	0	0.055321128	0.045831326	0.070840351	0.064471968	0.168872733	0.028850634	0.038407925	0.158451543	0	0	0.008910239
TCGA_FJ_A871_01A_11R_A352_07	C1	0.000263822	0.008096609	0.001788426	0.061137179	0.151132893	0.260637619	0.162923442	0	0.030985279	0.021801928	0.027026247	0.148084828	0	0.049573899	0	0.043033701	0.033514128	0	0	0
TCGA_ZF_A9R1_01A_11R_A39I_07	C2	0.265006235	0.139885113	0	0.124949726	0.018376854	0.067774377	0	0.035406456	0.01844202	0	0.024910024	0.051126994	0.023760623	0.146151939	0	0.049964798	0.034244841	0	0	0
TCGA_FD_A3SM_01A_11R_A22U_07	C2	0.009553132	0	0.008143398	0.003515885	0	0.151716688	0	0	0	0.009884736	0	0.575776678	0.046250781	0.14209138	0	0	0.043980195	0	0	0
TCGA_ZF_A9R2_01A_11R_A39I_07	C2	0	0.068942798	0	0.02013149	0	0.371113765	0	0	0	0	0.025068546	0.047811324	0	0.131850075	0.029701524	0.036768665	0.136213221	0	0.015052565	0.005672578
TCGA_CF_A47W_01A_11R_A23W_07	C2	0	0.044942563	0	0.122515176	0.062013053	0.068286517	0	0	0.186633693	0.017901455	0.119898772	0	0	0.221708629	0	0.093841983	0.06225816	0	0	0
TCGA_ZF_AA4U_01A_11R_A38B_07	C2	0	0.004471465	0	0.124813123	0	0.196299086	0	0	0	0.113923523	0.015798757	0.027695045	0.051891597	0.098060716	0.053536103	0.044186662	0.163077731	0	0.029238869	0
TCGA_DK_A1AD_01A_11R_A13Y_07	C2	0.137925299	0	0.01016107	0.078487231	0.171651817	0.005470018	0.000453669	0.005766432	0	0	0.076989233	0.109746112	0.163814542	0.090969495	0	0.07697603	0.013921307	0	0.005239457	0
TCGA_E7_A8O7_01A_11R_A36F_07	C2	0.019111444	0.034652607	0.060164431	0.063662853	0	0.173402596	0.032391872	0.045698951	0.07862931	0	0.04069972	0	0	0.06103357	0.084374135	0.15599615	0	0.08985737	0	0.030326519
TCGA_ZF_AA56_01A_31R_A39I_07	C1	0.014930477	0.107808304	0.04646234	0	0	0.249514564	0.01244166	0	0.103463754	0	0.041555494	0.051188328	0.052068429	0.190826516	0	0.044407614	0.039270912	0.00698311	0	0.035109634
TCGA_FD_A62P_01A_32R_A30C_07	C1	0	0.000628494	0	0.083712608	0	0.061308394	0.056535905	0.013106731	0.059968274	0	0.003378401	0.389642153	0.054115526	0.166813022	0	0.034006885	0.045633125	0	0	0.004119545
TCGA_G2_AA3C_01A_21R_A39I_07	C1	0.004634693	0	0	0.053754789	0	0.10763172	0	0.001550701	0.012880554	0.014017974	0.232278645	0.020170026	0.006332249	0.48550882	0	0	0.06123983	0	0	0
TCGA_BL_A13I_01A_11R_A277_07	C1	0.004561996	0	0	8.35E-06	0	0.171370614	0.001088843	0.025736808	0.036448521	0	0.029607005	0.077394101	0.026997779	0.541228441	0	0	0.066747551	0	0	0
TCGA_BT_A42C_01A_11R_A23N_07	C2	0.168236467	0	0.05501816	0.077511613	0	0.061243418	0	0.126957552	0.025066206	0	0.005418946	0.135234353	0	0.015257835	0	0.27679409	0	0.024611971	0.011423471	0
TCGA_FD_A5BX_01A_11R_A26T_07	C1	0	0.008140731	0	0.00808719	0	0.102656999	0.012110047	0.010769291	0.010352545	0.014480793	0.076760658	0.356706959	0.011920349	0.350797312	0.019797885	0	0.01741924	0	0	0
TCGA_BT_A20Q_11A_11R_A14Y_07	C2	0.000157326	0.009174318	0	0	0	0.468762054	0	0	0	0.092729578	0.111899222	0.001252921	0.001998054	0.039274112	0	0	0.274752417	0	0	0
TCGA_FD_A62S_01A_11R_A30C_07	C1	0.022832926	0.009625725	0	0.006673803	0	0.267067675	0.007129681	0	0.052020393	0	0	0.204593969	0.055201967	0.241306247	0.044414779	0.043153358	0.043044387	0	0	0.002935091
TCGA_DK_A6B1_01A_12R_A30C_07	C1	0	0.018477738	0	0.050228808	0	0.32335693	0	0.031965096	0.00788386	0	0.107172177	0	0	0.211610513	0	0.197786829	0.030352576	0.012698788	0	0
TCGA_C4_A0F0_01A_12R_A10U_07	C1	0.00012706	0	0.00091763	0.086916749	0	0.264995205	0.010057356	0	0.021036513	0.007883836	0	0.130490798	0.098146504	0.29731184	0.045363887	0.010487307	0.002061342	0.013768988	0	0.010434985
TCGA_DK_A1A3_01A_11R_A13Y_07	C2	0.171360086	0	0.071980526	0.054432685	0	0.178970629	0.018866381	0.005268627	0.014106824	0.004316457	0.015549129	0.044028225	0.042252923	0.228783254	0	0.070830505	0.06506407	0	0	0
TCGA_BT_A20T_01A_11R_A14Y_07	C2	0	0.013450418	0.000770532	0.133402593	0	0.21349905	0.046217301	0.047061464	0.038598543	0.001071457	0.009077131	0.045928441	0.121554754	0.127680284	0.038041457	0.034686243	0.038735715	0	0	0
TCGA_FJ_A3ZF_01A_11R_A23N_07	C2	0.095636911	0	0.018814499	0.149324749	0.180228205	0.041772308	0	0.036445647	0	0.038683857	0.090876764	0.028562065	0.01443486	0.10055626	0.002207497	0.119957476	0.080409938	0	0.002088964	0
TCGA_G2_A3VY_01A_11R_A22U_07	C2	0.05230196	0.037992996	0	0.24223792	0.123274001	0	0	0.033789811	0.121058512	0	0.047181466	0	0	0.129994515	0	0.137188283	0	0.074980536	0	0
TCGA_DK_A3WX_01A_22R_A22U_07	C1	0.025743886	0	0.012491934	0.068797136	0	0.293147083	0.007069329	0	0.010413465	0.066113748	0	0.142205824	0.124737329	0.030578227	0	0	0.037512542	0	0	0.178834922
TCGA_4Z_AA7O_01A_31R_A39I_07	C2	0.012663255	0.005389506	0.030190051	0.167428355	0	0.315689917	0	0	0	0.027456786	0.026331287	0.020459756	0.052074629	0.062584324	0.013295934	0.111979411	0.054603015	0	0	0
TCGA_FT_A3EE_01A_11R_A206_07	C1	0.119361652	0.044705366	0	0	0.060814366	0.114538058	0.01734251	0	0.046991066	0	0.004716064	0.002332427	0	0.247128746	0	0.260918043	0.04498203	0	0	0.036169673
TCGA_DK_A3X1_01A_12R_A22U_07	C2	0.002963702	0.044084241	0.018936118	0.052920009	0	0.142685244	0	0	0.128143753	0	0.032231153	0.269620367	0.038605356	0.112601307	0	0.077144518	0	0.038040019	0	0
TCGA_ZF_AA5P_01A_11R_A39I_07	C2	0.346586023	0	0.044942225	0.058943774	0	0.101471941	0.038633195	0	0.075982007	0	0.021099022	0.022072822	0.071639246	0.062983798	0	0.069584217	0.031839392	0.033246015	0	0
TCGA_S5_AA26_01A_11R_A38B_07	C2	0	0.090793598	0	0	0.133093268	0.226217327	0	0	0	0.085390644	0.010947805	0.126644824	0	0.153634175	0.020144275	0.052725993	0.016721354	0	0.033222776	0
TCGA_ZF_A9RL_01A_11R_A38B_07	C2	0	0.036281714	0.002985608	0.056522092	0	0.563911115	0	0.016348613	0	0	0.012839508	0.006280045	0.009143906	0.053436529	0.008810885	0.119217268	0.057183584	0	0	0.022801931
TCGA_FD_A43X_01A_11R_A23W_07	C2	0	0.109726628	0.117469577	0	0.054324029	0.100409311	0	0	0.147495978	0	0.040841622	0.069347066	0	0.22086636	0	0.067218514	0.032801698	0	0.039499216	0
TCGA_XF_AAMQ_01A_11R_A42T_07	C2	0.149222613	0	0.104322565	0.110218358	0	0.153481854	0.036334486	0	0.063722102	0	0.010591856	0.006781035	0.114006945	0.085959831	0.018247975	0.075683634	0.023524284	0	0	0
TCGA_FD_A5BT_01A_11R_A26T_07	C1	0.036308511	0	0	0.125494915	0	0.179092835	0.042507654	0.010090371	0.013455196	0.031324575	0.031096575	0.034246889	0.089355194	0.330524023	0	0	0.025541438	0	0	0.004368036
TCGA_GV_A3QK_01B_11R_A23N_07	C2	0.013140323	0.017320179	0	0.164126988	0	0.24670058	0	0.003930961	0	0.051702288	0.05529096	0.105368844	0.010379494	0	0.003128615	0.196133215	0.109499667	0	0.023277885	0
TCGA_4Z_AA82_01A_11R_A39I_07	C1	0.006111689	0.032166764	0	0	0	0.151607838	0	0	0	0.04264457	0.010705525	0.034714483	0	0.143380084	0.117264978	0.323857111	0.090881497	0	0	0.000508047
TCGA_FD_A3SO_01A_11R_A22U_07	C1	0.034520496	0	0	0.04755892	0	0.198751294	0.007813782	0	0.066666344	0	0.020785469	0.11441501	0.130784736	0.326959523	0	0	0.035907303	0	0	0.009886153
TCGA_XF_AAMR_01A_31R_A42T_07	C2	0.019609629	0	0.003417174	0.037834283	0	0.162892795	0	0	0	0.048515153	0.060970547	0	0	0.363448404	0	0.03465332	0.246639368	0	0	0
TCGA_GU_A764_01A_11R_A352_07	C1	0.005485846	0.014697292	0.040309561	0.049712457	0	0.24163396	0.045412124	0	0.089952687	0.008055673	0.006206505	0.040365723	0.106177054	0.30736293	0	0.006439201	0.02751575	0	0	0
TCGA_BT_A20R_01A_12R_A16R_07	C1	0.05218307	0	0.006560746	0.033527447	0	0.055743705	0	0	0.002036601	0.020393646	0	0.625504279	0.013954361	0.137296393	0	0	0.047932057	0	0	0
TCGA_CF_A3MG_01A_11R_A20F_07	C2	0.090212622	0	0	0.055573119	0.197219022	0.293308902	0	0	0	0.025691733	0.038470708	0.008150202	0	0.038433115	0.082059854	0.124539882	0.045611206	0	0.000729634	0
TCGA_CF_A9FH_01A_11R_A38B_07	C2	0.001868368	0	0.00056589	0.039052696	0	0.025654375	0	0.009069329	0	0.035641345	0.029555885	0.037449778	0	0.011643095	0	0.350501009	0.345286146	0	0.022912563	0
TCGA_LC_A66R_01A_41R_A30C_07	C1	0.019396537	0.006003541	0.001214622	0.1018438	0	0.261469374	0.041132351	0	0.081570448	0.000716151	0.013458301	0.058435308	0.103972397	0.123744637	0	0.104794761	0.050863745	0	0	0
TCGA_FD_A6TE_01A_12R_A33J_07	C2	0.095648724	0	0.08240262	0.086487199	0	0.314009226	0.002201884	0	0.049915488	0.017452742	0.014648402	0.028021448	0.120494134	0.047626844	0.001841324	0.024737364	0	0	0	0
TCGA_4Z_AA83_01A_11R_A39I_07	C2	0	0	2.01E-05	0.041984159	0	0.196548473	0	0	0.010939894	0.031027383	0.027960647	0.221777634	0	0.130082577	0	0.235028513	0	0.061559447	0	0.018773129
TCGA_K4_A83P_01A_11R_A352_07	C2	0.283381157	0.141932141	0	0.051903674	0	0.204293201	0.011529745	0.008301935	0	0	0.026173062	0.107111603	0.0820964	0.064886689	0	0	0.018390393	0	0	0
TCGA_G2_AA3F_01A_12R_A42T_07	C2	0	0.031079754	0	0.158321214	0.156636522	0.018257001	0	0	0	0.025149433	0.038776381	0	0	0.328527643	0	0.134968602	0	0.095766426	0.005062661	0.007454365
TCGA_K4_A5RI_01A_11R_A28M_07	C1	0	0	0	0	0	0.200947127	0	0.030894498	0.104076585	0.05075472	0.005999422	0	0	0.219776823	0.124159365	0.088883479	0.139683165	0	0	0
TCGA_DK_A3IN_01A_11R_A20F_07	C1	0.085362394	0	0	0.12728245	0	0.196134914	0	0.000291356	0	0.03538987	0.030951557	0	0.018904339	0.451989326	0	0.004039705	0	0.029624788	0	0.020029301
TCGA_K4_AAQO_01A_11R_A38B_07	C2	0.23302413	0	0.043633403	0.043948134	0	0.165629255	0.012197183	7.43E-05	0.019409195	0	0.077282543	0	0.085891355	0.168627948	0	0.022365609	0.127916961	0	0	0
TCGA_FJ_A3Z9_01A_11R_A26T_07	C2	0.019361838	0.033052365	0	0.126777928	0	0.039934583	0	0.000258355	0	0.082848253	0.012159062	0.353755479	0	0	0.073830594	0.07061647	0.070184206	0	0	0
TCGA_DK_A1A7_01A_11R_A13Y_07	C2	0.337446364	0	0.020012671	0.086686745	0	0.270219399	0.002739798	0.051486415	0	0	0.010089715	0.029458345	0.002889038	0.072900115	0	0.058941696	0.057129699	0	0	0
TCGA_E7_A97P_01A_11R_A38B_07	C1	0.012964078	0	0.003286849	0.265417483	0	0.057453958	0.110600479	0	0.133149436	0.031142129	0.05196249	0.056272976	0.23921086	0	0.006305516	0.001737898	0.000595266	0	0.000355911	0
TCGA_H4_A2HO_01A_11R_A180_07	C2	0.053220396	0	0.004715819	0.023636077	0	0.363680288	0.003074979	0	0.075164432	0	0.009740188	0.23254721	0	0.083870844	0	0.102503364	0	0.047846404	0	0
TCGA_ZF_AA5N_01A_11R_A42T_07	C1	0.164713864	0	0.058845708	0	0.023397422	0.047747048	0.114301883	0	0.050876797	0	0.003912473	0.153087873	0.028117871	0.083654962	0	0.244312144	0.027031954	0	0	0
TCGA_CF_A8HX_01A_11R_A36F_07	C2	0	0.156477627	0	0	0.113579928	0.183535664	0	0	0	0.042178136	0.01864904	0	0	0.249553459	0.009955694	0.226070452	0	0	0	0
TCGA_ZF_AA4V_01A_11R_A38B_07	C1	0.025564968	0	0.002730953	0.199737448	0	0.208155934	0.005250044	0	0.024086694	0.061189666	0.026409042	0.117596734	0.10507928	0.114668716	0	0.014466703	0.022201771	0	0	0
TCGA_K4_A54R_11A_11R_A26T_07	C1	0	0.00451435	0	0.046357532	0	0.499883201	0.025751983	0	0.093799265	0	0.028369581	0	0	0.087163242	0	0.077192841	0.068168107	0.068799897	0	0
TCGA_GD_A6C6_01A_21R_A31N_07	C2	0.008233945	0.007589568	0.002136342	0.058953514	0	0.206278936	0	0	0.007665726	0	0.089105471	0.047818217	0.014685895	0.331779179	0	0.084451554	0.061911257	0	0.037070235	0
TCGA_ZF_AA4T_01A_11R_A38B_07	C2	0.077948849	0	0.02492374	0.03620069	0.058898272	0	0	0.04365286	0.030902151	0	0	0.275925011	0	0.035831838	0	0.30005279	0	0.097928914	0	0.002580647
TCGA_E7_A677_01A_11R_A30C_07	C2	0	0.023322117	0	0.206703415	0	0	0	0.08211943	0.014489913	0	0.024905819	0.070369739	0.057322432	0.05440893	0.032269735	0.194197153	0.173900273	0	0	0
TCGA_E5_A4TZ_01A_11R_A31N_07	C1	0.074733615	0.076384549	0.012240736	0.04359284	0.109803381	0	0	0.000418386	0	0	0	0.326099398	0	0.039755705	0	0.131736566	0.097369464	0	0	0.00591512
TCGA_K4_A6MB_01A_11R_A31N_07	C2	0	0.005307347	0	0.007286226	0	0.085660474	0	0.029537589	0.039626422	0	0	0.449852479	0	0.216544214	0	0.133828101	0.02725842	0	0	0
TCGA_BT_A20W_11A_11R_A14Y_07	C2	0.077156546	0	0	0.181532972	0	0.307611446	0.000404221	0	0.048861401	0	0.058932312	0	0.052516518	0.149461795	0	0.028217441	0.072085106	0	0	0
TCGA_FD_A3B6_01A_21R_A20F_07	C1	0.017458898	0	0.00452016	0.021401686	0	0.073913402	0.005470905	0.003209155	0	0.108582776	0.033755877	0.16733857	0.087874316	0.264835106	0	0	0.127562531	0	0.010322908	0
TCGA_GV_A3QG_01A_11R_A220_07	C1	0.242798507	0	0	0.052782576	0	0.245242671	0.031414889	0.002000261	0.04487169	0	0.014527915	0.187492077	0.112556145	0.061054481	0	0	0.00525879	0	0	0
TCGA_YC_A89H_01A_11R_A36F_07	C2	0.10949829	0	0.063732392	0.035864201	0	0.022578395	0.066087038	0.007829251	0.032944094	0.021521855	0	0.402886502	0.079394144	0.13939091	0.00122574	0	0.017047189	0	0	0
TCGA_GU_AATQ_01A_11R_A39I_07	C1	0	0.021103156	0.002754263	0	0	0.157873831	0	0.032351373	0.063236875	0	0.004182419	0.182727491	0.201030934	0.213231022	0.000901255	0.015368251	0.039596467	0	0	0
TCGA_YC_A8S6_01A_31R_A38B_07	C1	0.006558884	0.017574716	0	0	0.054500228	0.252890802	0	0	0.013483764	0.001789286	0.115093081	0	0	0.137235517	0.002777714	0.17111009	0.159502699	0.039552145	0	0.027931073
TCGA_FD_A3B8_01A_31R_A20F_07	C2	0.108658795	0	4.68E-05	0.053279048	0	0.313067598	0.013101958	0	0.019565342	0	0.027095241	0.123512115	0.140631901	0.149992052	0	0.014323972	0.021969736	0	0	0.01475548
TCGA_BL_A13I_01B_04R_A277_07	C1	0	0.002132516	0	0	0	0.281866571	0.003381179	0	0.031206805	0	0.064450098	0	0.057817861	0.469067194	0	0	0.018678377	0	0.066074759	0
TCGA_CU_A0YR_11A_13R_A10U_07	C2	0.358606354	0	0	0.175727852	0	0.187404906	0	0	0	0.015415585	0.028940846	0.032764836	0.008864833	0.027270363	0	0.01604232	0.083563496	0.027781462	0	0
TCGA_GC_A3RB_01A_12R_A220_07	C1	0	0.053080463	0.026747367	0.137706851	0	0.224339719	0	0	0	0.000678915	0.032155584	0.228188079	0	0.092939062	0	0.120995794	0.083168167	0	0	0
TCGA_GD_A2C5_11A_11R_A180_07	C2	0.171421811	0.023161521	0	0.101086546	0	0.409908161	0.018351679	0	0.05028011	0	0.04245071	0	0.003753017	0.095470309	0.024265282	0.031597006	0.007487722	0.013124281	0	0
TCGA_GD_A2C5_01A_12R_A180_07	C2	0.038238847	0	0.016494452	3.95E-05	0	0.216319046	0	0.002887961	0.061313967	0	0.051668883	0	0	0.303961881	0.049125029	0.173726323	0.069713445	0	0	0.016510646
TCGA_FD_A5BU_01A_31R_A26T_07	C1	0.162788939	0	0.109054588	0.002648415	0	0.202816114	0	0.000723466	0.0117653	0.042158426	0.012719845	0.031479684	0.054946778	0.20849859	0.057015428	0.028509584	0.074874843	0	0	0
TCGA_CF_A8HY_01A_11R_A36F_07	C2	0	0	0	0.178103948	0	0.212608333	0	0.038791134	0	0.006902768	0.077353244	0.002010315	0	0.088428356	0.172646662	0.113550523	0.064780355	0	0.003384972	0
TCGA_XF_AAMG_01A_11R_A42T_07	C2	0.076587825	0	0.015982708	0	0	0.351972435	0	0	0.063868251	0	0.037260297	0.164236415	0.024277968	0.239593889	0	0.026220212	0	0	0	0
TCGA_S5_A6DX_01A_11R_A31N_07	C2	0.214813903	0	0.185037631	0.131529363	0	0.001923301	0.019509872	0.05849883	0.020635365	0.025755214	0.024345864	0.032268807	0.082207587	0.134333519	0	0	0.04783885	0	0	0
TCGA_XF_A9T5_01A_11R_A42T_07	C2	0.109857882	0	0.045371728	0.092242236	0	0.244923108	0.012033732	0.010554204	0.000167297	0.038734777	0.022895285	0.156919443	0.065659868	0.139338966	0.008504705	0.018474885	0.014743249	0	0	0
TCGA_BT_A20J_01A_11R_A14Y_07	C2	0.023465794	0.000255381	0	0.111816265	0	0.26355674	0.005383698	0	0.029261712	0.027441374	0.039125257	0.087474364	0.170230675	0.18890215	0	0	0.048316633	0	0	0
TCGA_E7_A519_01A_11R_A26T_07	C2	0.001651747	0.00725372	0.081015262	0.061890743	0	0.12102831	0.057503333	0.037342884	0.052558817	0	0.120729835	0.214162887	0	0.070595301	0	0.14362239	0.023696628	0	0	0
TCGA_YC_A9TC_01A_22R_A39I_07	C1	0.054883912	0	0	0.096766545	0	0.086592165	0	0.036427992	0	0.114871332	0	0.147485202	0.018430905	0.305736975	0	0.016177687	0	0.097629495	0	0
TCGA_DK_AA6U_01A_11R_A39I_07	C2	0.204008008	0	0.028075916	0.008877737	0.044554689	0	0	0.153045486	0.046125486	0.051460433	0.120631677	0	0.048187848	0.085915581	0.003063544	0.134936771	0.071116823	0	0	0
TCGA_DK_AA75_01A_11R_A39I_07	C2	0.00428685	0.013163663	0	0.153307692	0	0.075134852	0	0	0	0.056441239	0.103905814	0.173165392	0.019622171	0	0	0.109633495	0.16918283	0	0	0
TCGA_DK_AA6S_01A_21R_A39I_07	C2	0.004399835	0	0	0.062614971	0	0.324818116	0.019930453	0.013805306	0.002306094	0.029277036	0.022424587	0.072390249	0.186942406	0.158764145	0.019601945	0.005353044	0.04418965	0	0	0
TCGA_ZF_A9RC_01A_11R_A38B_07	C2	0.067355756	0	0.034049199	0	0.112771499	0.081227998	0.000781251	0	0.033762797	0	0	0.225856203	0.023308634	0.268001499	0	0.008510409	0.104261792	0.034921739	0	0.005191223
TCGA_DK_AA6Q_01A_11R_A39I_07	C1	0.009900389	0	0	0.171158493	0	0.182768482	0.048533202	0	0.105326564	0.003153713	0.025466572	0	0.142082107	0.069048048	0.052319143	0.008196712	0.052215349	0	0	0
TCGA_G2_A2EF_01A_12R_A18C_07	C1	0.001671271	0	0.010021274	0.111519901	0	0.146691902	0.112483707	0	0.064638426	0.060821095	0.010789343	0.078906842	0.14053082	0.144429226	0	0.066598762	0.04351036	0	0	0
TCGA_XF_A8HE_01A_11R_A36F_07	C1	0.078932055	0	0.030887579	0.139876476	0	0.104835911	0.023542472	0	0.088105364	0.00279805	0.00151074	0.070760932	0.121174378	0.103670666	0	0.019770306	0.042027072	0	0	0.09343984
TCGA_XF_AAMJ_01A_11R_A42T_07	C2	0.149710232	0	0.075729841	0.077431791	0	0.092276151	0.019542851	0.003110935	0.052894575	0	0.007576329	0.125404619	0.021757299	0.179368886	0	0.097875	0.087565336	0	0	0.009756153
TCGA_2F_A9KQ_01A_11R_A38B_07	C2	0	0	0.000894562	0.06341408	0	0.364245468	0	0	0	0	0.127288562	0.118969934	0	0.014679612	0.010101035	0.063193953	0.21097618	0	0.007786826	0
TCGA_PQ_A6FN_01A_11R_A31N_07	C1	0.121021524	0.024480718	0.079537688	0.091738671	0	0.034862673	0	0	0.01061493	0.024425695	0.003559164	0.266796695	0.064701679	0.160452528	0	0.014336031	0.04845187	0	0	0
TCGA_DK_AA6R_01A_11R_A42T_07	C1	0	0.000475274	0.001622718	0.106521266	0	0.24733862	0.038929844	0	0.114999819	0.012806419	0.018839879	0.089222149	0.107451433	0.048896479	0.002206419	0.165521412	0.045168268	0	0	0
TCGA_UY_A78P_01A_12R_A36F_07	C1	0.003825515	0.017094094	0.000228453	0	0	0.159331353	0.009939966	0.01334858	0	0.028107117	0	0.449557773	0.071494674	0.184043296	0	0.003115168	0.033322834	0	0	0
TCGA_UY_A9PA_01A_11R_A38B_07	C2	0	0	0.002529037	0.158140286	0	0.32264733	0.019795702	0	0.078520752	0	0.028039381	0.007674512	0.109699683	0.052562766	0.020652674	0.10825276	0	0.027476698	0.005320159	0
TCGA_FD_A6TF_01A_52R_A32O_07	C1	0.168520933	0	0	0.180468918	0	0.256921618	0	0	0	0.007234111	0.060416434	0.110823638	0.00326395	0.084060961	0	0.032579885	0.074834644	0	0	0
TCGA_CU_A3KJ_01A_11R_A21D_07	C1	0	0.000179846	0	0	0	0.494339297	0	0	0.059941641	0	0.015792288	0.180818161	0.138860614	0.027354053	0.008891475	0	0	0.046486008	0	0.013871599
TCGA_XF_A8HG_01A_11R_A36F_07	C2	0.01171307	0	0.001316967	0.004489305	0.048977236	0.009423564	0	0.002269695	0	0	0.049821264	0.281262543	0.040975302	0.091406449	0.006003763	0	0.428896336	0	0	0
TCGA_GU_A763_01A_11R_A32O_07	C2	0	0.14040653	0	0.155779443	0	0.075982407	0	0	0.008096144	0.069268933	0.027045323	0	0.004716072	0.222227905	0.026862	0.063460405	0	0	0	0
TCGA_E7_A541_01A_11R_A26T_07	C2	0.008085624	0.035412741	0	0.298891214	0	0.132386662	0	0.000856725	0	0.101834477	0.045785485	0.040058734	0.050910429	0.073532056	0	0.055900475	0.1548951	0	0.00145028	0
TCGA_E5_A4U1_01A_11R_A31N_07	C2	0.145497498	0	0	0	0	0.232333316	0	0	0.174561706	0	0.026023928	0.094936737	0	0	0.090977164	0.049638474	0.174104673	0	0	0
TCGA_FD_A5BS_01A_21R_A26T_07	C2	0	0.02738556	0.048650362	0.199666878	0	0.116075483	0.021605891	0.028108202	0.097210159	0.002856809	0.018784058	0.088076503	0.109924707	0.15105249	0	0	0.034752054	0	0	0
TCGA_XF_A9SP_01A_11R_A39I_07	C2	0.243586982	0	0.06380426	0.083063421	0	0.073246172	0	0.037806257	0	0	0.053976442	0.014284935	0.039642382	0.273778816	0	0.038072381	0.078737951	0	0	0
TCGA_BT_A0YX_01A_11R_A10U_07	C1	0.026295464	0.011079118	0	0.070848047	0	0.391464724	0.018946575	0.003343752	0.010600116	0.020224394	0.040112449	0.04590195	0.071853947	0.101621767	0	0.086226249	0	0.031522056	0	0.022895472
TCGA_ZF_A9RM_01A_11R_A38B_07	C2	0.005810626	0	0.001604077	0.243633453	0	0.242404477	0	0	0	0.069847116	0.039257159	0.119009447	0.008679061	0	0	0.023478713	0.224407003	0	0.002448344	0
TCGA_ZF_A9R5_01A_12R_A42T_07	C2	0	0.065586433	0.03110362	0.29083754	0	0.174215991	0.023562308	0.034610765	0.006983329	0	0.052520039	0.023905813	0.001102777	0.145620384	0	0.053224691	0.047954127	0	0	0
TCGA_CF_A7I0_01A_22R_A352_07	C2	0.119479094	0	0.017523965	0.212793211	0	0.222268985	0	0.015232969	0.024211375	0.013117886	0.049529063	0	0.009468557	0.135836482	0.028988707	0.032327564	0.119222141	0	0	0
TCGA_XF_A9T2_01A_11R_A42T_07	C1	0.010893362	0	0	0	0	0.078473557	0	0.048785406	0	0.070535569	0	0.403463148	0.002199768	0.144010682	0	0	0.211237085	0	0	0
TCGA_FD_A3SN_01A_12R_A22U_07	C1	0	0	0.009039876	0.174297088	0	0.10060176	0.045247221	0	0.090106568	0.045727798	0.020373032	0.186692045	0.037366387	0.163305482	0	0.058714642	0.040885007	0	0	0.012081829
TCGA_LT_A8JT_01A_11R_A36F_07	C2	0.00022399	0.080687327	0.0062999	0.162376722	0	0.201559122	0.009257592	0	0.068116004	0	0.048221724	0.010188113	0.030622044	0.164715291	0.002569702	0.164479616	0	0	0	0
TCGA_GD_A3OQ_01A_32R_A220_07	C1	0.044345833	0	0.004068	0.037036144	0	0.24778773	0	0	0	0.003672913	0.052709758	0.152662968	0	0.10236161	0	0.145395179	0	0.031303343	0.031001266	0.00121305
TCGA_CU_A0YN_01A_21R_A10U_07	C1	0.034582223	0	0.026041787	0.022490518	0	0.363736846	0	0	0.058177122	0	0.003062637	0.327578829	0	0.052464348	0	0.071336794	0	0.038227502	0	0.002301393
TCGA_GD_A3OQ_11A_21R_A220_07	C2	0.02983146	0	0.001994035	0.107497385	0	0.435509041	0	0	0.036058967	0.001247017	0.042097069	0	0	0.226310293	0	0.039227556	0.043936484	0.031975531	0	0.004315161
TCGA_XF_A9T3_01A_11R_A42T_07	C1	0.123362523	0	0.057698874	0.02719178	0	0.162380035	0.027731937	0	0.081470026	0	0	0.276092844	0.058004418	0.109826284	0	0.013450879	0.043554991	0	0	0
TCGA_E7_A97Q_01A_11R_A38B_07	C2	0.024824064	0.056676288	0.008247826	0.128225396	0	0.076725142	0.000452434	0.002727549	0	0.043124966	0.018926413	0.140925724	0.071337487	0.056083984	0	0.064366755	0.301267034	0	0.003102306	0.002986632
TCGA_DK_A6B0_01A_11R_A31N_07	C2	0	0	0.002372743	0.221584888	0	0.102077935	0	0	0	0.012576945	0.273097034	0.049158373	0.002464961	0.115909159	0.085969174	0.032156609	0.084395022	0	0.009686533	0
TCGA_FD_A3SL_01A_21R_A22U_07	C1	0.09804199	0	0	0.025750977	0	0.12686695	0.002848617	0	0	0.016815806	9.07E-05	0.262268426	0.091282221	0.214728439	0.008012401	0	0.095497796	0	0	0
TCGA_FD_A43Y_01A_21R_A26T_07	C1	0.007066039	0	0.00825989	0.026447405	0	0.184014572	0	0.009118096	0.028283257	0.03795612	0.020873308	0.088713352	0.190554498	0.200234895	0.062317644	0.022491745	0.052621244	0	0	0
TCGA_ZF_AA4W_01A_12R_A38B_07	C1	0	0.004848222	0.002633738	0	0	0.108792748	0	0	0.024979086	0.150850758	0.018043761	0.120475043	0.132732259	0	0	0.282865872	0.110540526	0	0.004559058	0
TCGA_XF_AAN3_01A_11R_A42T_07	C1	0.003462481	0	0.008883818	0.010729702	0	0.265123414	0	0	0.036534786	0	0.060298349	0.007811002	0	0.314716055	0.124956126	0.118636528	0.036072375	0	0	0
TCGA_DK_A1AF_01A_11R_A13Y_07	C1	0.0189887	0.012727713	0	0.103622228	0	0.314611052	0	0	0	0	0.021015721	0.294410188	0.057259453	0.078425095	0	0.017727091	0	0.046658985	0	0.034553774
TCGA_FT_A61P_01A_11R_A30C_07	C1	0.02763115	0	0.000445259	0.060246464	0	0.144959822	0.044421186	0	0.074638059	0	0.036307713	0.126427763	0.149820954	0.209639865	0	0.015906416	0.068682143	0	0	0
TCGA_BT_A3PK_01A_21R_A220_07	C1	0.00048475	0.007306206	0	0	0	0.120168105	0	0.000478467	0.075474476	0	0	0.367108044	0.034261077	0.097123251	0	0.170903425	0	0.083982979	0	0.001226162
TCGA_XF_A9SI_01A_11R_A39I_07	C2	0.129431084	0.019904477	0	0.205909855	0	0.267440475	0.045456425	0	0.069838422	0	0.028174422	0.022571081	0.096304148	0.098240981	0	0.003423315	0.002553863	0	0	0
TCGA_XF_AAME_01A_12R_A42T_07	C1	0.23321766	0	0.057572883	0.055878473	0	0.172396674	0.006005703	0.015239453	0	0.005472925	0.042406913	0.074863175	0.009371712	0.216102337	0	0.031204494	0.068648938	0	0	0.011618658
TCGA_BT_A0S7_01A_11R_A10U_07	C1	0.094760802	0.045365965	0	0.110366011	0	0.261024806	0	0	0.012248166	0	0.007807226	0.099127852	0.022268601	0.245770526	0	0.005715563	0	0.0456108	0	0.007858832
TCGA_E7_A6MF_01A_12R_A32O_07	C2	0.082946056	0	0	0.112222301	0	0.267786146	0	0.042160245	0.061459791	0	0.16805415	0	0.002883316	0.21329565	0	0.049014023	0	0	0	0
TCGA_BT_A42E_01A_11R_A23W_07	C1	0.000489192	0	0	0.069238355	0	0.228651096	0.00237218	0.035358422	0.038639297	0.032759743	0.002978934	0.067661524	0.248773126	0.155717243	0.022269802	0.031545492	0	0.025016697	0	0
TCGA_BT_A2LA_01A_11R_A18C_07	C2	0.149703359	0	0	0.183169688	0	0.104208994	0	0	0	0.080697035	0.090522486	0.193063922	0	0	0	0	0.03895832	0	0.006542329	0
TCGA_GV_A3JZ_01A_11R_A21D_07	C2	0.15496632	0	0.031030266	0.150899809	0	0.117353233	0	0	0	0.005034307	0.015269322	0.096570108	0.02524501	0.114369047	0	0.002969377	0.257488793	0	0	0.017751153
TCGA_GU_A42Q_01A_11R_A23W_07	C1	0.007249529	0.00484246	0.000334431	0	0	0.429380688	0	0	0	0	0.028897141	0.420427427	0.002537519	0.011595986	0	0.02039266	0	0.00564832	0	0.00650066
TCGA_GC_A6I1_01A_12R_A31N_07	C1	0.030872809	0	0.025750008	0.152853285	0	0.153574409	0.062594334	0.021435853	0.048577535	0	0	0.246366014	0.095975799	0.145367153	0	0	0	0.010233581	0	0.002137927
TCGA_GC_A3WC_11A_11R_A22U_07	C2	0.184396661	0.133770292	0	0.031564197	0	0.286055858	0.013342415	0	0.073220257	0	0.027178318	0.004546543	0.003447971	0.102147477	0	0.044327519	0.054268424	0.029964757	0	0
TCGA_DK_A3WY_01A_11R_A22U_07	C2	0.448194114	0.053562373	0.016611864	0.06217168	0	0.177279189	0.018284762	0.016947217	0.032981341	0	0.008138042	0.056802323	0.027189953	0.051959576	0	0	0.00327404	0	0	0
TCGA_FD_A43S_01A_21R_A23W_07	C2	0.239867085	0.052283094	0.019372296	0.167745209	0	0.109065897	0	0.083225853	0	0.044133736	0.022788168	0.022269882	0.002750726	0.146714781	0	0.012766942	0.058168547	0	0	0.000461259
TCGA_XF_AAN5_01A_11R_A42T_07	C1	0	0	0.006576653	0.061804523	0	0.29184189	0.08828465	0	0.071925359	0.026597947	0.008971446	0.063955919	0.144000963	0.150984153	0.000331617	0	0.080844115	0	0	0.003880764
TCGA_XF_A9SH_01A_11R_A39I_07	C2	0	0.10177458	0.008255227	0	0	0.251503026	0	0.020648323	0.032831184	0	0.002825411	0.108696143	0	0.298323075	0.048054919	0.092875315	0.034212796	0	0	0
TCGA_DK_A3IT_01A_31R_A20F_07	C2	0.282914554	0	0.23414561	0.029076708	0	0.114946694	0	0	0.015093039	0	0.038822231	0.04822006	0.064373496	0.084544639	0	0.021824197	0.050982664	0	0	0
TCGA_UY_A9PD_01A_11R_A38B_07	C2	0.111489043	0	0.161681136	0.003491656	0	0	0	0.065000547	0.052873944	0	0	0.427102371	0.070728511	0.075095885	0	0	0	0	0	0
TCGA_2F_A9KR_01A_11R_A38B_07	C2	0	0	0.044223609	0.042654354	0	0.229257473	0.018637506	0	0.116109254	0.026953639	0.088626068	0.031295681	0	0.077516369	0	0.207442473	0.012333029	0	0	0.020179517
TCGA_GV_A3JX_01A_11R_A20F_07	C2	0.115717111	0	0.015412407	0.034042141	0	0.209514878	0	0	0.058089729	0.006693917	0	0.03762042	0.185586551	0.15731411	0.007103577	0.076029463	0	0	0	0
TCGA_XF_AAN4_01A_11R_A42T_07	C2	0.032589566	0	0	0.024241218	0	0.194750784	0.013032428	0	0.028925873	0.003527919	0.100233501	0	0.12915665	0.287096524	0	0.020108617	0.166336921	0	0	0
TCGA_CF_A3MH_01A_11R_A20F_07	C2	0.100018591	0.099574144	0	0.062772029	0.274385096	0	0	0	0	0	0.030171771	0	0	0.062394538	0.080059273	0.159805386	0	0.045374417	0.00047289	0.020964128
TCGA_BT_A2LB_01A_11R_A18C_07	C2	0.107604465	0	0.014945989	0.097647965	0	0.140575895	0.007191769	0	0.094746682	0	0.017611567	0.03435998	0.130681085	0.150835286	0	0.136037264	0	0.002369467	0	0.054984569
TCGA_CU_A0YN_11A_11R_A10U_07	C2	0.085438543	0	0	0	0	0.199319146	0	0.000966554	0	0.077401575	0.125543692	0	0	0.23368212	0	0.006083411	0.251416074	0	0.004139937	0
TCGA_XF_A9T0_01A_11R_A39I_07	C2	0.090430542	0	0.146823634	0.151188804	0	0.17024933	0	0	0	0	0.050095202	0.266526003	0.050736152	0.060654893	0	0.003907182	0	0	0.009388257	0
TCGA_E7_A6MD_01A_41R_A352_07	C2	0.23987303	0	0	0.072331981	0	0.308222317	0	0.04985346	0.040273566	0	0.040458332	0.028247448	0.038194677	0.116198787	0	0.024802773	0.04154363	0	0	0
TCGA_CF_A9FM_01A_11R_A38B_07	C2	0	0.017851288	0.010703266	0.019366357	0.040764859	0.129077492	0	0.087915383	0.063366242	0.022301937	0.036846998	0.022749099	0.057415587	0.096366152	0.081772645	0.183550678	0	0.093855241	0	0.036096775
TCGA_GD_A76B_01A_11R_A32O_07	C2	0.009946801	0.032229659	0.037753685	0.1395061	0	0.17478241	0.04395864	0.070981387	0.079717506	0	0.03472703	0.004311129	0.099929716	0.172382768	0.003081297	0.033567121	0.024592281	0	0	0
TCGA_2F_A9KW_01A_11R_A38B_07	C1	0.080099401	0	0.003787097	0	0.069245704	0.099352786	0	0	0.02831071	0	0	0.229957523	0.010198995	0.265085294	0	0.127963335	0	0.003187062	0.039493985	0.043318106
TCGA_FD_A62O_01A_11R_A30C_07	C2	0.115806114	0	0.030247814	0.036504293	0	0.228870484	0	0.033688077	0.057476776	0	0.03807006	0.120175216	0	0.077718374	0	0.145179095	0.00498852	0.054513182	0	0.056761996
TCGA_E7_A4XJ_01A_11R_A26T_07	C2	0.01270732	0.082117088	0.047381895	0	0	0.291715225	0	0.02151641	0	0.086007545	0.047566862	0.051116889	0	0.107203718	0.063159559	0.168978542	0	0.015621119	0.001872599	0
TCGA_GV_A3QF_01A_31R_A22U_07	C2	0.035619356	0.020515701	0	0.001032208	0.141879259	0.048681667	0	0	0.066094791	0.008352512	0.337920582	0.195263955	0	0	0	0.003374065	0	0.080790623	0.005330024	0.027365355
TCGA_FD_A3SQ_01A_21R_A22U_07	C2	0.258060198	0	0.164042605	0	0	0.051431502	0	0.024801358	0.025013196	0	0.004353496	0.21531856	0.013573265	0.112206044	0	0.062080286	0.057007046	0	0	0
TCGA_GC_A3BM_11A_11R_A22U_07	C2	0.012675968	0	0	0.187955812	0	0.244304596	0	0.015403934	0	0.047573447	0.051228082	0	0	0.082259517	0	0.023818086	0	0.299446577	0.026730114	0
TCGA_GV_A3QH_01A_11R_A220_07	C2	0	0.010744812	0.007144662	0.022273289	0	0.133974765	0	0.045954619	0	0.084316889	0.02490483	0.115755534	0	0.140502007	0	0.33901723	0	0	0	0
TCGA_XF_A9SL_01A_11R_A39I_07	C2	0.341272507	0	0	0.035138354	0	0.206142575	0.067112551	0	0	0.011117158	0.053609274	0.050975944	0.003985103	0.130803046	0	0.015680687	0.0841628	0	0	0
TCGA_CF_A5U8_01A_11R_A28M_07	C2	0	0.007713445	0.039457999	0.124215707	0	0.198060812	0	0	0	0.123615153	0.01261884	0.091700824	0.018588251	0.119604274	0	0.010157884	0.170886385	0	0	0.0418755
TCGA_E7_A85H_01A_11R_A352_07	C2	0.121506255	0	0.024370476	0.152402303	0	0	0.051508307	0.125049513	0.031767476	0.022737376	0.013995029	0.033761336	0.091776643	0.218082552	0.015120762	0.041961317	0.029721402	0	0	0
TCGA_BL_A13I_01A_11R_A13Y_07	C1	0.010332709	0	0	0.017474641	0	0.168790043	0.000112952	0.027567217	0.032354573	0	0.001788274	0.024016176	0.021043894	0.580943212	0	0	0.100267792	0	0	0
TCGA_GC_A6I3_01A_11R_A31N_07	C2	0.06186802	0	0.097084727	0.171377322	0.010868038	0	0.00509594	0.05244565	0	0.035531257	0.024107918	0.18605905	0.044282149	0.174754258	0	0.054741073	0.03026623	0	0	0
TCGA_4Z_AA84_01A_11R_A39I_07	C1	0.138281686	0	0.097881494	0.01912909	0	0.184916669	0	0	0	0	0	0.417502375	0.014549681	0.00052315	0	0.028646903	0	0.031767414	0	0
TCGA_BL_A13J_01B_04R_A277_07	C2	0.059505984	0.007736944	0.009654449	0	0.149252622	0.260893345	0.027709707	0	0.077912134	0	0	0.098947713	0	0.108906942	0	0.152878739	0.002861579	0	0.043739843	0
TCGA_C4_A0F1_01A_11R_A034_07	C1	0.018076773	0	0.055697059	0.020743655	0	0.316734251	0	0	0.065471243	0	0.034708307	0.162307841	0.176658842	0.056278211	0.015506244	0.013886726	0.03619793	0	0.000309121	0
TCGA_SY_A9G5_01A_11R_A38B_07	C2	0.079871695	0	0.023036274	0.126451856	0	0.140782343	0.06469881	0	0.078190003	0.008947114	0.021427439	0.032775055	0	0.148088276	0	0.155960913	0.041821133	0	0	0
TCGA_XF_A9SJ_01A_11R_A39I_07	C1	0.081591234	0	0.050959522	0.187184947	0	0.135013398	0.061030119	0	0.09136125	0	0.024481444	0.041601885	0.077603274	0.230436899	0	0.001517623	0.017218405	0	0	0
TCGA_E5_A2PC_01A_11R_A206_07	C1	0	0	0.003109266	0.123093798	0	0.183223629	0.038403956	0.016706378	0.102974024	0.026279177	0.041554851	0.012497803	0.161699573	0.123104969	0.026205384	0.001024712	0.053620531	0	0	0
TCGA_FD_A5C0_01A_11R_A28M_07	C2	0.074601616	0	0	0.039505138	0	0.221027947	0.009352426	0	0.043317783	0	0.044399284	0.142275769	0.016532766	0.2281376	0.031253121	0.064781362	0.06077007	0.002342677	0	0.021702441
TCGA_E7_A3Y1_01A_11R_A22U_07	C2	0	0.070454656	0	0.174254467	0	0.222059787	0	0.066128596	0.011711326	0.003511199	0.050170572	0	0.045528269	0.21913592	0.011972416	0	0.086014736	0	0.024730389	0
TCGA_FD_A6TI_01A_11R_A32O_07	C1	0.100547309	0	0.006695285	0.104844992	0	0.343893761	0	0	0.018007528	0.011861841	0.031968355	0	0	0.223968601	0	0.068152033	0.019547239	0.051410799	0	0
TCGA_UY_A8OC_01A_11R_A36F_07	C1	0.002471176	0.024391092	0	0	0	0.094425932	0	0	0.007560286	0.014696506	0	0.585750088	0.015808171	0.20250656	0	0	0.026449397	0	0	0
TCGA_FD_A3B5_01A_11R_A20F_07	C1	0	0.006885007	0	0	0	0.271771356	0	0	0.026590445	0.026187998	0.004592956	0.27649453	0	0.110965866	0	0.218708894	0	0	0	0.011312848
TCGA_DK_A1AA_01A_11R_A13Y_07	C2	0	0.008138578	0.005607206	0	0	0.286281359	0	0.034133388	0.035399029	0.040237224	0.037721967	0	0.009136729	0.191897212	0.125601377	0.1332102	0.090878602	0	0	0.001757127
TCGA_E7_A7DU_01A_11R_A32O_07	C2	0	0	0.001071808	0.130527361	0	0.240475741	0	0	0	0.082837668	0.025509039	0	0	0.145491758	0	0.130991928	0.15515408	0	0	0.00232403
TCGA_DK_A3IQ_01A_31R_A32Y_07	C1	0.068186652	0	0.000778074	0.01902168	0	0.331708656	0	0	0.045084767	0	0.0193759	0.03977226	0	0.273476703	0	0.020468903	0.182126404	0	0	0
TCGA_XF_AAN8_01A_11R_A42T_07	C1	0.054515525	0	0	0.015035866	0	0.156240752	0.021556642	0	0.045864903	0	0.061658083	0.019526427	0.0148336	0.443083741	0	0.003529551	0.10071211	0	0	0.063442801
TCGA_GU_A42P_01A_11R_A23W_07	C2	0.150996511	0	0	0.000621439	0	0.222668589	0	0	0	0.033418014	0.010360583	0.072818447	0	0	0	0.307915843	0.17961627	0	0	0.021584304
TCGA_E7_A6ME_01A_22R_A32O_07	C2	0.140221085	0	0.013178133	0.267973414	0	0.133342556	0	0.088003449	0.040085428	0	0.017385135	0.022886029	0.064598025	0.12434681	0	0.003300325	0	0.024607151	0	0.002042772
TCGA_BT_A20R_11A_11R_A16R_07	C2	0.010774763	0	0.000188714	0	0	0.385020027	0	0	0	0.085550105	0.057463495	0	0.008678616	0.000867615	0.000355608	0.00744568	0.318562559	0.098200089	0	0.026892729
TCGA_BT_A3PJ_01A_21R_A220_07	C1	0	0	0.000622948	0.054238877	0	0.166334913	0.033514486	0	0.054877397	0.01353699	0.009059499	0.221324471	0.162421418	0.143822859	0	0.054069075	0	0.029123275	0	0
TCGA_K4_A6FZ_01A_11R_A31N_07	C1	0.032796059	0	0	0.117137337	0	0.277885407	0	0.008188469	0.015654768	0	0.041782065	0.177555779	0.025282845	0.005360532	0	0.069036223	0	0.21180015	0.01042916	0.007091206
TCGA_ZF_AA58_01A_12R_A42T_07	C1	0.015711485	0	0.002070565	0.080000628	0	0.158740035	0.024000153	0.002425566	0.060341489	0	0	0.211441498	0.136680875	0.290437538	0	0	0.001853779	0	0	0
TCGA_UY_A78K_01A_11R_A33J_07	C2	0.231744542	0	0.137950057	0.046351684	0	0.187526918	0.008987242	0	0.03334339	0.018262838	0.037224142	0.090389671	0.113745568	0.068058774	0	0	0.026415173	0	0	0
TCGA_GV_A40G_01A_11R_A23N_07	C2	0	0	0	0.017961786	0	0.22847097	0	0	0	0.029507013	0.06465069	0.095644684	0	0.171104562	0	0.218350098	0.155300965	0	0	0
TCGA_DK_AA6P_01A_11R_A39I_07	C2	0.065045761	0	0	0.038237126	0	0.13847788	0	0.049295706	0.084345931	0.023781459	0.031004423	0.116889243	0	0.195333872	0	0.073014213	0.124509692	0	0	0
TCGA_2F_A9KT_01A_11R_A38B_07	C2	0.010313261	0	0.000575713	0.088113778	0	0.143542157	0	0	0.00393541	0.040497627	0.079675625	0.318145931	0	0.061380952	0	0.003041719	0	0.063848259	0.062378288	0.063532159
TCGA_DK_AA71_01A_31R_A39I_07	C2	0	0	0.016834178	0.210946756	0	0.063680005	0.040994647	0.042667416	0.06290649	0	0.015599227	0.097750451	0.075359932	0.241256955	0	0.059063142	0.008117603	0	0	0
TCGA_GC_A3OO_01A_11R_A22U_07	C1	0.013755403	0.031686032	0	0	0	0.182758777	0	0.010057301	0.054622102	0	0	0.501303338	0	0.13830968	0	0	0.015428793	0	0	0
TCGA_DK_AA6W_01A_12R_A39I_07	C2	0.073775525	0	0.00418834	0.006957016	0	0.159779999	0	0.065311476	0.023957674	0	0.002944959	0.136901461	0.050706823	0.332020569	0.128354443	0.003382876	0	0	0	0
TCGA_XF_AAMH_01A_11R_A42T_07	C1	0.077952253	0	0.004519512	0.108608673	0	0	0.150359333	0	0.033565228	0	0	0.249393763	0	0.26757916	0	0.068300355	0.039721723	0	0	0
TCGA_XF_AAN7_01A_11R_A42T_07	C1	0.090599117	0	0.002828083	0.015621243	0	0.256964466	0	0.005335792	0	0.032679738	0.02495721	0.125334248	0.099284388	0.274325876	0	0	0.057447726	0	0	0
TCGA_HQ_A5NE_01A_12R_A28M_07	C1	0	0.009949869	0	0.059999389	0	0.116608085	0	0.002937129	0.036229584	0	0.034333586	0.143731071	0	0.015699707	0	0.27646987	0	0.20782784	0.015524803	0
TCGA_ZF_AA52_01A_12R_A39I_07	C1	0.027824655	0	0.001550038	0.064602573	0	0.157681602	0	0	0.021565958	0.016788313	0.012839365	0.272613793	0.013193454	0.351473162	0.006127242	0.017082603	0	0.027440292	0	0.009216949
TCGA_CF_A9FF_01A_11R_A38B_07	C2	0.325171249	0	0	0.14785846	0	0.275061389	0	0.007114774	0	0.026331368	0.039840219	0.048651111	0	0.020160146	0	0.066926302	0	0.03458067	0.004725257	0
TCGA_GC_A3I6_01A_11R_A20F_07	C2	0.028553973	0	0.01073396	0.024292587	0	0.172648365	0.009307283	0	0.051956779	0.0319147	0.002198002	0.058995977	0.108781271	0.183480495	0	0.1763188	0.095626068	0	0	0
TCGA_GV_A3JW_01A_11R_A20F_07	C2	0	0.177597206	0	0.001234062	0.245083797	0	0	0	0	0	0.00882524	0.18384909	0	0.132594588	0	0.03624763	0.191797015	0	0	0
TCGA_BL_A5ZZ_01A_31R_A30C_07	C1	0.020958424	0	0.000651792	0	0	0.184011456	0.004788134	2.62E-05	0.066217796	0	0.000463111	0.430663072	0	0.254571921	0	0.019705263	0	0.014852348	0	0.003090483
TCGA_ZF_AA4R_01A_11R_A38B_07	C1	0	0.007367813	0	0.078319368	0	0.155689439	0	0.005262777	0	0.10491148	0.02047712	0.384349407	0.051300907	0.028421915	0	0.037782658	0.035235321	0	0.003844792	0
TCGA_DK_AA6L_01A_11R_A39I_07	C2	0.053592558	0	0.014109188	0.042554325	0	0.141502422	0.00132138	0.046321811	0.001390966	0.037434406	0	0.307572221	0.011661789	0.244557473	0.021456202	0.004895782	0.045036089	0	0	0.007124312
TCGA_E7_A7DV_01A_11R_A33J_07	C1	0.002921112	0	0.002281811	0.039219466	0	0.181224923	0	0.003495428	0	0.014756896	0.031594908	0.144543182	0.016907482	0.531831113	0	0	0.029534016	0	0	0.001689663
TCGA_FD_A3B4_01A_12R_A206_07	C1	0.263990366	0	0.027471243	0	0	0.259486295	0.03164953	0	0.059169553	0	0.003766497	0.124895456	0.071573942	0.0809551	0	0.007102225	0.069939792	0	0	0
TCGA_KQ_A41R_01A_21R_A352_07	C2	0	0.048033159	6.01E-05	0.020861922	0	0.175601941	0	0.108067261	0	0.074843714	0	0.07624434	0.006725761	0.19718042	0	0.160136705	0.099983449	0	0	0.001766187
TCGA_CF_A1HS_01A_11R_A13Y_07	C1	0.026275909	0	0.001465149	0.032382757	0	0.27923371	0	0	0.022928292	0	0.010176214	0.108191596	0.056344185	0.240415622	0.140256193	0.052048443	0	0.02181846	0	0
TCGA_R3_A69X_01A_22R_A30C_07	C2	0.065156544	0.026797464	0	0.034824759	0	0.277080979	0.034006943	0	0.053298156	0	0.067790426	0	0.0481299	0.263727159	0.027820185	0.038043414	0.056440987	0	0	0
TCGA_E7_A5KF_01A_11R_A28M_07	C2	0	0.012664796	0	0	0.164168368	0.246571055	0	0	0.069726162	0	0.027426233	0.098034276	0	0.073786243	0	0.27165362	0	0	0.035969247	0
TCGA_K4_A54R_01A_11R_A26T_07	C2	0.00174391	0	0.012115673	0.126926269	0	0.164861735	0.162189122	0	0.122641538	0.004272157	0.023550991	0.066786925	0.113585567	0.11574187	0	0.025620107	0.059964135	0	0	0
TCGA_HQ_A5ND_01A_11R_A26T_07	C1	0	0.008797453	0	0	0.11585476	0.436589588	0	0	0.035922215	0.042899196	0.012140519	0.132359187	0.140411001	0	0	0.053046767	0	0.021932009	4.73E-05	0
TCGA_G2_A2EC_01A_11R_A180_07	C2	0.109998013	0	0.03012589	0.043122945	0	0.375107659	0.013626092	0.044765339	0.040965726	0	0.014996497	0	0.001015427	0.12869612	0	0.103054625	0.061106556	0	0	0
TCGA_FD_A5BR_01A_11R_A26T_07	C2	0.195107218	0	0.07338662	0.02592654	0	0.239016361	0.017963638	0.039809393	0.074880244	0	0	0.085136023	0.007966949	0.124274173	0	0.048562872	0	0.034585711	0	0.001608217
TCGA_UY_A9PF_01A_11R_A38B_07	C2	0.155388318	0	0	0	0	0.293433241	0	0	0.025097568	0.006712187	0.029184073	0.036288741	0.052020128	0.10104556	0	0.113835737	0.101382279	0	0	0
TCGA_KQ_A41N_01A_11R_A33J_07	C2	0	0.143997775	0.005392972	0.073432913	0	0.232045223	0	0	0	0	0.027847487	0.176953895	0	0.067226825	0	0.130455462	0.133508863	0	0.009138585	0
TCGA_C4_A0F6_01A_11R_A10U_07	C2	0.037278496	0	0.038754608	0.126074844	0	0.114734687	0.01557909	0.006578118	0.033524269	0	0	0.25793339	0.058078186	0.231813455	0	0.011509003	0.012274411	0	0	0
TCGA_GC_A3BM_01A_11R_A22U_07	C2	0.005316991	0.007185966	0	0.099948952	0	0.205750891	0	0	0	0.024112615	0.036043514	0	0.149035555	0.131530479	0.071815702	0.112760031	0	0	0	0
TCGA_FD_A3B7_01A_31R_A20F_07	C1	0.014821342	0	0.011407894	0.170687704	0	0.134449903	0.125073267	0	0.066766861	0	0	0.216101134	0.06531647	0.169465159	0	0.009615581	0.015699434	0	0	0.00059525
TCGA_DK_A3IS_01A_21R_A21D_07	C2	0	0.002970631	0	0.269775248	0	0.13563222	0.020488527	0.027380385	0	0.037402945	0.026427259	0	0.086023689	0.134282978	0.041208718	0.031396717	0.060211924	0	0	0
TCGA_4Z_AA89_01A_11R_A39I_07	C2	0	0.039885334	0.001982582	0.079040602	0	0.211946754	0	0	0.047723458	0	0.014863871	0	0.176243154	0.162971121	0	0.110397927	0	0	0	0
TCGA_FD_A5BY_01A_31R_A28M_07	C2	0	0.001266186	0.001678761	0	0	0.203860633	0	0	0	0.028554177	0	0.302449274	0.044366434	0.200822774	0	0.035071043	0.179036401	0	0	0
TCGA_ZF_A9R3_01A_11R_A38B_07	C2	0.034331065	0.004377276	0.049245299	0.000706684	0	0.308819665	0	0.056011222	0.001799022	0.039116485	0.023100605	0	0	0.135541748	0.090284901	0.195019076	0.061362311	0	0	0
TCGA_XF_AAN1_01A_31R_A42T_07	C2	0	0.092494304	0	0.139967868	0.063646251	0.039803718	0	0.014910592	0.074598448	0	0.049489402	0	0.042951768	0.152705576	0.099172841	0.208386299	0	0.021872932	0	0
TCGA_YF_AA3L_01A_11R_A38B_07	C2	0.002636173	0.016930124	0.013475177	0.035635651	0	0.386897261	0	0	0	0	0.059556261	0.085031496	0.030954296	0.063171078	0.11649446	0	0.173482335	0	0.002788166	0
TCGA_GU_A762_01A_11R_A33J_07	C1	0.025361171	0	0.001443658	0.235326001	0	0.047980648	0.146693756	0	0.103127253	0	0.015128539	0.041326892	0.170664673	0.154432862	0	0	0.040903396	0	0	0
TCGA_BT_A20U_01A_11R_A14Y_07	C1	0	0	0.004615176	0.076455933	0	0.152833782	0	0.027969291	0.064131712	0	0.002367374	0.281572405	0.068403609	0.205156451	0.000308601	0.061986599	0.019942994	0	0	0.006496862
TCGA_2F_A9KO_01A_11R_A38B_07	C2	0.059493494	0	0.055717571	0.097619652	0	0.218886506	0.067384137	0	0.076046897	0	0.027113493	0.033222399	0.113694622	0.0965541	0	0.036523485	0.034156113	0	0	0
TCGA_XF_A9ST_01A_11R_A42T_07	C1	0.055824407	0	0	0	0.071571779	0.207879662	0	0.03420428	0.230721866	0	0.07881173	0.21764512	0	0	0	0.049388761	0.041998226	0	0.011954168	0
TCGA_XF_A9T4_01A_11R_A39I_07	C1	0.01078128	0	0.007081736	0.104400819	0	0.238010778	0.074741026	0	0.011906149	0.036834096	0.047676847	0.151780443	0.109123487	0.151845582	0.011521627	0.018861222	0	0	0.008637495	0.013259427
TCGA_4Z_AA7R_01A_11R_A39I_07	C2	0.124835683	0	0.144712271	0	0	0.261047388	0	0	0	0	0	0.056825672	0	0.062846612	0	0.048083661	0	0.231338559	0	0.044907967
TCGA_XF_A9T8_01A_11R_A39I_07	C1	0	0	0.001459966	0.175012579	0	0.047791169	0.096305827	0.000947988	0.09519395	0.011196852	0.001517762	0.093969684	0.135270297	0.157209197	0	0.056021935	0.024952352	0	0	0.065288853
TCGA_BT_A20V_01A_11R_A14Y_07	C1	0	0.026827927	0	0.029028819	0	0.157912839	0	0.031658629	0	0.105010783	0.038969986	0.063767423	0.121871252	0.186555057	0.016549592	0.124190992	0.033025935	0	0.00153638	0
TCGA_E7_A5KE_01A_11R_A28M_07	C2	0.026820023	0.0141133	0	0	0	0.430612337	0	0.027478967	0	0	0.106913268	0.136163845	0	0	0	0.167729943	0.07566714	0	0	0.014501176
TCGA_FD_A6TH_01A_11R_A32O_07	C1	0.154083219	0	0.001698154	0	0	0.134011615	0	0	0.010126332	0.004895319	0	0.355337696	0.085213217	0.16883947	0	0	0	0	0	0
TCGA_FD_A6TK_01A_42R_A33J_07	C1	0.053157621	0	0.013017621	0.124031628	0	0.236573622	0.066681256	0	0.027842074	0.006613099	0.01782631	0.000876281	0.147920467	0.222747886	0	0.031598256	0.04613311	0	0	0
TCGA_XF_A8HC_01A_11R_A36F_07	C2	0	0.054377875	0.010084814	0	0.00056061	0.108027402	0	0	0.049301996	0	0	0.158483237	0	0.095167085	0	0.131339602	0.318821548	0	0	0
TCGA_BT_A20N_01A_11R_A14Y_07	C1	0.141204364	0	0.080606231	0.067976178	0	0.221980913	0	0	0.057977878	0	0.022964778	0.117756071	0.070978143	0.079613861	0.013866453	0.125075129	0	0	0	0
TCGA_MV_A51V_01A_11R_A26T_07	C1	0.108249944	0	0	0	0	0.472213205	0	0	0.00094109	0	0.026830331	0	0.004601939	0.07386347	0	0.125127468	0	0.135163189	0	0
TCGA_CF_A47T_01A_11R_A23W_07	C2	0	0.018658136	0	0.07330503	0.073553227	0.234476219	0	0	0.070391478	0.050167191	0.104085226	0.128080248	6.52E-05	0.104860759	0.048170948	0.019314601	0.05111789	0	0.02375388	0
TCGA_FD_A3SJ_01A_12R_A22U_07	C2	0.185853432	0	0	0.00773954	0	0.160630459	0	0.003946773	0.020027943	1.61E-05	0.03143984	0.124332188	0.065985211	0.231675206	0	0	0.102178655	0	0	0
TCGA_K4_A4AB_01B_12R_A28M_07	C2	0.039109314	0	0	0	0	0.394605073	0	0	0.055365281	0	0.038980075	0	0.02215597	0.219094473	0.059231866	0.054142327	0	0.052069634	0	0.008408858
TCGA_DK_A1A6_01A_11R_A13Y_07	C2	0.024393195	0	0.004650122	0.251466383	0	0	0.097073321	0.017629152	0.005983798	0.030656452	0.044518358	0	0	0.239937635	0	0.240468096	0	0	0	0.001919347
TCGA_GV_A3QI_01A_11R_A220_07	C2	0	0.013479851	0	0	0.119657706	0.39442206	0	0	0	0	0.011799343	0.13989261	0	0.04599445	0	0.058966877	0.213765765	0	0.002021337	0
TCGA_XF_A8HH_01A_11R_A38B_07	C2	0.12968318	0	0.00119209	0.013630595	0	0.122122944	0	0.097037025	0.051919752	0	0.025654864	0.125931933	0.0830731	0.242154175	0.014866525	0.039644563	0.053089253	0	0	0
TCGA_ZF_AA5H_01A_11R_A39I_07	C1	0.057487098	0	0.004079715	0.068396184	0	0.209820588	0.053173686	0	0.089589843	0	0.000564885	0.213733835	0.091933434	0.143237871	0	0.049658971	0.018323888	0	0	0
TCGA_G2_A2EJ_01A_11R_A180_07	C1	0.004768876	0	0.001224005	0	0	0.120510972	0.035787369	0	0.098787312	0	0	0.2035971	0.112891177	0.101095053	0	0.191397312	0	0.092049501	0	0
TCGA_4Z_AA7W_01A_11R_A39I_07	C1	0.042093566	0	0.033597949	0.249495703	0	0.082898493	0.069945753	0.000361111	0.075836501	0.026124032	0.012494758	0	0.109673188	0.118574937	0	0.030974419	0.022724185	0	0	0
TCGA_BL_A0C8_01A_11R_A10U_07	C2	0.021048035	0	0	0.042505722	0	0.546205834	0	0.001734677	0	0	0.164394104	0.112294897	0	0.044851436	0	0.047473596	0	0.006204423	0.001898628	0.009838362
TCGA_BT_A20P_01A_11R_A14Y_07	C2	0	0.119547403	0.020459492	0.091225149	0	0.27304408	0	0	0	0.0892434	0.035919374	0.069787093	0	0.127522387	0	0.163080485	0	0.007446203	0	0
TCGA_GC_A3RC_01A_11R_A22U_07	C1	0.011069841	0	0.002857626	0.087221211	0	0.27297527	0.002109622	0	0.084377282	0	5.16E-05	0.21161452	0.062781816	0.225234925	0	0.017710482	0.013135793	0	0	0
TCGA_FD_A5C1_01A_11R_A28M_07	C2	0.015410498	0	0.016957806	0.103313441	0	0.199304513	0.015853378	0	0.037980905	0.005305178	0.035847066	0.051886677	0.117522122	0.222426562	0	0.083089859	0.028135844	0	0	0.00107982
TCGA_K4_A3WU_01B_11R_A23N_07	C2	0.324409351	0.10463105	0	0.016481865	0.094071618	0.154899625	0.013986798	0	0.090765069	0	0.028674583	0.087415561	0.006555996	0.045846152	0	0.032262332	0	0	0	0
TCGA_BT_A20U_11A_11R_A14Y_07	C1	0.25264042	0	0	0.05354295	0	0.286564044	0	0	0	0	0.006963044	0.052900728	0.012709077	0.079058297	0	0.01453406	0.112840997	0	0.040664071	0.002452132
TCGA_HQ_A2OE_01A_11R_A206_07	C2	0.100941016	0	0.135999463	0.056672633	0	0.204134921	0.008819402	0	0.109963296	0	0.027567519	0	0.048734062	0.084765292	0.072733443	0.099337945	0	0.012159131	0	0.038171878
TCGA_G2_AA3D_01A_11R_A39I_07	C2	0.261222604	0.077705101	0	0.07450763	0	0.116305368	0	0.065993974	0.040239035	0.011623122	0.033328266	0	0	0.145043658	0	0.159781396	0	0	0	0
TCGA_G2_A2EO_01A_11R_A180_07	C2	0.038542006	0	0.01552995	0.053623399	0	0.195097756	0.156046181	0	0	0.065325411	0	0.111380725	0.060381338	0.15294957	0	0	0.130063235	0	0	0
TCGA_CF_A47S_01A_11R_A23W_07	C2	0.015216167	0	0.02159146	0.030632881	0.088921037	0.062457675	0	0.086830409	0	0.096530423	0.020656732	0.067034306	0.018470145	0.074623696	0	0.348450131	0.068584937	0	0	0
TCGA_DK_AA76_01A_11R_A39I_07	C2	0	0.086847444	0	0	0.057480023	0.069841584	0	0.121811569	0.03398975	0	0.005809475	0.253009876	0	0.217902925	0	0.081705048	0	0.071602307	0	0
TCGA_FD_A3N6_01A_11R_A21D_07	C1	0.028537834	0	0.012803495	0.131060433	0	0.111673731	0.027800849	0	0.049263816	0.01621813	0	0.210591273	0.19510472	0.076753113	0	0	0.033942803	0	0	0
TCGA_UY_A8OB_01A_12R_A42T_07	C1	0	0	0	0.19761659	0	0.09094212	0.166813603	0	0.095454629	0.04902872	0.022073615	0.069863518	0.046844232	0.120832683	0	0.104039621	0.03649067	0	0	0
TCGA_BL_A3JM_01A_12R_A21D_07	C1	0.000367017	0.012004143	0.012854971	0.016565907	0	0.014114749	0.003475125	0	0.012726835	0.009485918	0	0.641136842	0.047072036	0.14398759	0	0	0.043212167	0	0	0
TCGA_G2_A2ES_01A_11R_A180_07	C1	0	0.007554311	0	0.04421354	0	0.201014318	0	0.00160611	0.050048321	0	0.029476134	0.204558662	0.101742159	0.001087967	0	0.182625834	0	0.162298874	0.007988807	0.005784963
TCGA_KQ_A41O_01A_12R_A352_07	C2	0.059984068	0	0	0.060503708	0	0.547701605	0	0	0.088876333	0	0.048054041	0.0498051	0.006045327	0	0	0.046407774	0.058657474	0	0.007744145	0
TCGA_BT_A2LD_01A_12R_A20F_07	C1	0.112897737	0	0.010531757	0.070724185	0	0.252631655	0.011400567	0	0.008621625	0.008593383	0.001425241	0.117770085	0.150502284	0.159269508	0	0.004815414	0.040422986	0	0	0.000694776
TCGA_E7_A7XN_01A_11R_A352_07	C1	6.48E-05	0	0.009392813	0.314653783	0	0	0.141447706	0.001658835	0.099021201	0.048177794	0.039490301	0.012023538	0.181327768	0.046913705	0.008015749	0.016907598	0.038653412	0	0	0
TCGA_CF_A47Y_01A_11R_A23W_07	C2	0	0	0	0.15264002	0.001418723	0.162463163	0	0	0	0.09861723	0.039893757	0.05295558	0.038617673	0.222799774	0	0	0.184695623	0	0.044895812	0
TCGA_K4_A5RI_11A_11R_A28M_07	C2	0.131870742	0	0.099633447	0.089104482	0	0.162136537	0.064877895	0.007626361	0.043043066	0	0.068149824	0.010955896	0.014199802	0.161830897	0	0.072266917	0.069179969	0	0	0.005124165
TCGA_UY_A9PE_01A_11R_A38B_07	C2	0.201891071	0	0.117925808	0.052231318	0	0	0	0	0.007302382	0.012928061	0	0.253399005	0.072241665	0.172365026	0	0.010142302	0.030965192	0	0	0
TCGA_G2_AA3B_01A_11R_A39I_07	C2	0	0.137333718	0.015633603	0.100096739	0	0.224360363	0.055960337	0	0	0.064242885	0.015272787	0.120184255	0.011133221	0	0	0.061863521	0.187747337	0	0.006171233	0
TCGA_FD_A43N_01A_11R_A23W_07	C2	0.253087354	0	0.157244324	0.024764384	0.037369729	0.050595855	0	0	0.08891733	0	0	0.106397788	0	0.081705891	0	0.1286173	0	0.047993698	0	0.018385297
TCGA_BL_A13J_01A_11R_A277_07	C2	0	0.021943547	0.028871699	0	0.13936012	0.221005738	0.055623534	0	0.04208826	0	0.018979791	0.183109734	0.021142791	0.100493264	0	0.1275758	0.039011775	0	0	0.000793946
TCGA_UY_A8OD_01A_11R_A36F_07	C1	0.120784596	0	0	0.092008968	0	0.199607347	0	0.045327235	0	0.021290345	0.001784733	0.275785446	0.041035435	0.111354931	0	0.008810917	0.063231822	0	0	0
TCGA_FD_A5BV_01A_11R_A26T_07	C2	0.061400203	0	0	0.014998048	0.140519829	0.255575868	0	0	0	0.011060288	0.03605446	0.134255196	0.004470249	0.119000618	0	0.031390713	0.172901608	0	0.018372921	0
TCGA_CF_A5UA_01A_11R_A28M_07	C2	0	0.030081427	0.014944076	0.087903479	0	0.133368441	0	0.049339095	0	0.047597555	0.004686722	0.177454178	0	0.231258088	0.133204453	0.066654376	0.010545229	0	0	0
TCGA_CF_A47X_01A_31R_A23W_07	C2	0.00223206	0.119070429	0	0.144470598	0	0.301879348	0	0	0	0.015730999	0.070687601	0.016711423	0	0	0	0.131421581	0.136640661	0	0	0
TCGA_DK_A2HX_01A_12R_A18C_07	C2	0.044681127	0	0.000942248	0.013703585	0	0.264052744	0	0	0.008742964	0.01017263	0.04085084	0	0.002327412	0.311416039	0	0.143960981	0.15914943	0	0	0
TCGA_ZF_A9RF_01A_11R_A38B_07	C2	0.070105685	0	0.011893466	0.287880194	0	0.270439233	0.027601958	0	0.050745182	8.42E-05	0.02254603	0.010289736	0.07133272	0.161854781	0	0	0	0.015226796	0	0
TCGA_FD_A3SP_01A_31R_A22U_07	C1	0.020983424	0	0.002883169	0.062623542	0	0.218471747	0.013263679	0.005656691	0.052144471	0	0.001662971	0.323030204	0.082346537	0.195412585	0	0	0.021520979	0	0	0
TCGA_UY_A78O_01A_12R_A33J_07	C2	0.184399757	0	0.072608556	0.01085677	0	0.07527262	0	0.041527452	0	0.032307727	0	0.316924946	0	0.080361063	0	0.103766874	0	0.008502115	0	0
TCGA_UY_A78N_01A_12R_A33J_07	C2	0.011061648	0.016272361	0	0.109355278	0	0.12040469	0	0.053163587	0	0.076079253	0.063080136	0	0	0.267634059	0.011341785	0.172045035	0.083054525	0	0	0
TCGA_XF_A8HD_01A_11R_A36F_07	C2	0.133673695	0	0.041353816	0.186091852	0	0.043829091	0.069357891	0.001209542	0.024086089	0.087624912	0.025790822	0.004851941	0.018293532	0.06249944	0	0.179578295	0.049196479	0	0	0
TCGA_CF_A1HR_01A_11R_A13Y_07	C2	0.215763549	0	0.133385125	0.207294354	0	0.116587399	0.023360551	0.00127213	0	0.01726313	0.03560977	0.001100368	0	0.086368372	0	0.091622409	0.070372842	0	0	0
TCGA_BT_A20W_01A_21R_A14Y_07	C2	0.184456495	0	0	0.100634363	0.008581113	0.283298521	0.002727166	0.005406332	0	0.042779005	0.07006729	0.0952953	0.022706202	0.037336643	0.000353565	0.140451778	0	0	0.005906227	0
TCGA_XF_A9T6_01A_11R_A42T_07	C1	0	0	0	0.131849763	0	0.107789447	0.017197101	0	0.020083413	0.003999517	0.009206853	0.155788241	0.033077827	0.286535061	0.028530206	0.181672398	0.022043691	0	0	0.002226484
TCGA_UY_A78M_01A_21R_A352_07	C1	0.066993415	0	0.026787454	0.009196536	0.037414131	0.035304325	0	0.022498342	0.033723658	0	0	0.473937942	0.007674629	0.204885085	0	0.06460076	0.016983723	0	0	0
TCGA_K4_A3WV_01A_11R_A22U_07	C2	0.056631505	0	0	0	0	0.197168798	0	0	0	0.077009459	0.050226789	0.152829015	0.025091177	0	0	0.187881068	0	0.078044388	0.011927637	0.001199754
TCGA_KQ_A41P_01A_12R_A33J_07	C2	0.130535809	0	0.011819716	0.03208269	0	0.045355374	0.002348153	0.019432165	0	0.019223861	0.006894406	0.390074065	0.015229501	0.201931275	0	0.043407473	0.058174264	0	0	0
TCGA_GC_A4ZW_01A_11R_A26T_07	C2	0.107962893	0	0.061096759	0.107891179	0	0.160620125	0.031311375	0.022856912	0.052415798	0.022719341	0.016559623	0.123861555	0.0519359	0.147968021	0	0.019409078	0.035932863	0	0	0
TCGA_FD_A43U_01A_11R_A23W_07	C2	0.007688353	0.013765808	0.023338852	0.066850347	0	0.063684832	0.011160507	0.043618848	0	0.010954144	0.074600205	0.493316895	0.008178368	0.154230719	0	0	0.028612121	0	0	0
TCGA_K4_A4AC_01A_21R_A26T_07	C1	0	0	0.000891945	0.025209424	0	0.20327708	0.033015565	0	0.077017841	0	0.012733195	0.112716366	0.077153616	0.391589822	0	0.024052787	0.029061637	0	0	0
TCGA_ZF_AA4X_01A_11R_A38B_07	C2	0	0.100947189	0	0.08534941	0	0.128634128	0	0	0	0	0.026220691	0.08036909	0	0	0	0.455870898	0.090623766	0	0	0
TCGA_4Z_AA7Y_01A_11R_A39I_07	C2	0	0.065512815	0	0	0.128722063	0.146611745	0	0	0.0616549	0	0.031747664	0	0	0.047221077	0.299000027	0.178836845	0	0.040692865	0	0
TCGA_ZF_A9RN_01A_11R_A42T_07	C2	0.003986807	0	0	0.288428787	0	0.181325062	0.061816635	0.050586227	0.038312226	0.026266587	0.02152648	0.059504756	0.11517765	0.053828635	0	0	0.02452189	0	0	0
TCGA_E7_A3X6_01A_12R_A22U_07	C2	0.026947385	0	0.00749104	0.205563909	0	0.059690876	0.061687782	0.039530315	0.083726726	0.000235792	0.027307475	0.015322435	0.1755085	0.123088314	0.013244395	0.038256127	0.052352238	0	0	0
TCGA_K4_A3WV_11A_21R_A22U_07	C2	0.142719906	0	0.017979095	0.217321677	0	0.188091395	0	0	0.089319638	0	0.026250034	0	0.012858621	0.213731591	0	0.024025308	0	0.040074828	0	0
TCGA_GV_A40E_01A_12R_A23N_07	C1	0	0.00628383	0.001251153	0.073994874	0	0.186318892	0	0	0	0.037763874	0.014203518	0.189411288	0	0.118066646	0	0.2639254	0	0.08463743	0	0.024143097
TCGA_CF_A3MI_01A_11R_A20F_07	C2	0	0.021011941	0.006244482	0.28942382	0	0	0	0.017253524	0	0	0.128314383	0.069628975	0.006036162	0.142902499	0	0.145553728	0	0.105879827	0.005724271	0
TCGA_FD_A5BZ_01A_11R_A28M_07	C2	0.096044823	0	0.015829648	0	0	0.057177743	0	0.014162907	0.007176563	0.001643761	0	0.482527124	0.030682288	0.104141155	0	0.075821559	0.099596921	0	0	0
TCGA_4Z_AA81_01A_11R_A39I_07	C1	0.011312475	5.66E-05	0.003206284	0.257740333	0	0.032852031	0.079592601	0	0	0.057851135	0.02100901	0.057070559	0	0	0	0.334345208	0.099965969	0	0	0
TCGA_GU_AATP_01A_11R_A39I_07	C2	0.107929167	0	0.004474253	0.042265909	0	0.102475595	0.020079352	0.005915418	0.022700983	0.000680552	0	0.217487505	0.032236606	0.213437439	0	0.170329849	0.039619293	0	0	0
TCGA_C4_A0EZ_01A_21R_A24X_07	C2	0.002738216	0	0.015401036	0.094311556	0	0.173911636	0	0	0.050335197	0	0.033202161	0.327443034	0.026597263	0.158010206	0	0	0.021218865	0	0	0
TCGA_ZF_AA51_01A_21R_A39I_07	C2	0.045600039	0	0.008276654	0.073476831	0	0.249389222	0.037403402	0.061830227	0.071621549	0	0.01277782	0.251649817	0.075136947	0.084125329	0	0.015673471	0	0.010264805	0	0.002773887
TCGA_DK_AA6X_01A_12R_A42T_07	C2	0.031103843	0.07542041	0	0.054526999	0	0.1838877	0	0.017663703	0.020386591	0.008197534	0.037771843	0.009728737	0.022104426	0.26005701	0.063814023	0.087773429	0.09989954	0	0	0.022577582
TCGA_ZF_A9RE_01A_11R_A38B_07	C1	0	0.019302163	0	0	0	0.303801808	0	0.05694411	0	0	0.066621462	0.135767841	0	0.010813256	0	0.172766018	0.130300748	0	0	0.076308653
TCGA_FD_A62N_01A_11R_A30C_07	C1	0.073129004	0	0.023096358	0.179875955	0	0.307913903	0.051028836	0	0.041307873	0	0.024420682	0.037702167	0.086526706	0.137773552	0.003763456	0.001724428	0.031737079	0	0	0
TCGA_GC_A6I3_11A_11R_A31N_07	C2	0.207958161	0.123320006	0.085138822	0.070860711	0	0.055536191	0.043814923	0.041027312	0.015201776	0.000936973	0.024031298	0.05798242	0	0.083667478	0	0.069504736	0.036984723	0	0	0.004950777
TCGA_XF_AAN2_01A_11R_A42T_07	C2	0.006917889	0	0	0.170744567	0	0.086761539	0.047060065	0	0.118601244	0.015303366	0.013935829	0.076683759	0.170043649	0.116224652	0	0.027042454	0.041038055	0	0	0
TCGA_XF_A8HF_01A_11R_A36F_07	C2	0.002794014	0.074716918	0	0.151912387	0.09742255	0.075431043	0.00228475	0.086155733	0	0	0.077363557	0.025684942	0.045250751	0.305519691	0.000936373	0.026540303	0	0.003056012	0.016507601	0.008423374
TCGA_BT_A20Q_01A_11R_A14Y_07	C2	0.082192672	0	0.09462588	0.066365604	0	0.361423235	0.004141879	0.004063858	0.005266655	0.001521604	0.042401042	0.001644179	0.090158989	0.11393171	0.020250947	0.038105827	0.01449	0	0	0
TCGA_CU_A0YR_01A_12R_A10U_07	C1	0.080913564	0	0.01881655	0.063543854	0	0.069193875	0.028461808	0	0.051423411	0.000219456	0	0.3561197	0.102098405	0.156373793	0.005183764	0.016872739	0.027797109	0	0	0
TCGA_ZF_A9RD_01A_11R_A42T_07	C1	0.066474709	0.004644081	0	0.090956947	0	0.223198809	0.082672489	0	0.077117333	0	0.016145125	0.059504887	0.13044693	0.203723536	0	0.005733894	0.037529591	0	0	0.001851668
TCGA_DK_A3IM_01A_11R_A20F_07	C1	0	0.014626195	0	0	0	0.248974891	0	0	0.025932727	0	0	0.608252178	0.002592861	0	0	0.076242595	0	0.023378554	0	0
TCGA_GV_A3JV_01A_11R_A220_07	C2	0.166889602	0	0.049084666	0.138839292	0	0.217674462	0.035247514	0.017812685	0.038556209	0	0.011673522	0.057264817	0.059937133	0.088545934	0.027069179	0.013103489	0.030884901	0	0	0
TCGA_XF_A8HB_01A_11R_A36F_07	C1	0	0.001372493	0	0.019133183	0	0.21150897	0	0	0	0.054533915	0.034711582	0	0	0.27495295	0	0.184389069	0.172724385	0	0.003171185	0
TCGA_XF_A9SM_01A_11R_A42T_07	C1	0.02448598	0	0.003253606	0.178943296	0	0.224150461	0.061804155	0.009217595	0.063003065	0	0.018961967	0.021609533	0.12100688	0.249403751	0.005531511	0	0.001973469	0	0	0
TCGA_GC_A3YS_01A_11R_A23N_07	C1	0	0	0.007425285	0	0	0.364976915	0	0	0.089204638	0	0.000542303	0.081786679	0	0.314300205	0.016831823	0.108316045	0.010245962	0	0	0
TCGA_XF_AAMY_01A_11R_A42T_07	C2	0.056657864	0	0.018424642	0.055884589	0.110217159	0.0932524	0	0	0.005894291	0	0.08869664	0.344499	0.006036423	0.105285511	0	0.035394933	0	0	0.079756549	0
TCGA_UY_A9PH_01A_11R_A38B_07	C2	0.013516034	0	0.032804205	0.024848057	0	0.145507293	0.140652593	0	0	0.036179771	0.03904027	0.024877234	0.140520738	0.252952097	0.002757257	0.019887113	0.107484992	0	0.006308636	0
TCGA_XF_AAMT_01A_11R_A42T_07	C2	0	0.008039783	0.023738343	0	0	0.199571861	0	0	0.091260719	0.004962037	0.026081921	0.254077589	0	0.28960108	0	0.036275938	0.062595349	0	0	0.00379538
TCGA_G2_A2EL_01A_12R_A18C_07	C2	0	0.059499689	0	0.049483056	0	0.071736018	0	0	0.026704794	0.082885739	0.006875474	0.241634321	0.18567294	0.025713676	0.037799975	0	0.049997268	0	0	0
TCGA_ZF_A9R9_01A_11R_A38B_07	C2	0.128720862	0	0.05894294	0.03785158	0	0.239081543	0	0.049343699	0.011319394	0.015480921	0.023936917	0.009539905	0.070999148	0.235850106	0	0.040600574	0.030588089	0	0	0
TCGA_XF_A9SU_01A_31R_A39I_07	C2	0.264130161	0	0.198186407	0.01885302	0.042354718	0.073057494	0	0.00765189	0.006548218	0.017440046	0.028165016	0.076873711	0.083550339	0.140678355	0	0	0.042510624	0	0	0
TCGA_DK_A2I4_01A_11R_A21D_07	C2	0.123130398	0	0.023938784	0.087331811	0	0.302866621	0.028841076	0	0.01555417	0.033323395	0.029965165	0.023620782	0.06433966	0.211203221	0	0.004299446	0.04387859	0	0	0
TCGA_BT_A20X_01A_11R_A16R_07	C1	0.000782272	0	0.081050606	0.073782031	0	0.123036111	0.088653062	0	0.062876703	0	0.027149739	0.097882455	0.123163308	0.140885649	0	0.107617542	0.057398069	0	0	0
TCGA_DK_A3IK_01A_32R_A21D_07	C2	0.321857952	0	0.022940621	0.059270654	0	0.060062063	0	0.03166596	0.107517759	0	0	0.115730869	0.096928423	0.134160124	0	0.019574712	0.019605335	0	0	0
TCGA_DK_A6AV_01A_12R_A30C_07	C2	0.137946388	0.008480178	0.007735879	0.116570341	0	0.084265917	0	0.059759919	0.053739304	0.0151292	0.045866142	0.020526406	0.096097922	0.158182652	0.005900155	0.099894605	0	0	0	0
TCGA_DK_A6B5_01A_11R_A31N_07	C2	0.002997361	0	0.004693977	0.038473712	0	0.230918209	0	0	0.009380062	0.029735155	0.04729344	0.072894474	0.098909122	0.084657973	0.171891907	0.040168011	0.052771281	0	0.007646682	0
TCGA_GU_A766_01A_11R_A32O_07	C1	0.006119782	0	0	0.131832879	0	0.052704361	0.08090991	0	0.073295027	0.014654824	0.045643335	0.022475429	0.202352117	0.071715984	0	0.220846118	0.031881034	0	0	0.003045702
TCGA_GC_A3RD_01A_12R_A22U_07	C2	0	0.019596262	0	0.025525825	0.015389962	0.108270423	0	0	0.04418822	0	0	0.456922062	0	0.091830563	0	0.00538309	0	0.230997387	0	0.001896206
TCGA_E7_A4IJ_01A_31R_A26T_07	C2	0.063715237	0	0.009022115	0.166597918	0	0.25884257	0	0.062611141	0.143434179	0	0.021629356	0	0.072524599	0.036361871	0	0.017696858	0	0.046029119	0	0
TCGA_KQ_A41Q_01A_11R_A33J_07	C2	0	0.028105906	0.000686787	0.05730429	0.166809467	0.049061178	0	0	0.034121343	0	0.112617604	0.067943876	0	0.048437829	0	0.296153847	0	0.117709675	0.013836924	0
TCGA_CU_A72E_01A_12R_A33J_07	C1	0.003170077	0.012202875	0	0	0	0.255402996	0	0.002593926	0.001651511	0.022486115	0.051642941	0.431492948	0	0.092485863	0	0	0.07298857	0	0.017089378	0
TCGA_XF_A9SZ_01A_11R_A39I_07	C2	0	0.004434118	0.001137836	0.023495455	0	0.071237672	0	0.000861888	0.055901331	0	0	0.533436614	0.001619604	0.222245282	0	0.00436102	0	0.041978707	0	0.027362387
TCGA_FD_A43P_01A_31R_A23W_07	C2	0.100119001	0	0	0.270411412	0	0.050142152	0.068851834	0.039263012	0.065484163	0.000562525	0.024752215	0.097044321	0.10631428	0.060372911	0	0.015408108	0.01317467	0	0	0
TCGA_LT_A5Z6_01A_11R_A28M_07	C2	0.237346918	0	0.101318781	0.124500334	0	0.143425432	0	0.001394646	0	0	0	0.133253221	0	0.087919956	0	0.032063229	0.101976911	0	0	0
TCGA_DK_A1A5_01A_11R_A13Y_07	C2	0.012526187	0	0	0.117737291	0	0.126263309	0.054059811	0	0.017563217	0.001478414	0.017682855	0.23202612	0.036782903	0.132206435	0.039821793	0.138819936	0.042149319	0	0	0
TCGA_FD_A6TG_01A_11R_A32O_07	C2	0.157418256	0	0.033552846	0.075445314	0	0.085553906	0	0.031762089	0.011086608	0.011795493	0.029034879	0.076912103	0.069089712	0.253333405	0.019644982	0	0.100438109	0	0	0
TCGA_2F_A9KP_01A_11R_A38B_07	C2	0.073463411	0.063161102	0	0.093838578	0	0.2774888	0	0	0.083758726	0	0.076003175	0.13092991	0	0.005270711	0	0.044155028	0.12897588	0	0.022954679	0
TCGA_G2_A3IE_01A_11R_A20F_07	C2	0.023954809	0.002089214	0.107023664	0.051193901	0.001900533	0.040854878	0	0.198620438	0.075747457	0	0.010021484	0.03258179	0	0.277196655	0	0.115682314	0.007542856	0	0	0
TCGA_BT_A2LB_11A_11R_A18C_07	C1	0.217257402	0.035131041	0	0.086591639	0.007575279	0.244032369	0.028158786	0	0.027648703	0.000466101	0.029845092	0	0.056321988	0.152498882	0	0.082259569	0.00784496	0.011475658	0	0.012892531
TCGA_ZF_A9R7_01A_11R_A38B_07	C2	0.07784658	0	0	0.250819944	0	0.185298767	0	0.008403471	0.005055192	0.072646606	0.042821197	0.014944802	0.116991308	0	0	0.005915529	0.040910638	0	0	0
TCGA_BT_A20N_11A_11R_A14Y_07	C2	0.179129488	0	0	0	0	0.111262472	0.00725438	0	0.023215848	0	0.116830209	0	0.007489069	0.36328032	0	0.000200193	0.126958283	0	0	0.046315116
TCGA_DK_AA77_01A_11R_A39I_07	C2	0	0.006010343	0.011055688	0.16705672	0	0.135270513	0.058803125	0	0.031871643	0.009014711	0.024478756	0	0.087422769	0.145579144	0	0.170365213	0.045721175	0	0	0
TCGA_DK_A3IL_01A_11R_A20F_07	C2	0.418164007	0.045828493	0	0.068670629	0	0.130156537	0	0	0.040934105	0.000804671	0.033565909	0.065098203	0.027412172	0	0	0.066120246	0	0.00901806	0.002033728	0
TCGA_BL_A0C8_01B_04R_A277_07	C2	0	0	0.002313216	0	0.014569885	0.413462312	0	0	0	0.010042683	0.073796715	0.009147017	0	0.164535827	0	0.039000987	0	0	0.260553576	0
TCGA_E7_A7PW_01A_11R_A352_07	C2	0	0.182441658	0	0.208828839	0	0	0	0	0	0.107113487	0.120118439	0.164327736	0	0.010767443	0	0.099232512	0	0.004468585	0	0.005801233
TCGA_H4_A2HQ_01A_11R_A180_07	C2	0	0.049571804	0	0.166347574	0	0.351970274	0	0	0	0	0.050008759	0	0	0.057683956	0	0.147263405	0.097696554	0	0.00118463	0
TCGA_CU_A3QU_01A_11R_A22U_07	C2	0.000863921	0	0.00033757	0.047497564	0	0.108832136	0	0	0	0	0.13672929	0.407715271	0	0	0	0.120208958	0.174690637	0	0	0
TCGA_E7_A678_01A_11R_A30C_07	C2	0.038367722	0	0.23708575	0.042127876	0	0.416030566	0	0.050652667	0.028567105	0.027460484	0.024298536	0.056086832	0.004260744	0.023051065	0	0.027102551	0.007829781	0	0.005556006	0
TCGA_CF_A3MF_01A_12R_A21D_07	C2	0.157530745	0	0	0.249842502	0.111307845	0	0	0	0	0	0.047284505	0.119798963	0.026061876	0	0	0.067170388	0.146013785	0	0.005377451	0
TCGA_FJ_A3ZE_01A_11R_A23N_07	C2	0	0.091984622	0	0.084160899	0	0.281905595	0	0	0.098266638	0.024245908	0.018747065	0.170091854	0.060517712	0.028512374	0	0	0.141567333	0	0	0
TCGA_GD_A3OP_01A_21R_A220_07	C2	0.113082347	0	0	0.035527826	0	0.273433573	0	0	0	0.039678639	0.038206266	0	0.10755027	0.213145514	0.017553727	0	0.146153196	0	0	0
TCGA_DK_A1AB_01A_11R_A13Y_07	C1	0	0.004874586	0.022698915	0.020241828	0	0.22799713	0.008146739	0	0.027409857	0.013525726	0.006041934	0.13192404	0.19364906	0.111486334	0.003596233	0.10245339	0.116601553	0	0	0.009352672
TCGA_ZF_A9R0_01A_11R_A38B_07	C2	0.002845656	0.078191288	0	0.097185105	0	0.004516153	0.020053127	0.057578075	0.019773032	0	0	0.318320342	0.163559055	0.17705095	0	0	0.037742142	0	0	0
TCGA_GD_A3OP_11A_11R_A220_07	C2	0.019561029	0	0.000638013	0.051274228	0	0.313282671	0	0	0	0.049329061	0.082093962	0	0.154066412	0.099864073	0	0.060004506	0.119676207	0	0	0
TCGA_DK_A6AW_01A_11R_A30C_07	C2	0	0.014224953	0.004855797	0.069433047	0	0.268483584	0	0.092411162	0.017413276	0.073770362	0.009347742	0.071307647	0	0.238138318	0	0.107799715	0.006032564	0	0	0
TCGA_FD_A6TA_01A_12R_A33J_07	C2	0.168700344	0	0.146564521	0.059297746	0	0.176414429	0.029542298	0.043594864	0.046141893	0	0.015638507	0.05855971	0.050472575	0.171652931	0.004811443	0	0.014582364	0	0	0.009773596
TCGA_BL_A13J_01A_11R_A10U_07	C2	0	0.044461178	0.038092511	0.065864261	0.00445521	0.007983323	0.03681449	0.054434079	0.094439051	0	0.01372718	0.210240901	0.034730889	0.213852134	0	0.173431336	0	0.003636104	0	0
TCGA_DK_A3IU_01A_11R_A20F_07	C1	0.195386464	0	0.002008767	0.179320191	0	0.13101798	0.065608205	0.007061822	0.045246416	0	0.010697957	0.140778662	0.120515964	0.074555062	0	0	0.017082345	0	0	0
TCGA_XF_AAMX_01A_11R_A42T_07	C2	0.005644812	0	0.022895302	0.056378259	0	0.149907593	0	0.002594175	0.014766864	0.042439675	0.032484155	0.160055006	0.075737532	0.278843949	0	0	0.104427878	0	0	0
TCGA_GC_A3WC_01A_31R_A22U_07	C1	0.073006633	0.00947897	0	0.115753664	0	0.203309231	0.044395475	0	0.067727053	0	0.027177599	0.042167543	0.096141664	0.1684778	0.052360517	0.011445188	0.040001476	0	0	0
TCGA_XF_AAMZ_01A_11R_A42T_07	C2	0.303339193	0.035761203	0.02461542	0.00411934	0.094194917	0.163776853	0.002061783	0	0.070146567	0	0.030261764	0.030466869	0	0.160499596	0	0.06185453	0	0.017270897	0	0.001631067
TCGA_ZF_A9R4_01A_11R_A38B_07	C2	0.00538692	0.092504188	0	0.067349119	0	0.093992644	0.09295118	0	0.009253433	0.003196248	0.008547133	0.202688477	0.075734531	0.029708074	0.0002474	0	0.318440653	0	0	0
TCGA_4Z_AA86_01A_11R_A39I_07	C1	0.005686142	0	0.00677304	0.025271327	0	0.328425376	0.03871713	0	0.106811964	0	0	0.22891203	0.071793181	0.160299762	0	0.008349058	0	0.018960989	0	0
TCGA_CF_A9FL_01A_11R_A38B_07	C2	0	0.099472096	0.074029107	0.028105903	0	0.083591058	0	0	0	0.107568262	0.028882217	0.101721432	0.010763922	0.326745958	0.019098327	0.032707669	0.047877012	0	0.00462319	0
TCGA_BT_A2LA_11A_11R_A18C_07	C2	0	0.005080702	0	0.266887847	0	0.29595604	0	0.021741522	0.02020294	0.00525756	0.05310107	0	0	0.176369526	0	0.038424574	0	0.11697822	0	0
TCGA_XF_A9SX_01A_21R_A39I_07	C1	0.035634665	0	0.001176173	0.149365784	0	0.177473559	0.005619488	0.026602802	0	0.044481158	0	0.013069729	0.0561475	0.396073237	0	0.058678415	0.031150368	0	0	0
TCGA_FD_A6TD_01A_51R_A33J_07	C1	0.02476624	0.001203875	0.003709097	0.05236974	0	0.30155308	0	0.001042339	0.052703606	0.041841662	0.049776108	0.146003591	0.056037831	0.23165362	0	0.02565488	0.01168433	0	0	0
TCGA_CF_A27C_01A_11R_A16R_07	C2	0	0.055512806	0.011216443	0.215601223	0	0.234563112	0	0.047217616	0.022945977	0.067486463	0.078631743	0	0	0.076066256	0	0.077100112	0.102515873	0	0	0
TCGA_GU_A42R_01A_11R_A23N_07	C2	0	0.018991415	0.013458422	0.125984012	0	0.239618074	0	0	0	0.041852354	0.100438847	0.016053093	0	0.135934522	0	0.158426	0.096796239	0	0.022909234	0
TCGA_KQ_A41S_01A_12R_A33J_07	C1	0	0.00446419	0	0.081667507	0	0.263645772	0	0	0	0.0526513	0.026386256	0.07381533	0.01638578	0.247847078	0	0	0.177779388	0	0.047474148	0.005168568
TCGA_DK_A1AE_01A_11R_A13Y_07	C1	0	0	0	0.028715609	0	0.270984708	0.00013187	0.015903509	0.106769735	0.082499441	0.034178099	0.032113308	0.069547381	0.087367656	0.047718972	0.05587789	0.073919079	0	0	0
TCGA_XF_AAMW_01A_11R_A42T_07	C1	0	0.005924579	0.000192366	0	0	0.295008071	0.006095117	0	0.051455074	0	0.006048941	0.109307748	0.108303868	0.289733912	0.043355529	0.056802442	0.018378928	0	0	0.009393425
TCGA_4Z_AA7S_01A_11R_A39I_07	C2	0.102238999	0.115821237	0.014025949	0	0.053423972	0.048135538	0	0	0.010174506	0	0.033190679	0	0	0.150319614	0	0.207544024	0.085961928	0.006650335	0	0
TCGA_4Z_AA7Q_01A_11R_A39I_07	C2	0.047588459	0	0.000350941	0.242212751	0	0.060028924	0.036863394	0.038695406	0.033626042	0.010210953	0.027765809	0.02206237	0.149764337	0.130412235	0	0.078204592	0.037338144	0	0	0
TCGA_DK_AA74_01A_11R_A39I_07	C1	0.034988578	0	0.00384834	0.091813949	0	0.172096599	0.005153338	0	0.002303028	0.02082867	0.008371058	0.103529806	0.144192162	0.297556917	0	0.009865488	0.046575484	0	0	0.009335492
TCGA_XF_A8HI_01A_11R_A38B_07	C2	0	0.059704204	0.027019052	0	0	0.355203308	0	0.010504761	0.136169582	0	0.030076079	0.045644327	0	0.090527781	0	0.139097791	0	0.106053115	0	0
TCGA_UY_A78L_01A_12R_A33J_07	C1	0	0	0.0062733	0.002692909	0	0.239534039	0	0	0.026160753	0	0	0.276050997	0.031064223	0.284644377	0	0.065958211	0	0	0	0.06762119
TCGA_DK_A2I2_01A_11R_A180_07	C1	0	0	0.000373418	0	0	0.254221319	0	0	0.031431796	0	0	0.356052939	0.032234784	0.13018495	0.005767752	0.013471684	0	0.132439822	0	0.043821537
TCGA_CU_A0YO_01A_11R_A10U_07	C2	0.065494399	0	0	0.020685783	0	0.34505627	0.003673428	0.003787204	0.047274052	0	0.031262614	0.002685127	0.049891899	0.15579932	0.017844189	0.182798708	0.073747008	0	0	0
TCGA_DK_A1AC_01A_11R_A13Y_07	C2	0.140011593	0	0.090626214	0.146414002	0	0.184597742	0.023078212	0.014827091	0.021709759	0.00493204	0.007601942	0.072035574	0.068402739	0.153503483	0	0	0	0.015782803	0	0
TCGA_FD_A3NA_01A_11R_A21D_07	C2	0.005343418	0	0.005830165	0.128676699	0	0.135850855	0.068533333	0	0.066147433	0.007571219	0.012738598	0.138435658	0.073348973	0.202121387	0	0.078756351	0.065046204	0	0	0.011599707
TCGA_5N_A9KI_01A_31R_A42T_07	C1	0.053949271	0.014019043	0.002581021	0.098096002	0	0.167410468	0	4.81E-05	0	0.007901796	0.023147262	0.175423365	0	0.075248945	0	0.149323773	0.21985241	0	0	0.012998554
TCGA_CU_A3YL_01A_11R_A22U_07	C2	0	0	0.030811314	0.214360016	0	0.113962601	0	0.084928996	0.043121494	0.033147356	0.04177747	0.02189295	0.0622036	0.185968849	0.011123482	0.062796439	0.051240284	0	0	0
TCGA_ZF_AA4N_01A_11R_A38B_07	C1	0	0	0.00288976	0.027049873	0	0.359564839	0.006650651	0	0.025980874	0	0.054020402	0	0.130191376	0.220299067	0.073794629	0	0	0.035833743	0	0
TCGA_4Z_AA7N_01A_11R_A39I_07	C2	0.396526734	0.033899513	0	0.056308073	0	0.216428633	0.022825471	0.019303459	0.035186357	0	0.009096484	0.089382336	0.032471145	0.041975947	0	0.011933567	0.009013146	0	0	0
TCGA_XF_AAML_01A_11R_A42T_07	C2	0.134335864	0	0.038796515	0.158458579	0	0.168617893	0.067646531	0.010398748	0.073670265	0	0.045571539	0.02794999	0.050300493	0.035300518	0	0.064367224	0	0.040595311	0.006545619	0.010770861
TCGA_HQ_A2OF_01A_11R_A26T_07	C1	0	0.012303288	0	0.056195181	0.117028372	0.2359861	0.002991502	0	0.099375722	0	0.038026831	0.110909618	0	0.217257845	0	0.048665863	0	0.061259678	0	0
TCGA_XF_A9SV_01A_21R_A42T_07	C2	0.024040858	0	0.008162314	0.040444261	0	0.106273925	0	0.025023628	0.037765586	0	0	0.560102656	0.022724162	0.153459072	0	0	0.018834067	0.003169472	0	0
TCGA_4Z_AA7M_01A_11R_A39I_07	C2	0.007545843	0.027712201	0.007704776	0.321038554	0.069186543	0.038492594	0	0	0	0.040618384	0.141416831	0.092682913	0.092612422	0.127956477	0.031817426	0	0.000755233	0	0	0.000459802
TCGA_G2_A3IB_01A_11R_A20F_07	C1	0	0.004257723	0	0.172176229	0	0.132890029	0	0	0.021836999	0	0.022879651	0.300171137	0	0.058641275	0	0.113036598	0	0.153065667	0.017151774	0.003892918
TCGA_4Z_AA80_01A_11R_A39I_07	C2	0.203411711	0	0.052381393	0.105807339	0	0.038282808	0.021714389	0.021197748	0.119559532	0	0.005937477	0.032786038	0.116940425	0.119009489	0	0.116317962	0	0	0	0
TCGA_K4_A5RJ_01A_11R_A28M_07	C2	0.000372245	0	0	0.218628327	0	0.075983469	0.024890871	0.039276394	0.047090809	0	0.016544652	0.020941192	0.099970097	0.385326166	0.00416141	0	0.023081734	0	0	0
TCGA_BT_A20O_01A_21R_A14Y_07	C1	0.06708561	0	0.016180153	0.214459849	0	0.234326096	0.064303523	0.021102035	0.021692592	0.015051116	0.01798837	0	0.095695558	0.146817999	0.004284591	0	0.060076789	0	0	0.002311023
TCGA_DK_A3X2_01A_11R_A22U_07	C2	0	0.0334112	0	0.299826183	0.029488468	0.033212686	0	0	0	0	0.063180198	0.198259253	0	0.015022861	0	0.243219195	0.016579984	0	0.00079412	0.006478819
TCGA_CU_A5W6_01A_11R_A28M_07	C2	0.054981242	0	0.105766224	0.00929753	0	0.159188752	0.004428513	0.003353218	0	0.028385455	0.031157147	0.013606499	0.023236504	0.174403483	0	0.234147036	0.049897041	0	0	0.056670252
TCGA_FD_A3N5_01A_11R_A21D_07	C1	0	0.007778566	0	0.029252218	0	0.331322567	0	0.001534271	0	0	0.024047707	0.47332414	0.01750234	0.040108041	0	0.014917958	0	0.050352328	0.009859865	0
TCGA_DK_A3IV_01A_22R_A21D_07	C2	0.139604415	0.05290652	0	0.013884358	0	0.389122368	0	0.002864221	0.015436128	0.043103238	0.029377053	0.018354585	0.113303842	0	0	0.136049708	0.045993565	0	0	0
TCGA_FD_A3SR_01A_11R_A22U_07	C2	0.069899666	0	0	0.131138443	0	0.258625477	0.004765547	0.056848589	0.038133138	0	0.03202445	0.033395074	0.122398563	0.174323923	0	0.009709181	0.052317827	0	0	0
TCGA_DK_A2I6_01A_12R_A18C_07	C1	0	0.01673888	0	0.104038759	0	0.325830019	0	0	0.012789737	0	0.033939317	0.064116389	0.001082557	0.066874458	0	0.302164733	0	0.043353108	0	0
TCGA_PQ_A6FI_01A_11R_A31N_07	C1	0.010575188	0	0.001421686	0.103683129	0	0.186745973	0.082484365	0	0.057320265	0.025488687	0.060412292	0.036301556	0.002510555	0.048165672	0	0.314397349	0.048777896	0	0	0
TCGA_BT_A42F_01A_11R_A23W_07	C1	0.125639379	0	0.078472364	0.023887209	0	0.097314582	0.061470293	0.023730805	0.087511841	0	0	0.310545031	0.039380903	0.090160883	0	0.020358277	0	0.041528434	0	0
TCGA_GV_A6ZA_01A_12R_A33J_07	C2	0.047240567	0	0.010981339	0.240969482	0	0.08548986	0.091896507	0	0.115762041	0	0.028335628	0.052094909	0.073257374	0.078130876	0.004786027	0.065468291	0.05916901	0	0	0
TCGA_XF_A9SY_01A_21R_A42T_07	C1	0.026018938	0	0	0.055158131	0	0.148513933	0.073232313	0	0.100328279	0	0	0.269288244	0.189500133	0.100523437	0	0	0	0.037436592	0	0
TCGA_BL_A13J_11A_13R_A10U_07	C2	0	0.000190502	0	0.000339477	0	0.159587172	0	0	0	0.072915056	0.055234966	0	0	0.395332084	0	0	0.265654364	0	0.002900227	0.044965159
TCGA_DK_A3WW_01A_22R_A23N_07	C1	0.017516753	0	0.004052201	0.209411501	0	0.080720994	0.119432155	0	0.055468434	0.036880022	0.013955774	0	0.188965346	0.17425734	0	0.002963148	0.063196293	0	0	0
TCGA_E7_A8O8_01A_11R_A36F_07	C2	0	0.0377161	0.001680834	0.130205663	0	0.164857014	0.033172909	0.008616911	0.004558105	0.032929476	0.017388052	0.248396215	0	0.145207272	0	0.10852965	0.038016437	0	0	0
TCGA_DK_A6B6_01A_11R_A30C_07	C2	0.098300359	0	0.071493839	0	0	0.271960315	0.047142686	0.095106914	0.068677383	0.003734622	0	0.052747882	0.044773669	0.056570049	0	0.070686991	0.017598346	0	0	0.00171627
TCGA_4Z_AA87_01A_11R_A39I_07	C2	0.115236058	0	0.050710878	0.18931721	0	0	0.049585678	0.037036834	0.018001449	0.006098509	0.036300475	0.112097867	0.121189531	0.224599949	0.010311797	0	0	0.01754915	0	0
TCGA_5N_A9KM_01A_11R_A42T_07	C2	0.048448061	0	0.040295724	0.100845794	0	0.290585111	0.024027323	0	0.028190703	0.006417477	0.06010342	0	0.046458523	0.275217007	0	0.037104766	0.042306092	0	0	0
TCGA_YF_AA3M_01A_11R_A42T_07	C2	0	0.046929054	0.005437143	0.221046536	0.088145958	0	0.000384254	0.015020178	0	0	0.076229414	0.316051675	0.018302773	0.014903769	0.090401054	0	0.025814086	0	0.032120369	0.014025429
TCGA_DK_AA6T_01A_11R_A39I_07	C2	0.288238872	0.317677893	0	0.095029626	0	0	0.026259757	0.005028291	0	0.0103089	0.016843172	0	0.006659012	0.074072469	0	0.103659113	0.019973231	0	0	0
TCGA_CF_A47V_01A_11R_A23W_07	C2	0	0.069593437	0.005546367	0.163452535	0.055218565	0	0	0.026451739	0	0.060088311	0.094173763	0	0.009422049	0.168350469	0.048219165	0.134961441	0.073851326	0	0	0
TCGA_SY_A9G0_01A_12R_A38B_07	C2	0.385767611	0	0.011238677	0.037018521	0	0.168272608	0	0	0.043616461	0	0.020130679	0.010478292	0.007226133	0.115381686	0	0.036453265	0.157133635	0.007282432	0	0
TCGA_FD_A3SS_01A_12R_A22U_07	C1	0.04062612	0	0	0.206557924	0.077875126	0.167324481	0	0	0.063997957	0	0.044455078	0.11968358	0.131556449	0.03940792	0	0.040163528	0	0.064416267	0	0.003935571
TCGA_G2_A2EK_01A_22R_A18C_07	C2	0.1939797	0.120417161	0	0.02190546	0	0.226915737	0	0.079409537	0	0.040267001	0.021048573	0.036597897	0	0.066327981	0	0.082808202	0.087408038	0	0	0
TCGA_BL_A0C8_01A_11R_A277_07	C2	0	0	0	0	0.090975219	0.096336642	0	0	0.018235558	0	0.037779528	0.189770711	0	0.37453896	0	0.154902482	0.028259644	0	0.003199221	0.006002036
TCGA_FJ_A3Z7_01A_12R_A23N_07	C1	0.181970634	0	0.057421226	0.08074655	0	0.268626503	0.03424193	0	0.080664871	0	0.027619825	0.059271324	0.12003939	0.019361179	0	0.038992629	0	0.031043941	0	0
TCGA_K4_A5RH_01A_11R_A30C_07	C1	0.016254845	0	0.003453097	0.280742736	0	0.135475389	0.040571094	0.031770261	0.008324149	0.036744934	0.048348601	0	0.113915858	0.225051053	0	0	0.024182594	0	0	0
TCGA_XF_A9SW_01A_11R_A42T_07	C2	0.110208943	0	0	0.077901287	0	0.20529492	0	0	0	0.016361011	0.075874298	0	0.020122331	0.291030642	0	0.020172975	0.167192056	0	0	0
TCGA_DK_A6B2_01A_11R_A30C_07	C2	0.195397001	0	0.045997952	0.0563182	0	0.146057319	0	0.000794748	0.049129703	0.00510951	0.038449165	0.042663826	0.121734073	0.20064245	0.010168036	0.037599678	0.049938339	0	0	0
TCGA_FD_A6TB_01A_12R_A33J_07	C2	0.390106164	0	0.018207694	0.152026768	0.004825465	0.05333431	0.024475979	0	0.001704787	0	0.037034202	0.104515363	0.074338463	0.130272674	0	0	0	0.009158131	0	0
TCGA_GU_AATO_01A_11R_A39I_07	C1	0.061811163	0	0.103957752	0.152211283	0	0.100756285	0	0	0	0.09576757	0.024931687	0.098743937	0.078171369	0.134002889	0	0	0.101833123	0	0.0061489	0.018780136
TCGA_DK_AA6M_01A_11R_A39I_07	C1	0.007577633	0	0.004707944	0.022053914	0	0.264086294	0	0	0.037358384	0.050839159	0.055846236	0.005356715	0.076723016	0.20016934	0.157331514	0	0.086391939	0	0	0.001867672
TCGA_GD_A3OS_01A_12R_A220_07	C1	0.047518803	0	0.011902065	0	0	0.290758485	0	0	0.035696053	0.018454357	0.018251151	0.249024953	0	0.260762703	0	0.04293658	0	0	0	0
TCGA_BT_A3PH_01A_11R_A220_07	C2	0.025236556	0	0.007243933	0.000651447	0	0.157542233	0	0	0.044474142	0.002018585	0	0.019598458	0	0.281188529	0	0.372449745	0	0.000370117	0	0.017624826
TCGA_FD_A6TC_01A_21R_A33J_07	C2	0	0.02227267	0.033727733	0	0.010519003	0.250614124	0	0	0.059397497	0	0	0.381470782	0	0.142132184	0	0.057516245	0	0.034371427	0	0.007978335
TCGA_K4_A3WS_01A_11R_A22U_07	C2	0.231572307	0	0.005284926	0.090162779	0	0.093059006	0.068585465	0.056347269	0.065165883	0	0.042966284	0.030343631	0.103990336	0.130816529	0.002569137	0.041642763	0.037493684	0	0	0
TCGA_ZF_AA53_01A_11R_A39I_07	C1	0.011187758	0	0.005881256	0.055399216	0	0.16537536	0	0	0.022616854	0.024173415	0.022935941	0.075123145	0.199344167	0.277467352	0.075471984	0	0.03791692	0	0	0
