# Supplementary material for: A transcriptome study of p53-pathway related prognostic gene signature set in bladder cancer
Source: Heliyon. 2023 Oct 14;9(10):e21058. doi: 10.1016/j.heliyon.2023.e21058 (PMC10590981; doi:10.1016/j.heliyon.2023.e21058)
Supplement: Multimedia component 9 [file mmc9.xlsx]

## Sheet: deseq2
	baseMean	log2FoldChange	lfcSE	stat	pvalue	padj	Category
TGM1	1335.87	4.48253	0.19601	17.7671	1.27e-70	3.03e-66	Positive
KRT6B	8398.77	6.7064	0.323352	17.6477	1.06e-69	1.27e-65	Positive
MYOSLID	76.0052	4.08668	0.177006	17.4383	4.22e-68	3.36e-64	Positive
KRT6C	2401.32	6.80775	0.342919	16.9362	2.43e-64	1.45e-60	Positive
SPRR2A	1134.05	6.0147	0.309627	16.1959	5.39e-59	2.57e-55	Positive
TENM2	826.143	5.04609	0.260938	15.506	3.16e-54	1.26e-50	Positive
CRTAC1	2942.89	-5.26637	0.277596	-15.369	2.64e-53	9.02e-50	Negative
PVALB	460.067	-5.22737	0.279178	-15.1422	8.53e-52	2.55e-48	Negative
TM4SF19	85.7137	3.85695	0.189261	15.0953	1.74e-51	4.61e-48	Positive
SH2D5	117.142	3.70531	0.182217	14.8466	7.32e-50	1.75e-46	Positive
CASC22	39.7335	-7.29441	0.427657	-14.7184	4.91e-49	1.07e-45	Negative
NMRAL2P	229.87	4.86134	0.266814	14.472	1.82e-47	3.62e-44	Positive
IL36G	161.903	4.67771	0.259666	14.1632	1.55e-45	2.84e-42	Positive
SLC47A2	89.7134	4.07812	0.218862	14.0643	6.3e-45	1.07e-41	Positive
CYP4F8	3014.04	-5.13364	0.294623	-14.0303	1.02e-44	1.62e-41	Negative
LINC00520	34.227	4.32229	0.240622	13.8071	2.31e-43	3.45e-40	Positive
SLC7A11	1718.02	3.5408	0.187013	13.5862	4.83e-42	6.79e-39	Positive
BNC1	616.31	5.06017	0.306797	13.234	5.58e-40	7.4e-37	Positive
CTXND1	223.975	-4.20452	0.24291	-13.1922	9.73e-40	1.22e-36	Negative
HEPHL1	336.248	3.99753	0.232308	12.9033	4.31e-38	5.15e-35	Positive
KLK10	1292.69	4.62019	0.283137	12.786	1.96e-37	2.23e-34	Positive
SPANXB1	25.3876	7.24159	0.488639	12.7734	2.31e-37	2.51e-34	Positive
CYP1A2	109.677	-5.91834	0.392756	-12.5226	5.62e-36	5.83e-33	Negative
SPRR2D	826.656	4.82067	0.305352	12.5123	6.39e-36	6.11e-33	Positive
PAEP	43.9033	4.58828	0.286723	12.5148	6.2e-36	6.11e-33	Positive
KRTAP5-10	57.2697	-3.59375	0.209364	-12.3887	3.01e-35	2.76e-32	Negative
VSNL1	490.132	3.45032	0.201663	12.1506	5.7e-34	5.04e-31	Positive
LINC01541	32.4889	-7.06844	0.501299	-12.1054	9.88e-34	8.43e-31	Negative
IL31RA	36.7176	3.6881	0.223562	12.024	2.66e-33	2.19e-30	Positive
HRH3	49.8524	-4.6302	0.305224	-11.8935	1.28e-32	1.02e-29	Negative
FMO8P	60.7145	-5.63711	0.392753	-11.8067	3.61e-32	2.78e-29	Negative
SPRR2E	365.829	5.50654	0.383946	11.7374	8.19e-32	6.11e-29	Positive
GBP6	567.162	3.55455	0.218301	11.7019	1.25e-31	9.01e-29	Positive
TRIML2	35.9076	4.91616	0.335674	11.6666	1.89e-31	1.33e-28	Positive
KRT14	49011.2	4.37204	0.291251	11.5778	5.34e-31	3.64e-28	Positive
MRGPRX3	7.40539	4.56554	0.308565	11.5552	6.95e-31	4.61e-28	Positive
DSG3	5843.46	4.55765	0.309206	11.5058	1.23e-30	7.96e-28	Positive
CPA4	611.452	3.54062	0.222988	11.3935	4.5e-30	2.83e-27	Positive
RPSAP52	31.9083	3.4503	0.215792	11.3549	7.01e-30	4.29e-27	Positive
CES1	4412.06	3.9921	0.264603	11.3079	1.2e-29	7.16e-27	Positive
KRTAP5-7	12.0285	-3.47004	0.219401	-11.2581	2.11e-29	1.23e-26	Negative
FER1L4	11989.5	-2.93169	0.172051	-11.2274	2.99e-29	1.7e-26	Negative
HMGA2	916.958	3.95956	0.264441	11.1917	4.48e-29	2.49e-26	Positive
KRT6A	57880.7	4.29977	0.295188	11.1786	5.19e-29	2.82e-26	Positive
LEAP2	217.326	-2.91294	0.171341	-11.1645	6.08e-29	3.09e-26	Negative
KRTAP5-8	28.1981	-3.40477	0.215366	-11.166	5.98e-29	3.09e-26	Negative
BHMT	2441.32	-4.209	0.287415	-11.165	6.05e-29	3.09e-26	Negative
KLK5	1014.79	5.68435	0.420563	11.1383	8.17e-29	4.06e-26	Positive
ZNF350-AS1	606.912	-3.99458	0.269831	-11.098	1.28e-28	6.25e-26	Negative
TGFBI	15983.1	2.63948	0.148285	11.0563	2.04e-28	9.76e-26	Positive
KLK7	428.969	5.12007	0.373946	11.0178	3.14e-28	1.47e-25	Positive
LINC00967	179.006	-5.01033	0.364963	-10.9883	4.35e-28	2e-25	Negative
PM20D1	3490.35	-4.19987	0.291845	-10.9643	5.67e-28	2.56e-25	Negative
CYP1A1	5876.6	-5.01606	0.369136	-10.8796	1.44e-27	6.38e-25	Negative
CD109	2125.27	2.55318	0.142856	10.8723	1.56e-27	6.78e-25	Positive
SPINK6	29.7186	4.39596	0.313401	10.8358	2.33e-27	9.93e-25	Positive
SULT2A1	406.209	-4.56848	0.331254	-10.7726	4.64e-27	1.94e-24	Negative
TBX3	8229.23	-2.48731	0.138393	-10.747	6.12e-27	2.52e-24	Negative
TEX45	126.632	-2.89794	0.176911	-10.7282	7.5e-27	3.04e-24	Negative
PI3	12164.3	4.28364	0.307409	10.6817	1.24e-26	4.94e-24	Positive
LINC00942	73.1182	3.35924	0.222782	10.5899	3.32e-26	1.3e-23	Positive
TNIP3	59.3014	3.03259	0.192127	10.5794	3.71e-26	1.43e-23	Positive
HHIPL2	45.355	3.18033	0.206661	10.5503	5.07e-26	1.92e-23	Positive
AGAP11	51.4694	-3.05565	0.195268	-10.5273	6.47e-26	2.41e-23	Negative
CRNN	98.8284	5.96994	0.474147	10.4819	1.05e-25	3.85e-23	Positive
TESC	1368.89	-3.10883	0.201754	-10.4525	1.43e-25	5.16e-23	Negative
KLK6	1290.73	4.59639	0.34525	10.4168	2.08e-25	7.41e-23	Positive
KLK14	108.539	3.37175	0.228038	10.4007	2.46e-25	8.64e-23	Positive
FGFBP1	2710.74	3.76432	0.266961	10.3548	3.98e-25	1.38e-22	Positive
KRT5	112059	3.64655	0.25672	10.3091	6.41e-25	2.19e-22	Positive
ROS1	83.978	3.99363	0.290551	10.3033	6.81e-25	2.29e-22	Positive
RHCG	2631.04	3.50112	0.243108	10.2881	7.97e-25	2.64e-22	Positive
KRT1	1303.59	4.23448	0.314499	10.2846	8.27e-25	2.71e-22	Positive
KRTAP5-9	110.284	-3.05569	0.20113	-10.2207	1.6e-24	5.17e-22	Negative
LAMC2	15635	2.77357	0.174266	10.1774	2.5e-24	7.97e-22	Positive
KRT75	206.446	4.81252	0.374846	10.1709	2.67e-24	8.4e-22	Positive
STEAP1B	89.4029	3.13536	0.210308	10.1535	3.2e-24	9.92e-22	Positive
MYBPC1	497.712	-4.13363	0.308965	-10.1424	3.58e-24	1.1e-21	Negative
ADH6	170.066	-3.01842	0.199364	-10.1243	4.31e-24	1.3e-21	Negative
EVX1-AS	68.7527	-3.77142	0.277126	-10.0006	1.51e-23	4.52e-21	Negative
SPRR1B	3734.3	3.81464	0.281566	9.99641	1.58e-23	4.66e-21	Positive
PICSAR	141.114	3.74807	0.275193	9.98597	1.76e-23	5.11e-21	Positive
CTSE	2738.69	-3.77558	0.280106	-9.90901	3.8e-23	1.09e-20	Negative
FMO9P	1189.92	-3.63125	0.265595	-9.90703	3.88e-23	1.1e-20	Negative
LUCAT1	32.6384	3.01742	0.205086	9.83697	7.8e-23	2.19e-20	Positive
MAGEB2	95.259	4.74243	0.381746	9.80347	1.09e-22	3.02e-20	Positive
NLRP10	9.42318	3.60977	0.266272	9.80115	1.11e-22	3.06e-20	Positive
MYT1	252.056	-3.59135	0.264822	-9.78527	1.3e-22	3.53e-20	Negative
DHRS2	50093.7	-3.2467	0.229852	-9.77457	1.45e-22	3.88e-20	Negative
S100A7	6537.04	4.27863	0.335896	9.76086	1.66e-22	4.4e-20	Positive
SOST	39.1501	4.36665	0.346133	9.72648	2.33e-22	6.1e-20	Positive
FOXN4	19.4808	-4.05726	0.315669	-9.68501	3.49e-22	9.06e-20	Negative
CDA	502.639	2.64021	0.169423	9.68113	3.63e-22	9.31e-20	Positive
LGALS7	407.999	4.00207	0.310344	9.67337	3.91e-22	9.94e-20	Positive
ACSBG1	187.352	-2.93753	0.200602	-9.65859	4.52e-22	1.14e-19	Negative
KLK13	135.014	4.00103	0.311609	9.63073	5.93e-22	1.48e-19	Positive
MT1L	147.756	2.72436	0.179108	9.62752	6.12e-22	1.51e-19	Positive
MEFV	71.3406	2.55241	0.161845	9.59194	8.64e-22	2.11e-19	Positive
CRH	1730.81	-4.81542	0.397952	-9.58764	9.01e-22	2.17e-19	Negative
SST	69.786	-5.0532	0.425319	-9.52978	1.58e-21	3.76e-19	Negative
RGS20	165.458	2.53143	0.161127	9.50449	2.01e-21	4.75e-19	Positive
ST3GAL5	2162.32	-2.23254	0.12982	-9.49419	2.22e-21	5.2e-19	Negative
ZFP42	17.1412	4.32487	0.350917	9.47481	2.67e-21	6.2e-19	Positive
C6orf15	36.896	4.40114	0.3602	9.44236	3.64e-21	8.37e-19	Positive
AATBC	1210.82	-2.54677	0.164062	-9.42796	4.18e-21	9.51e-19	Negative
ZNF737	810.094	-2.52065	0.162033	-9.38477	6.31e-21	1.42e-18	Negative
C20orf141	9.35356	4.1678	0.338073	9.37017	7.24e-21	1.62e-18	Positive
SSTR5-AS1	48.5733	-4.33117	0.3572	-9.32578	1.1e-20	2.44e-18	Negative
ABCA4	476.668	3.03331	0.219969	9.24362	2.38e-20	5.22e-18	Positive
F3	3990.27	2.49646	0.162107	9.23131	2.67e-20	5.75e-18	Positive
ENPP7P2	12.2727	-3.08512	0.225864	-9.23177	2.66e-20	5.75e-18	Negative
LINC01933	20.8604	-3.02963	0.220304	-9.21284	3.18e-20	6.77e-18	Negative
KRT34	48.1801	3.65281	0.288806	9.18544	4.1e-20	8.66e-18	Positive
PPFIBP2	3793.35	-2.06861	0.116532	-9.17014	4.72e-20	9.9e-18	Negative
SNX31	3419	-3.16601	0.236741	-9.14927	5.73e-20	1.18e-17	Negative
MSMB	289.843	-3.58518	0.282548	-9.14954	5.72e-20	1.18e-17	Negative
MYCL	6453.67	-2.34845	0.147704	-9.12941	6.89e-20	1.41e-17	Negative
TMPRSS11F	17.5875	4.3313	0.366107	9.09925	9.1e-20	1.84e-17	Positive
LINC02454	10.1514	2.90473	0.209478	9.09277	9.65e-20	1.94e-17	Positive
LAMA3	6188.56	2.74439	0.191902	9.09004	9.9e-20	1.97e-17	Positive
SERPINB7	291.828	3.6552	0.292612	9.07413	1.15e-19	2.26e-17	Positive
LINC02561	8.17413	3.03755	0.224748	9.06593	1.24e-19	2.42e-17	Positive
PPBP	22.0836	3.21505	0.244764	9.04972	1.43e-19	2.78e-17	Positive
CDH16	18.8644	3.6115	0.291711	8.95236	3.48e-19	6.7e-17	Positive
GDF7	387.346	-2.41515	0.15836	-8.9363	4.02e-19	7.69e-17	Negative
UGT2B28	28.4634	-3.58159	0.2896	-8.91432	4.91e-19	9.3e-17	Negative
CXCL5	518.951	3.28621	0.25708	8.89298	5.95e-19	1.12e-16	Positive
ACOXL	553.343	-2.70237	0.191691	-8.88081	6.64e-19	1.24e-16	Negative
S100A8	28078.3	3.25736	0.25458	8.86701	7.51e-19	1.39e-16	Positive
CDSN	12.1051	3.84463	0.32147	8.84879	8.85e-19	1.61e-16	Positive
TMPRSS11A	82.5847	3.4253	0.274045	8.85002	8.75e-19	1.61e-16	Positive
NEFL	118.74	3.82396	0.319436	8.84048	9.53e-19	1.72e-16	Positive
CCDC190	163.563	3.82148	0.320188	8.81195	1.23e-18	2.18e-16	Positive
CD70	100.656	2.7841	0.202438	8.81304	1.22e-18	2.18e-16	Positive
TDH	71.1337	-2.65266	0.18754	-8.81228	1.23e-18	2.18e-16	Negative
MS4A8	44.2847	-4.12902	0.355404	-8.80412	1.32e-18	2.32e-16	Negative
PTHLH	2012.65	2.93028	0.21943	8.79679	1.41e-18	2.45e-16	Positive
VNN1	103.571	2.67385	0.190456	8.78866	1.51e-18	2.62e-16	Positive
KSR2	241.048	-2.67932	0.19124	-8.78123	1.62e-18	2.78e-16	Negative
WFDC13	23.4002	-3.0136	0.229434	-8.77637	1.69e-18	2.88e-16	Negative
LINC00460	42.9811	3.40925	0.274548	8.77533	1.7e-18	2.89e-16	Positive
TFPI2	1310.46	2.81261	0.206774	8.76618	1.85e-18	3.11e-16	Positive
KLK8	265.499	4.30139	0.377164	8.75321	2.07e-18	3.46e-16	Positive
FOXC2	92.0032	2.71444	0.19634	8.73199	2.5e-18	4.15e-16	Positive
GABRR3	14.1573	-3.64382	0.304152	-8.69241	3.55e-18	5.84e-16	Negative
MUC2	1019.52	-3.57347	0.29869	-8.61587	6.94e-18	1.14e-15	Negative
ANPEP	1917.07	2.55533	0.181029	8.59161	8.58e-18	1.39e-15	Positive
LRTM1	12.3743	-3.98336	0.347796	-8.57789	9.66e-18	1.56e-15	Negative
SLC16A1	2883.48	2.30597	0.152853	8.54394	1.3e-17	2.08e-15	Positive
INSL4	6.58562	4.07315	0.360065	8.53497	1.4e-17	2.22e-15	Positive
RAET1L	77.7022	2.92413	0.22545	8.53462	1.41e-17	2.22e-15	Positive
SPRR2F	27.3546	3.79142	0.327364	8.52696	1.5e-17	2.36e-15	Positive
MT2A	12602.5	2.38553	0.163106	8.49463	1.99e-17	3.1e-15	Positive
SERPINB1	6281.6	1.95884	0.112952	8.48887	2.09e-17	3.24e-15	Positive
FMO7P	5.99498	-3.35476	0.277956	-8.47172	2.42e-17	3.73e-15	Negative
LINC01179	4.51204	4.70891	0.438803	8.45233	2.86e-17	4.37e-15	Positive
MELTF	1699.52	2.34085	0.159413	8.41119	4.06e-17	6.17e-15	Positive
KRT24	94.2294	3.83045	0.336722	8.40591	4.25e-17	6.42e-15	Positive
FGF5	31.174	3.16318	0.257668	8.3952	4.65e-17	6.99e-15	Positive
ACOXL-AS1	30.8555	-2.3132	0.156668	-8.38208	5.2e-17	7.76e-15	Negative
CYP4F12	1746.04	-2.65542	0.197586	-8.37824	5.37e-17	7.97e-15	Negative
AKR1C7P	8.85681	2.91299	0.228383	8.37622	5.47e-17	8.06e-15	Positive
CTSV	969.341	2.48059	0.176963	8.36666	5.93e-17	8.68e-15	Positive
OR7E121P	12.0754	-3.35459	0.28172	-8.35791	6.38e-17	9.3e-15	Negative
S100A7A	593.982	4.61387	0.432597	8.3539	6.6e-17	9.56e-15	Positive
GRM3	27.6175	-2.83555	0.220072	-8.3407	7.39e-17	1.06e-14	Negative
TCHH	144.115	2.705	0.205297	8.30505	9.98e-17	1.43e-14	Positive
PWRN1	52.9367	-3.69291	0.324442	-8.30012	1.04e-16	1.48e-14	Negative
PTGDR2	37.5309	-2.47943	0.178298	-8.29751	1.06e-16	1.5e-14	Negative
BTBD16	2137.05	-3.01223	0.242682	-8.29166	1.12e-16	1.57e-14	Negative
ZNF66	198.188	-2.23271	0.149736	-8.23253	1.83e-16	2.56e-14	Negative
KLK11	421.778	3.5255	0.307381	8.21616	2.1e-16	2.92e-14	Positive
CT62	14.4884	2.72748	0.210857	8.19265	2.56e-16	3.53e-14	Positive
TMPRSS11D	276.999	3.86098	0.350407	8.16473	3.22e-16	4.42e-14	Positive
PNCK	1417.38	-2.762	0.216514	-8.13804	4.02e-16	5.48e-14	Negative
SBSN	2265.42	3.41055	0.297259	8.10926	5.09e-16	6.91e-14	Positive
MOGAT2	234.78	-3.1703	0.268278	-8.08971	5.98e-16	8.07e-14	Negative
SCNN1G	2461.22	-2.77012	0.21926	-8.07316	6.85e-16	9.19e-14	Negative
SPHK1	1744.15	2.12787	0.140161	8.04697	8.49e-16	1.13e-13	Positive
EPGN	125.557	3.01051	0.250006	8.04187	8.85e-16	1.17e-13	Positive
B3GAT1	272.278	-2.74994	0.218481	-8.00957	1.15e-15	1.52e-13	Negative
EML6	332.155	-2.24618	0.155992	-7.98877	1.36e-15	1.79e-13	Negative
TAC3	825.159	-3.54639	0.31882	-7.98693	1.38e-15	1.81e-13	Negative
PLIN5	570.381	-2.38135	0.173192	-7.97582	1.51e-15	1.96e-13	Negative
LRFN2	69.616	-2.75742	0.221452	-7.93593	2.09e-15	2.7e-13	Negative
GATA3-AS1	631.68	-2.6117	0.203371	-7.92494	2.28e-15	2.92e-13	Negative
PTPRR	863.135	-2.7105	0.215844	-7.9247	2.29e-15	2.92e-13	Negative
CFAP77	19.1127	-2.81891	0.229847	-7.91354	2.5e-15	3.18e-13	Negative
IL12RB2	113.901	2.43188	0.181299	7.89791	2.84e-15	3.58e-13	Positive
RPE65	24.2226	3.61701	0.332448	7.87195	3.49e-15	4.39e-13	Positive
TNC	7783.89	2.32961	0.168919	7.87131	3.51e-15	4.39e-13	Positive
RNU4-78P	5.03218	-2.55997	0.198564	-7.85624	3.96e-15	4.92e-13	Negative
OR13A1	84.3037	-2.36656	0.173993	-7.85408	4.03e-15	4.98e-13	Negative
MRLN	8.13785	3.33346	0.297615	7.84056	4.49e-15	5.52e-13	Positive
IL1R2	303.308	2.30198	0.166073	7.83985	4.51e-15	5.52e-13	Positive
RPRM	96.973	-2.5348	0.195794	-7.83883	4.55e-15	5.54e-13	Negative
ZNF888	96.4368	-2.00241	0.127977	-7.83273	4.77e-15	5.79e-13	Negative
CCDC198	162.211	-4.06314	0.392402	-7.80612	5.9e-15	7.11e-13	Negative
NPAP1	19.0688	-3.51625	0.323225	-7.78482	6.98e-15	8.38e-13	Negative
EVA1A	255.38	2.30834	0.168158	7.78042	7.23e-15	8.63e-13	Positive
UGT2A3	35.4231	-4.571	0.45916	-7.77723	7.41e-15	8.81e-13	Negative
GSDMC	560.747	2.50588	0.193892	7.76657	8.06e-15	9.53e-13	Positive
OVGP1	312.281	-2.14164	0.14817	-7.70493	1.31e-14	1.54e-12	Negative
SNTG1	111.844	-3.15724	0.280422	-7.69282	1.44e-14	1.68e-12	Negative
RPL37P1	16.7888	-2.23999	0.161365	-7.68434	1.54e-14	1.79e-12	Negative
ATF7IP2	1180.24	-1.89635	0.116939	-7.66508	1.79e-14	2.07e-12	Negative
ZBED2	317.175	2.62176	0.2117	7.66069	1.85e-14	2.13e-12	Positive
NRG1	455.105	2.66203	0.217338	7.6472	2.05e-14	2.35e-12	Positive
TEKT5	83.1034	-2.47509	0.19289	-7.64727	2.05e-14	2.35e-12	Negative
MRGPRD	2.7168	-3.41596	0.316147	-7.64188	2.14e-14	2.43e-12	Negative
VSIG2	5869.84	-2.47997	0.193899	-7.63272	2.3e-14	2.6e-12	Negative
SIGLEC15	411.517	-2.3302	0.17452	-7.62202	2.5e-14	2.81e-12	Negative
WSCD2	461.78	-2.63525	0.21463	-7.6189	2.56e-14	2.87e-12	Negative
VIPR1	1232.81	-2.12024	0.147053	-7.61794	2.58e-14	2.88e-12	Negative
DGKK	17.3382	-3.73527	0.359745	-7.60337	2.89e-14	3.2e-12	Negative
C1orf87	3.34874	-4.05722	0.40324	-7.58162	3.41e-14	3.77e-12	Negative
SERPINB2	1144.53	3.09232	0.276047	7.57958	3.47e-14	3.82e-12	Positive
SAA1	1525.78	3.00129	0.264074	7.57852	3.5e-14	3.83e-12	Positive
IGF2BP2	1372.46	2.33222	0.176204	7.56066	4.01e-14	4.37e-12	Positive
BARX2	750.096	2.65132	0.218708	7.55034	4.34e-14	4.71e-12	Positive
TREML3P	12.6113	2.63678	0.218039	7.50681	6.06e-14	6.55e-12	Positive
TBX2-AS1	519.249	-2.35892	0.181092	-7.50403	6.19e-14	6.66e-12	Negative
TCHHL1	13.1813	4.05091	0.407202	7.49237	6.76e-14	7.21e-12	Positive
RHOD	2143.52	1.92788	0.123836	7.49282	6.74e-14	7.21e-12	Positive
ATP4A	13.3311	-3.0478	0.273458	-7.48856	6.96e-14	7.39e-12	Negative
TTC23L	66.091	-2.1023	0.147395	-7.47857	7.51e-14	7.92e-12	Negative
PPM1N	396.08	-2.23684	0.165392	-7.47828	7.53e-14	7.92e-12	Negative
FAM174B	4151.21	-2.06936	0.143023	-7.47682	7.61e-14	7.98e-12	Negative
LRRC38	12.6438	3.03182	0.271793	7.47561	7.68e-14	8.01e-12	Positive
FLG	103.077	2.8894	0.253456	7.45453	9.02e-14	9.36e-12	Positive
FBP1	4701.07	-2.1048	0.148562	-7.43663	1.03e-13	1.07e-11	Negative
SPRR2G	48.1675	4.0364	0.409743	7.4105	1.26e-13	1.3e-11	Positive
CSF2	55.3863	2.55809	0.210588	7.39875	1.37e-13	1.41e-11	Positive
SLC10A1	18.9234	-2.7871	0.241904	-7.38765	1.49e-13	1.53e-11	Negative
CASQ1	455.257	-2.53935	0.208637	-7.37815	1.61e-13	1.63e-11	Negative
GAL	152.516	2.88217	0.255873	7.35587	1.9e-13	1.92e-11	Positive
DSC2	4349.58	2.28479	0.174701	7.35425	1.92e-13	1.93e-11	Positive
LINC01711	27.9957	2.61365	0.219846	7.3399	2.14e-13	2.14e-11	Positive
SPRR4	22.4852	3.53949	0.34623	7.3347	2.22e-13	2.22e-11	Positive
VWA5B1	142.699	-3.02952	0.277013	-7.32642	2.36e-13	2.35e-11	Negative
CDH18	29.1147	3.80364	0.382924	7.32167	2.45e-13	2.43e-11	Positive
MIR548AN	4.31943	-2.65615	0.226432	-7.31411	2.59e-13	2.56e-11	Negative
ATP1A4	504.466	-2.69379	0.231777	-7.30787	2.71e-13	2.67e-11	Negative
HKDC1	154.135	2.65327	0.22637	7.30338	2.81e-13	2.75e-11	Positive
LGALS9B	14.2177	2.86788	0.256182	7.29122	3.07e-13	2.99e-11	Positive
TPSP2	107.299	-2.76566	0.242663	-7.27618	3.43e-13	3.32e-11	Negative
TOX3	1231.06	-3.00869	0.276065	-7.27616	3.43e-13	3.32e-11	Negative
CARD17	23.649	2.80836	0.248561	7.2753	3.46e-13	3.33e-11	Positive
LINC00452	4.71938	3.20949	0.30374	7.2743	3.48e-13	3.34e-11	Positive
PRAP1	283.638	-2.84046	0.253263	-7.26698	3.68e-13	3.51e-11	Negative
KEL	77.9345	-2.37502	0.190163	-7.23071	4.8e-13	4.57e-11	Negative
GPR68	732.835	1.97117	0.134769	7.20616	5.76e-13	5.45e-11	Positive
PLA2G4E	316.551	2.98628	0.275813	7.20156	5.95e-13	5.6e-11	Positive
AKR1B10	4455.9	2.97497	0.274235	7.20175	5.94e-13	5.6e-11	Positive
ALDH3A1	3057.05	2.87797	0.261592	7.17901	7.02e-13	6.58e-11	Positive
PKP1	9816.68	2.40155	0.195283	7.17701	7.13e-13	6.65e-11	Positive
KLK12	23.1198	3.5528	0.356687	7.15699	8.25e-13	7.63e-11	Positive
GUCA2A	186.351	-3.59894	0.363124	-7.15716	8.24e-13	7.63e-11	Negative
CLDN6	27.2595	2.83208	0.257032	7.12781	1.02e-12	9.38e-11	Positive
ATOH8	697.114	-2.35443	0.190027	-7.12757	1.02e-12	9.38e-11	Negative
MFAP3L	1244.87	-1.97956	0.137566	-7.12068	1.07e-12	9.83e-11	Negative
LINC01303	22.9426	2.21276	0.170655	7.1065	1.19e-12	1.08e-10	Positive
ADAM23	433.902	2.27556	0.179691	7.09862	1.26e-12	1.14e-10	Positive
MIR7152	3.51449	-3.13631	0.301358	-7.08895	1.35e-12	1.22e-10	Negative
S100A10	17711.6	1.81735	0.115445	7.08	1.44e-12	1.3e-10	Positive
TMEM97	7584.39	-2.00366	0.141819	-7.07705	1.47e-12	1.32e-10	Negative
LINC02057	4.37813	2.92058	0.271456	7.07509	1.49e-12	1.34e-10	Positive
CYP2C8	42.7946	-2.29776	0.183457	-7.07392	1.51e-12	1.34e-10	Negative
GAS2	88.1173	-2.39559	0.197477	-7.0671	1.58e-12	1.4e-10	Negative
KLK9	1.80874	4.43947	0.48679	7.06562	1.6e-12	1.41e-10	Positive
NOD2	291.99	1.99915	0.141553	7.05846	1.68e-12	1.48e-10	Positive
KCNH4	73.4124	-2.19958	0.169941	-7.05883	1.68e-12	1.48e-10	Negative
DSG1	289.437	3.01735	0.285998	7.05371	1.74e-12	1.52e-10	Positive
ANKRD1	61.4527	2.75248	0.24843	7.05423	1.74e-12	1.52e-10	Positive
SULF2	5689.55	2.09105	0.155492	7.01677	2.27e-12	1.97e-10	Positive
CDH23	1046.39	-2.10849	0.158006	-7.01552	2.29e-12	1.98e-10	Negative
FBP2	22.3921	-2.22851	0.175143	-7.01433	2.31e-12	1.99e-10	Negative
SLC5A1	69.8983	3.12749	0.303862	7.00152	2.53e-12	2.18e-10	Positive
TRPC6P	6.27747	-2.81236	0.259259	-6.99054	2.74e-12	2.34e-10	Negative
CYTOR	780.914	1.84932	0.121821	6.97186	3.13e-12	2.67e-10	Positive
LINC01615	103.412	2.34993	0.193685	6.96973	3.18e-12	2.7e-10	Positive
ANXA1	22115.7	1.94478	0.13576	6.95923	3.42e-12	2.9e-10	Positive
NT5E	1741.56	2.09518	0.157757	6.94219	3.86e-12	3.26e-10	Positive
TMEM51-AS1	439.536	-1.95274	0.13762	-6.92301	4.42e-12	3.72e-10	Negative
SPP1	10214.6	2.33068	0.192915	6.89774	5.28e-12	4.43e-10	Positive
ERICH5	375.453	-2.18229	0.171641	-6.88813	5.65e-12	4.72e-10	Negative
WFDC12	14.9362	3.50254	0.363526	6.88408	5.82e-12	4.84e-10	Positive
PPP4R4	62.4714	2.67967	0.244028	6.88312	5.86e-12	4.86e-10	Positive
KRT16	24010.8	2.73312	0.251831	6.88206	5.9e-12	4.87e-10	Positive
DSP	28513.3	2.03398	0.150301	6.8794	6.01e-12	4.95e-10	Positive
CYP4F35P	129.065	-2.72451	0.251013	-6.8702	6.41e-12	5.26e-10	Negative
SLAMF9	30.1535	2.3021	0.1896	6.86759	6.53e-12	5.34e-10	Positive
LINC01940	1.99593	3.38954	0.348102	6.86449	6.67e-12	5.44e-10	Positive
TEAD4	813.489	1.7032	0.102507	6.86002	6.88e-12	5.59e-10	Positive
FABP6	666.303	-2.3472	0.196887	-6.84247	7.78e-12	6.3e-10	Negative
SEMG2	7.78749	-3.50351	0.366132	-6.83773	8.05e-12	6.49e-10	Negative
CYP4F2	48.6222	-2.82128	0.266394	-6.83679	8.1e-12	6.51e-10	Negative
PACRG	78.1289	-2.36249	0.199775	-6.82012	9.1e-12	7.29e-10	Negative
CYP4F29P	221.847	-2.62809	0.239085	-6.80968	9.78e-12	7.81e-10	Negative
LINC00536	3.03055	3.38326	0.350318	6.80314	1.02e-11	8.15e-10	Positive
LINC01910	7.56897	2.7606	0.258893	6.80049	1.04e-11	8.27e-10	Positive
OR6B3	2.1585	-3.84545	0.418962	-6.79167	1.11e-11	8.77e-10	Negative
ZBTB8B	136.298	-2.20694	0.178165	-6.77428	1.25e-11	9.85e-10	Negative
CES1P1	19.7508	3.21734	0.327749	6.76537	1.33e-11	1.04e-09	Positive
ERBB4	78.412	-2.60724	0.237535	-6.76631	1.32e-11	1.04e-09	Negative
SH3PXD2A-AS1	192.954	2.27984	0.189261	6.76232	1.36e-11	1.06e-09	Positive
TM4SF19-AS1	36.3517	1.90521	0.133968	6.75691	1.41e-11	1.1e-09	Positive
ACSM6	162.94	-2.90282	0.281709	-6.75455	1.43e-11	1.11e-09	Negative
GBX2	8.47598	2.47457	0.218594	6.74572	1.52e-11	1.18e-09	Positive
LINC01010	10.2039	2.48679	0.22084	6.73244	1.67e-11	1.29e-09	Positive
SH3RF2	558.115	2.02798	0.152726	6.73086	1.69e-11	1.29e-09	Positive
ITLN1	275.964	-3.08929	0.310421	-6.73049	1.69e-11	1.29e-09	Negative
SAA2-SAA4	61.3752	3.17988	0.324157	6.72477	1.76e-11	1.34e-09	Positive
BCAS1	3908.62	-2.34087	0.199952	-6.70596	2e-11	1.52e-09	Negative
PLEKHH1	1269.05	-1.86273	0.128805	-6.69797	2.11e-11	1.6e-09	Negative
FOXH1	56.3575	-2.21834	0.181977	-6.695	2.16e-11	1.63e-09	Negative
RNF128	4416.1	-2.09783	0.16404	-6.69242	2.2e-11	1.65e-09	Negative
HSD17B2	2595.14	-2.39218	0.208225	-6.68595	2.29e-11	1.72e-09	Negative
IL20RB	1138.5	2.3705	0.205026	6.6845	2.32e-11	1.73e-09	Positive
SCEL	687.922	2.7093	0.255735	6.68389	2.33e-11	1.74e-09	Positive
DAB1	377.696	-2.708	0.25576	-6.67816	2.42e-11	1.8e-09	Negative
NRG2	94.6359	-2.24178	0.186434	-6.66072	2.72e-11	2.02e-09	Negative
SCN11A	38.4464	-2.28534	0.193056	-6.65783	2.78e-11	2.05e-09	Negative
SULT1A2	151.013	-2.29405	0.194595	-6.64997	2.93e-11	2.16e-09	Negative
VNN3	28.3987	2.52106	0.229318	6.63298	3.29e-11	2.42e-09	Positive
BEND5	255.888	-1.86426	0.130347	-6.6305	3.35e-11	2.45e-09	Negative
SPINK4	94.6058	-2.92285	0.290113	-6.62794	3.4e-11	2.49e-09	Negative
IL1RAP	1198.2	1.75975	0.114845	6.61544	3.7e-11	2.7e-09	Positive
LCE3D	22.531	4.11824	0.471603	6.61201	3.79e-11	2.75e-09	Positive
PSMC1P7	7.13029	-2.5328	0.232146	-6.60273	4.04e-11	2.92e-09	Negative
PGLYRP2	24.4932	-2.41648	0.214751	-6.59594	4.23e-11	3.05e-09	Negative
PGLYRP3	157.009	2.93536	0.293656	6.59058	4.38e-11	3.15e-09	Positive
GSTM1	7052.58	-3.13774	0.324874	-6.58023	4.7e-11	3.37e-09	Negative
HMGCS2	9332.01	-2.8622	0.283119	-6.57746	4.79e-11	3.42e-09	Negative
CGB8	11.6006	3.02456	0.310029	6.53022	6.57e-11	4.68e-09	Positive
LINC02130	1.63246	3.26788	0.348788	6.50217	7.92e-11	5.63e-09	Positive
CYP4F22	1668.4	-2.41977	0.218399	-6.50082	7.99e-11	5.66e-09	Negative
DACH2	62.4306	-2.63177	0.251894	-6.478	9.29e-11	6.57e-09	Negative
CNFN	748.233	2.21799	0.188118	6.4746	9.51e-11	6.7e-09	Positive
GATA3	12616.2	-1.97664	0.151039	-6.46613	1.01e-10	7.06e-09	Negative
COL6A5	71.0761	-2.43355	0.222187	-6.452	1.1e-10	7.73e-09	Negative
DSC3	7479.02	2.69335	0.262572	6.44908	1.13e-10	7.86e-09	Positive
MIR3972	12.8862	-2.72553	0.267683	-6.4462	1.15e-10	7.99e-09	Negative
PCSK9	374.674	2.48077	0.229782	6.44422	1.16e-10	8.07e-09	Positive
CYP4Z2P	77.8115	-2.37641	0.213787	-6.43824	1.21e-10	8.37e-09	Negative
DAW1	8.76707	2.97628	0.307024	6.43691	1.22e-10	8.42e-09	Positive
UPK2	16853.6	-2.5563	0.242134	-6.42742	1.3e-10	8.93e-09	Negative
ZNF861P	3.83356	-3.15585	0.336749	-6.40193	1.53e-10	1.05e-08	Negative
AVPR1B	3.26612	-2.78036	0.278389	-6.39523	1.6e-10	1.1e-08	Negative
KRTAP2-3	12.3649	3.1239	0.332474	6.38818	1.68e-10	1.14e-08	Positive
FAM3B	2712.21	-2.34465	0.210488	-6.38826	1.68e-10	1.14e-08	Negative
KRT16P3	12.2373	2.70728	0.267887	6.37315	1.85e-10	1.26e-08	Positive
SLC36A2	11.2058	-2.59273	0.250345	-6.36215	1.99e-10	1.35e-08	Negative
APCDD1L	232.503	2.46656	0.230856	6.35272	2.12e-10	1.42e-08	Positive
PPP1R14C	708.17	2.28818	0.202769	6.35293	2.11e-10	1.42e-08	Positive
GRAMD2A	263.183	2.18683	0.186825	6.35263	2.12e-10	1.42e-08	Positive
GAST	6.78985	2.92503	0.303169	6.34969	2.16e-10	1.44e-08	Positive
LDHAL6A	28.8042	-2.7056	0.26869	-6.34784	2.18e-10	1.46e-08	Negative
ANXA3	1492.51	1.98452	0.155411	6.33492	2.37e-10	1.58e-08	Positive
AVP	3.41778	-3.4039	0.379528	-6.33392	2.39e-10	1.59e-08	Negative
SELL	1907.36	-2.27635	0.201854	-6.32317	2.56e-10	1.7e-08	Negative
UPK1A	9300.25	-2.66502	0.263365	-6.3221	2.58e-10	1.7e-08	Negative
NUAK2	559.117	1.78253	0.123809	6.32043	2.61e-10	1.72e-08	Positive
CAB39L	2497.2	-1.74393	0.117978	-6.30569	2.87e-10	1.88e-08	Negative
IL9R	161.443	-2.09089	0.173041	-6.30424	2.9e-10	1.89e-08	Negative
ZNF682	416.642	-1.74558	0.118417	-6.29626	3.05e-10	1.99e-08	Negative
CDH3	8919.31	2.04459	0.166039	6.29125	3.15e-10	2.05e-08	Positive
MROH2A	247.002	-2.60525	0.255231	-6.28939	3.19e-10	2.07e-08	Negative
KRT78	130.898	2.41494	0.225498	6.27475	3.5e-10	2.27e-08	Positive
HS3ST3A1	78.0018	2.39248	0.22197	6.27327	3.54e-10	2.28e-08	Positive
FOLR3	10.661	2.54405	0.24643	6.26568	3.71e-10	2.39e-08	Positive
TREM1	341.525	2.14778	0.183313	6.26131	3.82e-10	2.45e-08	Positive
CCSER1	405.762	-2.01197	0.162184	-6.23962	4.39e-10	2.81e-08	Negative
SEZ6L	38.068	-2.69235	0.271777	-6.22697	4.76e-10	3.04e-08	Negative
SLC10A6	68.6119	2.21288	0.195112	6.21631	5.09e-10	3.24e-08	Positive
GSTM2	2966.97	-2.29887	0.209038	-6.21357	5.18e-10	3.29e-08	Negative
IL36RN	248.594	2.62549	0.262433	6.19391	5.87e-10	3.71e-08	Positive
ASTL	26.3884	-2.21232	0.195733	-6.19375	5.87e-10	3.71e-08	Negative
TUBAL3	24.4732	2.2907	0.208519	6.18983	6.02e-10	3.8e-08	Positive
CYP3A5	1391.86	-2.21729	0.197537	-6.16232	7.17e-10	4.51e-08	Negative
ZNF321P	270.043	-1.66544	0.108087	-6.15652	7.44e-10	4.66e-08	Negative
PTTG2	6.55657	-2.05586	0.171592	-6.1533	7.59e-10	4.74e-08	Negative
IRS4	7.66666	-2.80023	0.292853	-6.14722	7.89e-10	4.92e-08	Negative
IFNK	5.8055	3.76683	0.450476	6.142	8.15e-10	5.07e-08	Positive
SNCG	17520.3	-2.03492	0.168695	-6.13483	8.52e-10	5.29e-08	Negative
SRMS	226.048	-1.90472	0.147549	-6.13165	8.7e-10	5.38e-08	Negative
KANK4	163.73	2.56095	0.255047	6.12025	9.34e-10	5.77e-08	Positive
PPP2R2C	441.903	2.40885	0.230743	6.10572	1.02e-09	6.28e-08	Positive
BMP3	1982.15	-2.4107	0.231044	-6.10576	1.02e-09	6.28e-08	Negative
NPHS2	12.6139	-3.34873	0.384702	-6.10533	1.03e-09	6.28e-08	Negative
CXCL11	1162.06	2.44237	0.236318	6.1035	1.04e-09	6.34e-08	Positive
SLC10A2	4.154	-4.05357	0.50091	-6.09605	1.09e-09	6.62e-08	Negative
RBP1	1621.61	2.02463	0.168331	6.08699	1.15e-09	6.99e-08	Positive
PCP2	71.405	-1.92971	0.152782	-6.08523	1.16e-09	7.05e-08	Negative
VSTM2A	11.2585	-2.91579	0.315543	-6.07139	1.27e-09	7.67e-08	Negative
PSCA	61483.3	-2.45049	0.239374	-6.05954	1.37e-09	8.23e-08	Negative
BNIP3P15	6.02071	-2.46442	0.242487	-6.03917	1.55e-09	9.32e-08	Negative
CD44	20064.5	1.74266	0.12326	6.02513	1.69e-09	1.01e-07	Positive
UPK3A	3807.85	-2.61932	0.268738	-6.02563	1.68e-09	1.01e-07	Negative
GPR1	100.78	2.22447	0.203482	6.01757	1.77e-09	1.06e-07	Positive
KLHDC7A	1585.51	-2.32064	0.219823	-6.00777	1.88e-09	1.12e-07	Negative
PDZD3	99.769	-2.51693	0.252493	-6.00781	1.88e-09	1.12e-07	Negative
TGM3	17.2183	2.40138	0.233454	6.00284	1.94e-09	1.15e-07	Positive
VEGFC	792.102	1.71696	0.119521	5.99863	1.99e-09	1.18e-07	Positive
MAN1C1	3084.28	-2.11903	0.186582	-5.99751	2e-09	1.18e-07	Negative
LINC00601	2.95887	2.63923	0.273865	5.98553	2.16e-09	1.27e-07	Positive
BBOX1	93.4422	2.22868	0.205306	5.98465	2.17e-09	1.27e-07	Positive
MIR4728	4.73171	-2.21802	0.203636	-5.98136	2.21e-09	1.3e-07	Negative
BMPR1B	129.28	2.27749	0.213736	5.97695	2.27e-09	1.33e-07	Positive
SDR16C5	330.201	2.62761	0.272414	5.97476	2.3e-09	1.34e-07	Positive
LINC02323	36.4628	2.0305	0.172927	5.95916	2.54e-09	1.47e-07	Positive
L1CAM	1006.4	2.49047	0.250286	5.95506	2.6e-09	1.51e-07	Positive
FAM167A-AS1	3.18475	-2.91968	0.322741	-5.94803	2.71e-09	1.57e-07	Negative
PRSS56	8.9449	3.84073	0.47836	5.93847	2.88e-09	1.66e-07	Positive
SLC13A5	33.7066	2.25419	0.211238	5.93732	2.9e-09	1.67e-07	Positive
COL17A1	7450.3	2.30178	0.219532	5.9298	3.03e-09	1.74e-07	Positive
AGBL1-AS1	1.3582	3.51959	0.425085	5.92726	3.08e-09	1.76e-07	Positive
ACTBL2	14.3415	2.66049	0.28037	5.92248	3.17e-09	1.81e-07	Positive
TBX1	1380.2	-2.1231	0.18982	-5.91669	3.28e-09	1.87e-07	Negative
METTL7A	7000.19	-1.7381	0.124853	-5.91173	3.39e-09	1.92e-07	Negative
STK32A	353.876	-2.11478	0.188618	-5.91027	3.42e-09	1.94e-07	Negative
DLX2	18.2446	2.33877	0.227155	5.89363	3.78e-09	2.13e-07	Positive
AREG	2186.79	2.21603	0.206301	5.89447	3.76e-09	2.13e-07	Positive
POLR3G	192.658	1.60552	0.102733	5.89411	3.77e-09	2.13e-07	Positive
IL36B	7.6185	2.82797	0.310883	5.87992	4.1e-09	2.31e-07	Positive
DLEC1	77.959	-1.74168	0.126168	-5.87849	4.14e-09	2.32e-07	Negative
SORL1	6560.73	-1.78269	0.133148	-5.87838	4.14e-09	2.32e-07	Negative
LINGO2	27.6855	2.55915	0.265316	5.87659	4.19e-09	2.34e-07	Positive
TBX2	5965.86	-1.93597	0.159342	-5.87395	4.26e-09	2.37e-07	Negative
TPPP2	10.2604	-2.38528	0.235945	-5.87121	4.33e-09	2.4e-07	Negative
ARSJ	248.624	1.91936	0.156649	5.8689	4.39e-09	2.43e-07	Positive
BEST2	8.45498	2.4455	0.246528	5.86344	4.53e-09	2.5e-07	Positive
CYP26B1	357.712	2.04313	0.177889	5.86392	4.52e-09	2.5e-07	Positive
EVX1	400.028	-2.42065	0.242339	-5.86224	4.57e-09	2.51e-07	Negative
LINC01136	22.2512	-1.92798	0.158346	-5.86048	4.62e-09	2.53e-07	Negative
CGB5	29.8333	2.80063	0.307687	5.85214	4.85e-09	2.66e-07	Positive
NFE4	7.47349	2.50687	0.257535	5.85113	4.88e-09	2.66e-07	Positive
IL11	334.043	2.0467	0.178875	5.85155	4.87e-09	2.66e-07	Positive
SLC26A5	21.0228	-2.04498	0.178666	-5.84879	4.95e-09	2.69e-07	Negative
LINC01122	14.7495	-2.6486	0.282304	-5.83981	5.23e-09	2.84e-07	Negative
PKIA	1536.58	-1.75466	0.129366	-5.83347	5.43e-09	2.94e-07	Negative
CD274	560.446	1.93389	0.16017	5.83061	5.52e-09	2.98e-07	Positive
SLC16A1-AS1	116.162	1.78936	0.135608	5.82089	5.85e-09	3.16e-07	Positive
KRTAP5-11	1.45708	-2.8547	0.318753	-5.81863	5.93e-09	3.19e-07	Negative
LCN15	10.5298	-3.07607	0.35766	-5.80459	6.45e-09	3.46e-07	Negative
CLDN24	1.50271	2.70171	0.293203	5.80388	6.48e-09	3.47e-07	Positive
MIR6784	4.79111	-2.20731	0.20857	-5.78851	7.1e-09	3.79e-07	Negative
COL9A1	68.3446	-2.37288	0.237584	-5.7785	7.54e-09	4.02e-07	Negative
TRIM16L	698.675	1.72225	0.125111	5.77286	7.79e-09	4.15e-07	Positive
MIR429	27.2169	-2.02794	0.178197	-5.76856	8e-09	4.23e-07	Negative
HS6ST3	329.489	-2.58783	0.275242	-5.76885	7.98e-09	4.23e-07	Negative
LCE3E	9.64265	3.47091	0.431369	5.72805	1.02e-08	5.37e-07	Positive
KRTDAP	1436.5	3.00564	0.350176	5.72752	1.02e-08	5.37e-07	Positive
ZNF552	899.937	-1.55548	0.0970377	-5.72436	1.04e-08	5.46e-07	Negative
IHH	103.562	-2.7091	0.298675	-5.72228	1.05e-08	5.51e-07	Negative
RNF186	51.6024	-2.76276	0.308053	-5.72226	1.05e-08	5.51e-07	Negative
PSD2	57.1331	-2.25373	0.21915	-5.72088	1.06e-08	5.54e-07	Negative
RPS3AP53	4.14536	-2.16561	0.204051	-5.71232	1.11e-08	5.81e-07	Negative
TUBB6	4972.16	1.80365	0.140955	5.70142	1.19e-08	6.18e-07	Positive
BTG2	15205.4	-1.68649	0.120825	-5.68169	1.33e-08	6.92e-07	Negative
UGT1A1	153.078	-2.50296	0.264647	-5.67911	1.35e-08	7.01e-07	Negative
PCP4L1	1470.48	-2.25079	0.220423	-5.6745	1.39e-08	7.19e-07	Negative
NKX1-2	34.3041	2.77101	0.312254	5.67169	1.41e-08	7.29e-07	Positive
ZNF626	984.703	-2.00867	0.178618	-5.64708	1.63e-08	8.4e-07	Negative
MYCNOS	32.6528	-2.53213	0.271378	-5.64573	1.64e-08	8.45e-07	Negative
HID1	4257.38	-1.77182	0.136835	-5.64055	1.7e-08	8.69e-07	Negative
ODAPH	67.1368	2.40167	0.248588	5.6385	1.72e-08	8.77e-07	Positive
MMP9	2437.63	2.10406	0.196158	5.62842	1.82e-08	9.28e-07	Positive
MMP3	781.327	2.29598	0.230303	5.62728	1.83e-08	9.32e-07	Positive
FSIP2	269.98	-2.03507	0.183974	-5.62621	1.84e-08	9.36e-07	Negative
LINC02154	106.05	2.7832	0.317087	5.62371	1.87e-08	9.48e-07	Positive
KCTD16	41.0483	-2.14532	0.203757	-5.62103	1.9e-08	9.6e-07	Negative
LUARIS	9.73736	2.18358	0.210946	5.61082	2.01e-08	1.02e-06	Positive
RAPSN	48.83	-2.00736	0.179623	-5.6082	2.04e-08	1.03e-06	Negative
TNNI2	1927	-2.20557	0.215596	-5.59182	2.25e-08	1.13e-06	Negative
LGALS9C	20.6081	2.24887	0.223456	5.58889	2.29e-08	1.15e-06	Positive
BNIP3P16	8.39448	-2.02448	0.183408	-5.58577	2.33e-08	1.16e-06	Negative
ZNF486	2006.8	-1.95939	0.1719	-5.5811	2.39e-08	1.19e-06	Negative
LINC01671	211.362	-2.23144	0.220776	-5.57779	2.44e-08	1.21e-06	Negative
BPIFB2	4.75948	-3.39163	0.428901	-5.57619	2.46e-08	1.22e-06	Negative
LINC00707	54.2038	2.51806	0.272605	5.56871	2.57e-08	1.27e-06	Positive
IL22RA2	22.0264	2.25631	0.225961	5.55985	2.7e-08	1.34e-06	Positive
ABCA6	473.671	-2.04798	0.18869	-5.55397	2.79e-08	1.38e-06	Negative
OR10Y1P	2.6948	3.38107	0.42879	5.55299	2.81e-08	1.39e-06	Positive
SEC24AP1	4.01848	-2.841	0.331563	-5.55247	2.82e-08	1.39e-06	Negative
C11orf87	16.2147	2.76884	0.318894	5.54678	2.91e-08	1.43e-06	Positive
CARD18	15.2183	3.12396	0.383041	5.545	2.94e-08	1.44e-06	Positive
ECM1	2303.15	1.76505	0.138271	5.53294	3.15e-08	1.54e-06	Positive
PKIA-AS1	18.1911	-1.91856	0.166224	-5.52603	3.28e-08	1.6e-06	Negative
GDPD2	439.132	-2.23688	0.223982	-5.52223	3.35e-08	1.63e-06	Negative
SDR9C7	92.5462	2.49063	0.270089	5.51903	3.41e-08	1.65e-06	Positive
UNC13C	72.856	-2.92579	0.3489	-5.51961	3.4e-08	1.65e-06	Negative
SULT2B1	666.413	2.12955	0.205158	5.50578	3.68e-08	1.78e-06	Positive
RBBP8NL	797.012	-1.8742	0.158958	-5.49955	3.81e-08	1.84e-06	Negative
TLL1	164.646	2.0741	0.195799	5.48575	4.12e-08	1.98e-06	Positive
MYO1B	4136.36	1.546	0.0995177	5.48642	4.1e-08	1.98e-06	Positive
GGT3P	13.196	-2.60208	0.292407	-5.47893	4.28e-08	2.06e-06	Negative
BRWD1P3	2.05895	-2.47135	0.268613	-5.47756	4.31e-08	2.07e-06	Negative
SCUBE2	3699.57	-2.12703	0.206114	-5.468	4.55e-08	2.18e-06	Negative
SERPINB10	6.03639	2.58009	0.289024	5.46697	4.58e-08	2.19e-06	Positive
CHIA	7.39439	-2.98118	0.362745	-5.46164	4.72e-08	2.25e-06	Negative
EREG	1300.56	2.47275	0.269774	5.45919	4.78e-08	2.28e-06	Positive
MUC16	1235.96	2.64217	0.301162	5.45278	4.96e-08	2.35e-06	Positive
RHBG	646.655	-2.19731	0.219874	-5.44541	5.17e-08	2.45e-06	Negative
SPRR2B	7.10194	3.38954	0.438997	5.44317	5.23e-08	2.48e-06	Positive
SLC14A1	4976.68	-2.233	0.226808	-5.43633	5.44e-08	2.57e-06	Negative
PDCD1LG2	207.712	1.93449	0.171946	5.43481	5.49e-08	2.58e-06	Positive
FOXD1	169.618	2.16783	0.215662	5.41508	6.13e-08	2.88e-06	Positive
SPANXC	2.68469	4.0754	0.56856	5.40911	6.33e-08	2.97e-06	Positive
UGT2B15	126.973	-2.67817	0.311614	-5.38542	7.23e-08	3.38e-06	Negative
PDE10A	1022.5	-1.90769	0.168592	-5.38398	7.29e-08	3.4e-06	Negative
PLA2G2F	5054.05	-2.27766	0.237296	-5.38426	7.27e-08	3.4e-06	Negative
SLC19A3	80.6193	2.04254	0.193813	5.37911	7.49e-08	3.48e-06	Positive
CCL8	187.237	2.02675	0.190943	5.37725	7.56e-08	3.51e-06	Positive
RPS27P1	0.931267	-2.78189	0.331636	-5.37302	7.74e-08	3.59e-06	Negative
ZNF432	1291.39	-1.66177	0.123238	-5.36985	7.88e-08	3.65e-06	Negative
CEACAM19	290.872	1.68669	0.128521	5.34303	9.14e-08	4.22e-06	Positive
SH3GL3	53.374	2.47539	0.276277	5.34026	9.28e-08	4.28e-06	Positive
GGT2	29.5345	-2.51117	0.283185	-5.33634	9.48e-08	4.36e-06	Negative
GJB2	13422.2	2.01842	0.191148	5.32791	9.94e-08	4.56e-06	Positive
UBE2FP3	27.7864	-1.61653	0.115891	-5.31992	1.04e-07	4.76e-06	Negative
MAP2	428.347	1.98801	0.185918	5.31419	1.07e-07	4.9e-06	Positive
SOX7	512.346	1.79885	0.150334	5.31387	1.07e-07	4.9e-06	Positive
ZPLD1	14.2116	2.20033	0.226316	5.30379	1.13e-07	5.16e-06	Positive
SYT12	460.481	2.02244	0.19278	5.30365	1.14e-07	5.16e-06	Positive
BNIP3P24	5.33738	-2.08643	0.205224	-5.29388	1.2e-07	5.44e-06	Negative
MIR200A	11.0161	-2.10818	0.209685	-5.28497	1.26e-07	5.7e-06	Negative
RMST	27.012	-2.55602	0.294571	-5.28233	1.28e-07	5.77e-06	Negative
DCBLD2	2757.99	1.68895	0.130476	5.28027	1.29e-07	5.82e-06	Positive
CPNE6	14.6555	-2.36606	0.258854	-5.27732	1.31e-07	5.91e-06	Negative
DLX1	36.1718	2.15723	0.219358	5.27555	1.32e-07	5.95e-06	Positive
SFTA1P	11.2166	2.15966	0.219969	5.27191	1.35e-07	6.06e-06	Positive
CYP2C9	49.4829	-2.58045	0.300048	-5.26733	1.38e-07	6.2e-06	Negative
GPR176	573.643	1.66116	0.12556	5.26572	1.4e-07	6.24e-06	Positive
EEF1GP4	5.00281	-2.16629	0.221603	-5.26299	1.42e-07	6.33e-06	Negative
HS3ST5	87.1452	-2.35468	0.25744	-5.26214	1.42e-07	6.34e-06	Negative
KRT16P4	9.81488	2.69711	0.32255	5.26156	1.43e-07	6.35e-06	Positive
OBP2A	5.57978	2.24963	0.237922	5.25228	1.5e-07	6.67e-06	Positive
UGT2B11	6.92038	-2.69847	0.324354	-5.23646	1.64e-07	7.25e-06	Negative
TSGA10IP	13.6578	-2.1767	0.224755	-5.23549	1.65e-07	7.28e-06	Negative
OTOP3	5.63947	2.94941	0.373333	5.22164	1.77e-07	7.83e-06	Positive
SERPINB13	1341.65	2.65382	0.317275	5.21259	1.86e-07	8.21e-06	Positive
TM4SF1	9217.38	1.73319	0.140844	5.20571	1.93e-07	8.5e-06	Positive
AMTN	56.3725	2.82128	0.350287	5.19939	2e-07	8.78e-06	Positive
ARSI	409.008	1.93633	0.180537	5.18639	2.14e-07	9.4e-06	Positive
CHST15	1171.35	1.69549	0.134442	5.17315	2.3e-07	1.01e-05	Positive
PTPRT	39.516	-2.31312	0.253875	-5.17231	2.31e-07	1.01e-05	Negative
CASP14	5560.59	2.63003	0.315614	5.16463	2.41e-07	1.05e-05	Positive
KCNJ13	8.57997	-2.19908	0.232182	-5.16438	2.41e-07	1.05e-05	Negative
INSM1	20.9426	-2.57273	0.304949	-5.15736	2.5e-07	1.09e-05	Negative
ADH7	793.127	3.01173	0.390258	5.15488	2.54e-07	1.1e-05	Positive
CASP5	17.1324	2.01937	0.197728	5.15542	2.53e-07	1.1e-05	Positive
MIR4435-2HG	1119.38	1.52471	0.101849	5.1518	2.58e-07	1.11e-05	Positive
TNPO1P3	0.934906	2.85019	0.359272	5.14983	2.61e-07	1.12e-05	Positive
SCNN1B	4664.91	-2.06125	0.206018	-5.15124	2.59e-07	1.12e-05	Negative
GPAT3	198.028	1.77027	0.149643	5.1474	2.64e-07	1.13e-05	Positive
PPP1R3C	1480.67	-1.90518	0.175851	-5.14743	2.64e-07	1.13e-05	Negative
OSBPL6	131.448	1.89844	0.174654	5.14412	2.69e-07	1.15e-05	Positive
C2orf66	23.1505	-1.91625	0.178174	-5.14243	2.71e-07	1.16e-05	Negative
CDHR1	102.762	2.04304	0.2031	5.1356	2.81e-07	1.2e-05	Positive
SHROOM1	2257	-1.63063	0.12287	-5.13251	2.86e-07	1.22e-05	Negative
G0S2	1045.8	1.86124	0.168057	5.12468	2.98e-07	1.27e-05	Positive
GPC3	746.328	-1.94427	0.184932	-5.10605	3.29e-07	1.4e-05	Negative
PNLIPRP3	23.3897	3.28407	0.447619	5.10271	3.35e-07	1.42e-05	Positive
KRT31	66.9592	2.56448	0.306738	5.10036	3.39e-07	1.43e-05	Positive
GRAMD1B	193.717	1.75274	0.147611	5.0995	3.41e-07	1.44e-05	Positive
RNF157-AS1	62.2896	-1.86923	0.170545	-5.0968	3.45e-07	1.45e-05	Negative
CXCL10	2934.55	2.10143	0.216914	5.07774	3.82e-07	1.61e-05	Positive
DPP4	475.759	1.94096	0.185324	5.07741	3.83e-07	1.61e-05	Positive
TTC6	150.267	-1.85757	0.169195	-5.06849	4.01e-07	1.68e-05	Negative
ANXA2	48870.4	1.40567	0.0801129	5.06375	4.11e-07	1.72e-05	Positive
MYZAP	488.397	-1.70133	0.138583	-5.06075	4.18e-07	1.74e-05	Negative
BPIFA2	9.8329	-2.7242	0.340899	-5.0578	4.24e-07	1.77e-05	Negative
FAM78B	347.992	-1.95985	0.189852	-5.05578	4.29e-07	1.78e-05	Negative
B4GALNT1	293.869	1.88461	0.175142	5.05082	4.4e-07	1.83e-05	Positive
TPRG1-AS1	7.32364	1.89338	0.177298	5.03888	4.68e-07	1.94e-05	Positive
SULT1E1	552.799	-2.45446	0.289243	-5.0285	4.94e-07	2.05e-05	Negative
ADCY7	414.395	1.65782	0.130922	5.02451	5.05e-07	2.08e-05	Positive
PWAR1	2.40844	-2.21671	0.24213	-5.02503	5.03e-07	2.08e-05	Negative
MSN	13480.5	1.57787	0.115038	5.02329	5.08e-07	2.09e-05	Positive
CA2	1506.26	1.93495	0.186219	5.0207	5.15e-07	2.12e-05	Positive
SLC47A1	104.296	1.90056	0.179474	5.01777	5.23e-07	2.14e-05	Positive
OR5M11	5.77541	-2.31433	0.262213	-5.01244	5.37e-07	2.2e-05	Negative
B4GALNT2	27.6614	2.58952	0.317285	5.00974	5.45e-07	2.23e-05	Positive
MT1X	2741.23	1.79495	0.158736	5.00803	5.5e-07	2.24e-05	Positive
SRXN1	124.944	1.5504	0.1099	5.00816	5.5e-07	2.24e-05	Positive
STX16-NPEPL1	72.561	-1.57415	0.114701	-5.00562	5.57e-07	2.26e-05	Negative
ADH1A	10.0054	-2.09044	0.217837	-5.00574	5.56e-07	2.26e-05	Negative
VWC2L	2.09966	-2.37498	0.275838	-4.98476	6.2e-07	2.52e-05	Negative
CACNG8	21.4062	1.96723	0.194137	4.9822	6.29e-07	2.54e-05	Positive
DEGS2	1121.86	-1.9056	0.181905	-4.9784	6.41e-07	2.59e-05	Negative
PEG3	187.891	-2.02839	0.206587	-4.97799	6.42e-07	2.59e-05	Negative
SAA2	357.529	2.30984	0.263645	4.96817	6.76e-07	2.72e-05	Positive
TMPRSS2	4587.4	-2.03444	0.208574	-4.95958	7.06e-07	2.84e-05	Negative
TMPRSS11BNL	1.86571	3.43086	0.490371	4.95719	7.15e-07	2.87e-05	Positive
LAMA1	402.043	2.0068	0.203233	4.9539	7.27e-07	2.91e-05	Positive
REG4	57.7652	-2.16602	0.235453	-4.95225	7.34e-07	2.93e-05	Negative
CYP2J2	1668.4	-1.77477	0.156705	-4.94415	7.65e-07	3.05e-05	Negative
C20orf203	11.0291	-1.877	0.177377	-4.94426	7.64e-07	3.05e-05	Negative
EMX1	65.7658	-2.15419	0.234217	-4.92788	8.31e-07	3.31e-05	Negative
RHEX	534.349	-2.0983	0.222989	-4.92535	8.42e-07	3.35e-05	Negative
KIF5C	697.67	-1.79914	0.162399	-4.92088	8.62e-07	3.42e-05	Negative
SFTPA2	68.3495	-2.39001	0.282949	-4.91259	8.99e-07	3.56e-05	Negative
DEFB4A	1.71253	3.43822	0.49667	4.90913	9.15e-07	3.62e-05	Positive
HS3ST6	266.561	-2.27216	0.259394	-4.90436	9.37e-07	3.7e-05	Negative
GBX1	12.9942	-2.5718	0.320802	-4.8996	9.6e-07	3.78e-05	Negative
MAPT	240.477	-1.83582	0.170717	-4.89592	9.78e-07	3.85e-05	Negative
LINC00911	1.12764	3.33076	0.476638	4.89001	1.01e-06	3.96e-05	Positive
TNFAIP2	26967.5	-1.56443	0.115441	-4.88934	1.01e-06	3.97e-05	Negative
KRT18P59	14.5077	-1.82758	0.169291	-4.8885	1.02e-06	3.98e-05	Negative
RTL1	7.30118	2.95083	0.399411	4.88427	1.04e-06	4.06e-05	Positive
ALDH1L1-AS2	83.6629	-2.1293	0.231302	-4.88236	1.05e-06	4.09e-05	Negative
SYT9	28.9725	-2.17794	0.241582	-4.87595	1.08e-06	4.22e-05	Negative
TGFB2	298.456	1.79245	0.162558	4.87489	1.09e-06	4.23e-05	Positive
PTPRZ1	555.081	2.54371	0.316991	4.86988	1.12e-06	4.34e-05	Positive
PLAUR	2736.21	1.55741	0.114503	4.86811	1.13e-06	4.37e-05	Positive
DUSP7	3233.61	1.5162	0.106164	4.86224	1.16e-06	4.49e-05	Positive
FUT9	346.278	-2.08696	0.22385	-4.85575	1.2e-06	4.63e-05	Negative
CYP4B1	9086.11	-2.06764	0.219949	-4.85404	1.21e-06	4.67e-05	Negative
KRT32	5.20966	2.3339	0.275313	4.84502	1.27e-06	4.88e-05	Positive
HCN4	11.8152	-2.24781	0.258042	-4.83568	1.33e-06	5.1e-05	Negative
CTSC	12138.8	1.51768	0.107066	4.83512	1.33e-06	5.11e-05	Positive
CDC25B	4466.48	1.48335	0.0999949	4.8338	1.34e-06	5.13e-05	Positive
XAGE2	13.1471	3.30078	0.476077	4.83279	1.35e-06	5.15e-05	Positive
LINC00705	5.17871	2.16894	0.242128	4.82777	1.38e-06	5.28e-05	Positive
SLC38A4	842.552	-2.23678	0.256257	-4.82633	1.39e-06	5.31e-05	Negative
IGF2BP2-AS1	3.23032	2.04653	0.217259	4.81696	1.46e-06	5.55e-05	Positive
P2RX2	22.4855	-2.10071	0.228621	-4.81455	1.48e-06	5.61e-05	Negative
GKN1	28.6126	-2.70778	0.354832	-4.81294	1.49e-06	5.65e-05	Negative
FAM215A	6.39359	-1.97998	0.203653	-4.81201	1.49e-06	5.66e-05	Negative
MIR137HG	11.2611	3.0664	0.429649	4.80951	1.51e-06	5.73e-05	Positive
RALGAPA2	4307.65	-1.52856	0.110144	-4.79886	1.6e-06	6.03e-05	Negative
CAV1	8979.72	1.72868	0.151886	4.79753	1.61e-06	6.05e-05	Positive
NCF2	678.345	1.63539	0.132439	4.79763	1.61e-06	6.05e-05	Positive
CYB5A	4658.26	-1.51648	0.10793	-4.78537	1.71e-06	6.42e-05	Negative
FOXC2-AS1	2.34496	2.73431	0.362959	4.77826	1.77e-06	6.64e-05	Positive
TMEM45A	3308.05	1.89427	0.187371	4.77275	1.82e-06	6.81e-05	Positive
FAM225A	34.8266	1.72897	0.152749	4.77235	1.82e-06	6.82e-05	Positive
PLK2	3151.4	1.50851	0.106611	4.76983	1.84e-06	6.89e-05	Positive
PROKR1	8.56179	-2.20583	0.253457	-4.75752	1.96e-06	7.31e-05	Negative
NECAB2	21.5931	1.97061	0.204346	4.74985	2.04e-06	7.58e-05	Positive
CTNND2	47.052	-2.15189	0.242681	-4.74652	2.07e-06	7.7e-05	Negative
SYNPR	3.16168	-2.79662	0.378781	-4.74316	2.1e-06	7.81e-05	Negative
RFX8	32.1639	1.74728	0.157622	4.74095	2.13e-06	7.88e-05	Positive
ZFHX2	191.131	-1.52524	0.110788	-4.74092	2.13e-06	7.88e-05	Negative
SH3BP5-AS1	438.411	-1.46775	0.0988664	-4.73114	2.23e-06	8.25e-05	Negative
DCTN1-AS1	11.8314	-1.92706	0.196301	-4.72261	2.33e-06	8.59e-05	Negative
REEP6	2571.2	-1.74539	0.158031	-4.71673	2.4e-06	8.83e-05	Negative
LINC01356	19.5913	1.97783	0.20751	4.71221	2.45e-06	9.02e-05	Positive
GCNT4	877.38	-1.68716	0.145868	-4.71083	2.47e-06	9.06e-05	Negative
MYCNUT	13.3533	-2.67307	0.355449	-4.70692	2.51e-06	9.23e-05	Negative
ZNF436-AS1	245.058	-1.41726	0.0887192	-4.70311	2.56e-06	9.38e-05	Negative
LINC00656	3.0548	2.11013	0.236944	4.68519	2.8e-06	0.000102291	Positive
CHAD	74.8084	-1.70635	0.150818	-4.68345	2.82e-06	0.000103005	Negative
HOXB-AS3	99.7078	-1.93412	0.199785	-4.67561	2.93e-06	0.000106854	Negative
ACOD1	3.78017	2.33074	0.28488	4.67122	2.99e-06	0.000108974	Positive
MAGEB17	14.5784	2.25585	0.268865	4.67096	3e-06	0.000108974	Positive
TLR6	151.99	1.62631	0.134149	4.66875	3.03e-06	0.000109983	Positive
TRAK1	8356.91	-1.40858	0.087526	-4.66814	3.04e-06	0.00011014	Negative
DSC1	26.6147	2.13517	0.243474	4.66238	3.13e-06	0.000113101	Positive
GPD1L	3271.76	-1.50494	0.108433	-4.65677	3.21e-06	0.00011605	Negative
MROH3P	88.2832	-1.89868	0.193082	-4.65442	3.25e-06	0.000117205	Negative
ZNF439	542.026	-1.52889	0.113683	-4.65233	3.28e-06	0.000118216	Negative
MIR200B	6.91219	-2.01332	0.217894	-4.65053	3.31e-06	0.000119075	Negative
MIR483	5.89262	-3.26436	0.487618	-4.64372	3.42e-06	0.000122885	Negative
DSE	1700.48	1.52417	0.113204	4.63037	3.65e-06	0.000130884	Positive
UGT2B4	7.06929	-2.59455	0.344771	-4.62496	3.75e-06	0.000134145	Negative
VSIG8	24.3837	1.80609	0.174429	4.62128	3.81e-06	0.000136341	Positive
PGM5-AS1	81.5377	-2.72451	0.373378	-4.61867	3.86e-06	0.000137863	Negative
KHDC1L	11.3749	2.45748	0.316145	4.61016	4.02e-06	0.000143412	Positive
CYP3A7	54.1432	-1.80176	0.174196	-4.60265	4.17e-06	0.000148466	Negative
FCRLB	935.299	-1.84747	0.184159	-4.60183	4.19e-06	0.000148831	Negative
CYP3A43	4.84246	-2.03835	0.225934	-4.59581	4.31e-06	0.000152965	Negative
IL1F10	3.23309	2.61183	0.350896	4.59347	4.36e-06	0.000154458	Positive
EXTL3-AS1	32.3849	-1.55977	0.121901	-4.59203	4.39e-06	0.000155298	Negative
SPINK1	24417	-2.32314	0.288188	-4.59124	4.41e-06	0.000155659	Negative
ABCA12	473.085	1.90519	0.19721	4.58998	4.43e-06	0.000156139	Positive
SNORD69	9.41927	-1.63181	0.137645	-4.59016	4.43e-06	0.000156139	Negative
ANKRD20A11P	39.8717	-1.99287	0.21661	-4.58368	4.57e-06	0.000160679	Negative
PDPN	2292.23	1.69569	0.151884	4.58039	4.64e-06	0.000162993	Positive
CCL7	23.6361	2.06523	0.232599	4.57968	4.66e-06	0.000163177	Positive
BTNL2	2.91657	-2.41586	0.309171	-4.57954	4.66e-06	0.000163177	Negative
HCG22	5.20151	2.22026	0.266916	4.5717	4.84e-06	0.000169154	Positive
SLC15A5	6.26721	-2.55983	0.34205	-4.56023	5.11e-06	0.000178399	Negative
ACER2	1615.32	-1.82852	0.181797	-4.55738	5.18e-06	0.000180574	Negative
ALB	146.969	-2.47744	0.324244	-4.55656	5.2e-06	0.000181018	Negative
CLCF1	601.432	1.55575	0.121976	4.55619	5.21e-06	0.000181073	Positive
ARHGAP6	378.682	-1.77454	0.170082	-4.55393	5.27e-06	0.000182761	Negative
BRDT	8.44784	-2.36808	0.300468	-4.55317	5.28e-06	0.000183156	Negative
CALB2	248.993	2.04661	0.229948	4.55151	5.33e-06	0.000184342	Positive
LYPD6	749.098	-1.57993	0.127531	-4.54735	5.43e-06	0.000187748	Negative
PPY2P	8.73185	-2.81848	0.400057	-4.54556	5.48e-06	0.000189075	Negative
CLDN10	54.1813	2.17576	0.258731	4.54433	5.51e-06	0.000189916	Positive
AQP12B	2.40677	-2.81387	0.399291	-4.54273	5.55e-06	0.00019108	Negative
BAAT	14.0184	-2.27275	0.280261	-4.54132	5.59e-06	0.00019209	Negative
GNLY	622.828	1.89084	0.196617	4.53084	5.88e-06	0.000201584	Positive
TDRG1	7.01849	-2.26248	0.278821	-4.52793	5.96e-06	0.000203831	Negative
CLEC3A	37.4661	-2.58117	0.349207	-4.52789	5.96e-06	0.000203831	Negative
TNNT3	1972.06	-2.18923	0.262745	-4.52619	6.01e-06	0.000205179	Negative
NEUROD4	2.44334	-3.84792	0.629536	-4.52385	6.07e-06	0.00020717	Negative
CAPN5	3739.94	-1.62302	0.138074	-4.5122	6.42e-06	0.000218574	Negative
S100A3	290.409	1.73427	0.162962	4.50576	6.61e-06	0.000224662	Positive
KRT7-AS	881.398	-1.80404	0.178445	-4.5058	6.61e-06	0.000224662	Negative
MYH15	33.4671	1.84702	0.18827	4.49899	6.83e-06	0.000231613	Positive
MAGIX	590.477	-1.58262	0.129566	-4.49674	6.9e-06	0.00023374	Negative
SHH	1333.23	-2.29851	0.28893	-4.4942	6.98e-06	0.000236212	Negative
RN7SL706P	1.78433	-2.73241	0.385683	-4.49179	7.06e-06	0.000238559	Negative
OTOF	128.523	-1.8374	0.186476	-4.49067	7.1e-06	0.000239481	Negative
RRAD	1123.84	1.92752	0.206677	4.48778	7.2e-06	0.000242416	Positive
PACRG-AS1	2.64343	-2.1357	0.253144	-4.48636	7.25e-06	0.000243688	Negative
FAHD2CP	331.029	-1.54698	0.122136	-4.47846	7.52e-06	0.000252523	Negative
RASSF9	119.16	1.86058	0.192193	4.47771	7.54e-06	0.000253061	Positive
OSGIN1	627.353	1.66092	0.147614	4.47737	7.56e-06	0.0002531	Positive
GSTM5	287.156	-1.86785	0.194046	-4.47236	7.74e-06	0.000258747	Negative
CASR	11.4629	-2.24312	0.27815	-4.46925	7.85e-06	0.000262167	Negative
NPW	25.939	1.84145	0.188322	4.46814	7.89e-06	0.000263164	Positive
ENKUR	25.1258	1.6671	0.149396	4.46533	7.99e-06	0.000266271	Positive
PHGR1	171.468	-2.75181	0.392368	-4.46473	8.02e-06	0.000266654	Negative
FAT3	188.765	-1.94794	0.212476	-4.46137	8.14e-06	0.000270112	Negative
PLCE1-AS2	1.79658	-2.30571	0.292663	-4.46148	8.14e-06	0.000270112	Negative
DDN	41.7392	1.72883	0.163506	4.45751	8.29e-06	0.000274642	Positive
LINC02178	18.6842	2.18289	0.265638	4.45303	8.47e-06	0.000280052	Positive
SERPINB12	7.79646	2.73823	0.39103	4.44524	8.78e-06	0.000289981	Positive
CECR2	402.593	-1.93927	0.211618	-4.43853	9.06e-06	0.000298764	Negative
MYBPH	4.67284	2.05354	0.237446	4.43699	9.12e-06	0.000300443	Positive
ATOH1	2.44687	-3.60358	0.586824	-4.43673	9.13e-06	0.000300443	Negative
LCN1P1	3.25728	-2.08644	0.244924	-4.43582	9.17e-06	0.000301298	Negative
MIR6071	1.00475	-2.57377	0.355019	-4.43292	9.3e-06	0.000304963	Negative
EMP1	9028.52	1.61851	0.139563	4.43178	9.35e-06	0.000306158	Positive
ZP4	1.37195	3.72992	0.616031	4.43146	9.36e-06	0.000306188	Positive
GNB4	1067.92	1.49106	0.110891	4.42834	9.5e-06	0.000310221	Positive
LRRC4	122.475	1.71318	0.161114	4.42657	9.57e-06	0.00031236	Positive
LIN28A	2.37927	2.24757	0.282142	4.42178	9.79e-06	0.000318921	Positive
PPIAP26	2.04705	2.08467	0.245326	4.42133	9.81e-06	0.000319155	Positive
SLC4A9	16.3361	-1.73096	0.165442	-4.41823	9.95e-06	0.000323329	Negative
INHBA	1924.78	1.73275	0.165884	4.41726	1e-05	0.000324341	Positive
TTR	215.628	-2.7181	0.389125	-4.41528	1.01e-05	0.000326882	Negative
LINC01612	53.1959	-2.38249	0.313197	-4.41411	1.01e-05	0.000328202	Negative
SEMA6A	2199.22	-1.67612	0.153292	-4.4107	1.03e-05	0.00033252	Negative
LINC01266	8.80394	-2.1227	0.254538	-4.41072	1.03e-05	0.00033252	Negative
HAVCR1P1	24.6693	-1.66238	0.150206	-4.40979	1.03e-05	0.000333464	Negative
LINC01776	2.88767	3.00336	0.45541	4.39903	1.09e-05	0.000349959	Positive
PCDHGC5	19.1728	1.82836	0.188592	4.39233	1.12e-05	0.000360434	Positive
WNT11	267.709	1.91493	0.208467	4.38887	1.14e-05	0.000365737	Positive
C20orf197	47.8887	1.92704	0.211714	4.37873	1.19e-05	0.000382649	Positive
CACNG6	4.51361	2.42597	0.325946	4.37486	1.22e-05	0.000388979	Positive
FCAR	14.1065	1.81438	0.186291	4.37158	1.23e-05	0.000394343	Positive
IPPK	275.892	1.40001	0.0916555	4.36431	1.28e-05	0.000406911	Positive
BAIAP3	765.68	-1.65452	0.149977	-4.36414	1.28e-05	0.000406911	Negative
NKILA	144.679	1.68855	0.157918	4.36015	1.3e-05	0.000413855	Positive
ZNF44	1000.24	-1.45926	0.105343	-4.35967	1.3e-05	0.000414212	Negative
RPL21P54	1.77589	-2.17957	0.27061	-4.35891	1.31e-05	0.000415104	Negative
SLC6A14	455.902	2.13585	0.260693	4.35705	1.32e-05	0.00041809	Positive
LINC01527	24.9086	2.33398	0.306245	4.35592	1.33e-05	0.000419687	Positive
MIR133A1HG	6.56233	-1.9615	0.221114	-4.34845	1.37e-05	0.000433666	Negative
IL36A	1.26745	3.08131	0.478803	4.34691	1.38e-05	0.000436149	Positive
NTSR1	12.6059	2.01336	0.233179	4.34586	1.39e-05	0.000437659	Positive
STAC2	19.9214	1.91229	0.209968	4.3449	1.39e-05	0.000438732	Positive
C5AR2	105.892	1.68164	0.156889	4.34474	1.39e-05	0.000438732	Positive
PADI3	6986.37	-2.01728	0.234254	-4.34264	1.41e-05	0.000442365	Negative
WFDC10A	1.25483	-2.49713	0.345313	-4.33557	1.45e-05	0.00045623	Negative
IGFBP6	2056.57	1.747	0.172338	4.33453	1.46e-05	0.000457198	Positive
SLC39A8	1134.93	1.44772	0.103289	4.33464	1.46e-05	0.000457198	Positive
TOX2	365.74	1.63779	0.147176	4.33354	1.47e-05	0.000458651	Positive
RASL10A	108.159	-1.67247	0.155214	-4.33256	1.47e-05	0.000460092	Negative
PAH	25.7936	-2.22549	0.283536	-4.32216	1.55e-05	0.000481705	Negative
SGK2	518.132	-1.94345	0.219129	-4.30546	1.67e-05	0.000518836	Negative
SFN	39134.8	1.60269	0.140179	4.2994	1.71e-05	0.000532534	Positive
FST	1712.43	1.74032	0.172288	4.29696	1.73e-05	0.00053773	Positive
GOLT1A	749.655	-1.72816	0.169522	-4.29538	1.74e-05	0.000539469	Negative
PRR36	689.354	-1.80775	0.188051	-4.29539	1.74e-05	0.000539469	Negative
ADAMTS19	33.3014	-2.02004	0.237464	-4.29555	1.74e-05	0.000539469	Negative
SLC6A15	90.3181	2.62502	0.378997	4.28769	1.81e-05	0.000557765	Positive
SEZ6	6.80685	-1.84636	0.197821	-4.27841	1.88e-05	0.000580772	Negative
AOC2	212.615	-1.62159	0.145319	-4.27743	1.89e-05	0.000582585	Negative
SLC35F3	38.2738	2.09299	0.255791	4.27298	1.93e-05	0.000593564	Positive
PIGZ	669.632	-1.51573	0.120819	-4.26863	1.97e-05	0.000604491	Negative
UCP1	9.10156	-2.13644	0.266281	-4.2678	1.97e-05	0.000605948	Negative
S100A9	63337.3	1.973	0.228348	4.26102	2.03e-05	0.000623836	Positive
RNU6-1065P	1.28619	-2.49567	0.351582	-4.25411	2.1e-05	0.000642602	Negative
LINC01873	7.90203	-1.82194	0.193265	-4.2529	2.11e-05	0.000645232	Negative
DSCAM	12.2856	2.27481	0.299795	4.25226	2.12e-05	0.000646265	Positive
ZNF91	1187.87	-1.42738	0.100527	-4.25142	2.12e-05	0.000647873	Negative
FSTL4	759.519	-1.82526	0.194319	-4.24692	2.17e-05	0.000660174	Negative
LINC01820	7.63284	-2.24994	0.294384	-4.24595	2.18e-05	0.000662176	Negative
TH	573.808	-2.12189	0.264275	-4.24517	2.18e-05	0.000663639	Negative
C1orf68	5.44847	2.81485	0.427727	4.243	2.21e-05	0.000669238	Positive
OSMR	2911.95	1.57131	0.134726	4.24053	2.23e-05	0.000675785	Positive
HTR1D	97.1107	1.83575	0.19737	4.23444	2.29e-05	0.000693483	Positive
GPC2	294.971	-1.69153	0.163339	-4.2337	2.3e-05	0.000694894	Negative
NOX1	131.964	-1.53618	0.126682	-4.23251	2.31e-05	0.000697698	Negative
LHX1-DT	29.012	2.4293	0.338002	4.22867	2.35e-05	0.000708826	Positive
PGLYRP4	214.445	2.12551	0.266411	4.22471	2.39e-05	0.000720488	Positive
MMP8	5.95319	1.99697	0.236109	4.22249	2.42e-05	0.000726721	Positive
CCDC183	93.906	-1.56624	0.134301	-4.21622	2.48e-05	0.000746274	Negative
FOXQ1	3457.3	-1.74696	0.177359	-4.21158	2.54e-05	0.000759843	Negative
ASB10	1.83873	-2.24487	0.295574	-4.21171	2.53e-05	0.000759843	Negative
ZNF493	440.092	-1.40833	0.0971446	-4.20336	2.63e-05	0.00078699	Negative
MTCYBP21	3.69469	-2.10276	0.263073	-4.19185	2.77e-05	0.000826975	Negative
KRT16P6	533.579	2.30594	0.311683	4.18998	2.79e-05	0.000832787	Positive
SERPINB4	1310.78	2.37769	0.329427	4.18209	2.89e-05	0.000861158	Positive
MYO18B	72.2054	-1.94613	0.226543	-4.1764	2.96e-05	0.000881878	Negative
HPSE	336.335	1.56003	0.134107	4.17602	2.97e-05	0.000882223	Positive
HAVCR1	98.3036	-2.35959	0.325697	-4.17439	2.99e-05	0.000887472	Negative
VEGFD	66.8969	-1.8003	0.191765	-4.17335	3e-05	0.000890427	Negative
NRXN3	433.486	-1.80209	0.192219	-4.17282	3.01e-05	0.000891413	Negative
MMP20	2.84073	2.65292	0.39615	4.17245	3.01e-05	0.000891724	Positive
MTND5P32	0.924662	-2.2569	0.301779	-4.16497	3.11e-05	0.000920353	Negative
NPIPB15	267.674	-1.84835	0.204	-4.15855	3.2e-05	0.000945404	Negative
SLC38A5	1466.38	1.73879	0.177884	4.15321	3.28e-05	0.000966551	Positive
NBPF11	388.541	-1.35176	0.0847572	-4.1502	3.32e-05	0.000978157	Negative
MFSD13B	12.1227	-1.56618	0.136489	-4.14815	3.35e-05	0.000985736	Negative
EMX2	424.815	-2.00922	0.243355	-4.14713	3.37e-05	0.000988937	Negative
TMEM63C	76.5	1.87727	0.21173	4.14334	3.42e-05	0.00100417	Positive
RHOU	3786.44	-1.55943	0.135076	-4.1416	3.45e-05	0.00101059	Negative
FSIP2-AS1	15.3088	-1.64695	0.15632	-4.13864	3.49e-05	0.00102249	Negative
SIGLEC12	68.5051	1.82901	0.200362	4.13758	3.51e-05	0.00102596	Positive
BNIP3P40	1.85894	-1.83019	0.200814	-4.13413	3.56e-05	0.0010402	Negative
ZNF90	390.534	-1.60589	0.146925	-4.12382	3.73e-05	0.00108659	Negative
KRT17P3	61.1071	1.98949	0.240315	4.11747	3.83e-05	0.00111557	Positive
SLC7A13	2.25558	-2.53775	0.373727	-4.11463	3.88e-05	0.00112801	Negative
MMEL1	161.413	-1.63037	0.153281	-4.1125	3.91e-05	0.0011371	Negative
HOXB3	1596.79	-1.57537	0.139997	-4.10989	3.96e-05	0.00114865	Negative
LARGE-AS1	1.39769	-1.95049	0.232153	-4.09426	4.24e-05	0.00122743	Negative
CACNB4	126.489	-1.73935	0.180793	-4.0895	4.32e-05	0.00125137	Negative
MTDHP1	15.1083	-1.6125	0.149866	-4.08696	4.37e-05	0.0012636	Negative
SEMA5A-AS1	4.04519	-1.94034	0.230139	-4.08594	4.39e-05	0.00126762	Negative
MT1A	65.3426	1.96521	0.236441	4.08224	4.46e-05	0.00128647	Positive
MALL	367.721	1.70671	0.173554	4.07202	4.66e-05	0.00134259	Positive
TREML4	3.3173	2.0385	0.255099	4.07096	4.68e-05	0.00134709	Positive
MLIP-IT1	2.1403	2.1596	0.285144	4.06671	4.77e-05	0.00137024	Positive
APOBEC3A	384.755	1.86542	0.212859	4.0657	4.79e-05	0.00137454	Positive
CCL20	569.938	1.94931	0.23386	4.05931	4.92e-05	0.00141102	Positive
CASC16	1.972	-2.14145	0.281272	-4.05817	4.95e-05	0.00141622	Negative
SYTL5	596.762	-1.87137	0.214736	-4.05788	4.95e-05	0.00141628	Negative
SLC8A1-AS1	19.3656	-1.82431	0.203439	-4.05187	5.08e-05	0.00144969	Negative
DSCAML1	26.796	-1.8468	0.208991	-4.05187	5.08e-05	0.00144969	Negative
KLF15	251.504	-1.64467	0.159238	-4.04847	5.16e-05	0.00146918	Negative
KYNU	1815.08	1.61998	0.153221	4.04634	5.2e-05	0.00148082	Positive
CDK6	1679.36	1.5475	0.135547	4.03918	5.36e-05	0.0015249	Positive
LCE3A	1.59469	2.74449	0.43382	4.02123	5.79e-05	0.00164401	Positive
STX19	41.3214	1.73403	0.182576	4.02041	5.81e-05	0.00164779	Positive
LCE1E	12.0483	-2.34834	0.335721	-4.01625	5.91e-05	0.00167512	Negative
TRAV30	30.6005	-2.20853	0.300962	-4.01557	5.93e-05	0.00167797	Negative
SCN5A	269.743	-1.77654	0.193504	-4.01308	5.99e-05	0.00169379	Negative
SMAD6	734.762	-1.52017	0.129704	-4.01047	6.06e-05	0.0017106	Negative
DPPA2	10.8172	3.23935	0.558609	4.0088	6.1e-05	0.00172069	Positive
FOXO6	449.622	-1.62151	0.155133	-4.00633	6.17e-05	0.00173672	Negative
C12orf54	59.2685	1.8334	0.208063	4.00551	6.19e-05	0.00174071	Positive
NPTXR	1645.31	-1.67015	0.167347	-4.00456	6.21e-05	0.00174566	Negative
TFAP2B	45.9023	-2.28384	0.322293	-3.98346	6.79e-05	0.00190595	Negative
WNT3A	36.0134	1.9255	0.232619	3.9786	6.93e-05	0.00194302	Positive
TMEM178A	124.33	-1.66145	0.166638	-3.96938	7.21e-05	0.00201746	Negative
TMPRSS11B	4.47038	3.16789	0.547017	3.96312	7.4e-05	0.00206869	Positive
EVPLL	39.8018	-1.84292	0.212921	-3.95885	7.53e-05	0.00210348	Negative
SLC9A2	815.924	-1.79516	0.200923	-3.95752	7.57e-05	0.00211276	Negative
DPP10	22.6704	-2.47935	0.374157	-3.95381	7.69e-05	0.00214335	Negative
FAM167A	75.5742	1.60415	0.152824	3.95321	7.71e-05	0.00214622	Positive
LONRF2	240.544	-1.89984	0.227873	-3.94887	7.85e-05	0.00218294	Negative
UCHL1	1633.41	1.86196	0.218394	3.94681	7.92e-05	0.00219412	Positive
KRT9	61.7443	1.85975	0.21783	3.94689	7.92e-05	0.00219412	Positive
GGT6	3316.74	-1.6988	0.177046	-3.94699	7.91e-05	0.00219412	Negative
STUM	169.641	-1.96424	0.244327	-3.94651	7.93e-05	0.00219434	Negative
MMRN2	3596.48	-1.53583	0.135784	-3.94622	7.94e-05	0.00219444	Negative
LAIR2	22.5081	1.75703	0.19191	3.94471	7.99e-05	0.00220575	Positive
TSPAN8	348.85	-2.01616	0.257777	-3.94203	8.08e-05	0.00222806	Negative
KRT16P5	9.31093	2.46129	0.37112	3.9375	8.23e-05	0.00226789	Positive
LINC01451	275.781	-1.78818	0.200336	-3.9343	8.34e-05	0.00229564	Negative
LINC02067	5.75395	-1.76214	0.193896	-3.93064	8.47e-05	0.00232819	Negative
LURAP1L-AS1	2.46803	2.09096	0.277573	3.93035	8.48e-05	0.00232836	Positive
CFAP44	694.238	-1.37965	0.0967286	-3.92494	8.68e-05	0.00237851	Negative
LINC00160	1.7318	2.46028	0.372571	3.91948	8.87e-05	0.00243033	Positive
FAM3D	811.14	-1.97478	0.248859	-3.91699	8.97e-05	0.00245268	Negative
TMPRSS11GP	2.53397	2.54898	0.395619	3.91533	9.03e-05	0.00246678	Positive
ZSCAN4	66.0396	-1.87033	0.222639	-3.90916	9.26e-05	0.00252774	Negative
SIRPA	2051.16	1.46333	0.118603	3.90661	9.36e-05	0.00255171	Positive
TPRG1LP1	26.29	-1.8393	0.214902	-3.90549	9.4e-05	0.00256055	Negative
KLC3	505.672	1.61282	0.157023	3.90272	9.51e-05	0.00258714	Positive
SLC35F4	11.0744	-1.74438	0.190891	-3.89949	9.64e-05	0.00261887	Negative
KRTAP19-1	1.79454	3.36582	0.607	3.89756	9.72e-05	0.00263682	Positive
TLX1	57.86	-2.25918	0.323279	-3.89503	9.82e-05	0.00266147	Negative
FGFBP2	15.4597	1.78393	0.20129	3.89451	9.84e-05	0.00266419	Positive
MIR200C	1.53541	-2.19534	0.307344	-3.88926	0.000100552	0.00271946	Negative
TGFBR3	2303.68	-1.51038	0.131392	-3.88438	0.000102592	0.0027715	Negative
LINC01583	2.35394	2.14252	0.294517	3.87931	0.000104753	0.00282668	Positive
FBLL1	62.1674	-1.82019	0.211766	-3.87306	0.000107476	0.00289687	Negative
IYD	92.4263	-1.93032	0.240248	-3.87235	0.000107793	0.00290215	Negative
RALGPS1	693.614	-1.37483	0.0968679	-3.86954	0.000109039	0.0029291	Negative
WASIR2	35.9001	-1.63992	0.165368	-3.86966	0.000108988	0.0029291	Negative
MIR141	1.59143	-2.18144	0.305411	-3.86836	0.000109569	0.00294003	Negative
AKR1C1	5121.89	1.82912	0.214358	3.86789	0.000109779	0.00294236	Positive
ROPN1	2.0207	2.4446	0.373589	3.86681	0.000110269	0.00295217	Positive
SPTLC1P4	1.43185	2.07015	0.276815	3.86594	0.00011066	0.00295271	Positive
KRT17P6	10.9187	1.7634	0.197449	3.86632	0.000110488	0.00295271	Positive
APLN	432.218	1.57723	0.14931	3.86599	0.00011064	0.00295271	Positive
IFT140	1731.9	-1.32686	0.084629	-3.86224	0.000112351	0.00299448	Negative
FADS6	135.444	-2.05964	0.274533	-3.85978	0.000113489	0.00302144	Negative
FN1	107950	1.67681	0.175617	3.85389	0.000116257	0.00308825	Positive
ZNF440	1910.84	-1.3783	0.0981577	-3.85396	0.000116225	0.00308825	Negative
MS4A5	1.04311	-2.29563	0.336389	-3.85158	0.00011736	0.00311408	Negative
SERPINB3	3126.45	2.21908	0.316542	3.85124	0.000117523	0.00311494	Positive
LINC01508	18.2237	2.31207	0.34177	3.83904	0.000123515	0.00327014	Positive
LRRIQ4	31.0621	-1.70458	0.183562	-3.83837	0.000123855	0.00327549	Negative
CAPN9	183.968	-1.93353	0.243246	-3.83779	0.000124146	0.00327958	Negative
CORO6	287.855	1.63628	0.165915	3.83496	0.000125586	0.00331394	Positive
PRR16	132.734	1.50639	0.132062	3.83445	0.000125846	0.00331715	Positive
PDZK1	60.0317	1.74356	0.194325	3.82636	0.000130051	0.00342421	Positive
PDZK1IP1	1866.43	1.88571	0.231947	3.8186	0.000134209	0.00352978	Positive
STRIP2	294.478	1.45506	0.119322	3.81376	0.000136871	0.00359583	Positive
MYO7B	101.696	1.69001	0.181104	3.81002	0.000138955	0.00364257	Positive
RBFOX3	110.139	-1.95044	0.249442	-3.81026	0.000138822	0.00364257	Negative
CA1	6.1631	-2.17143	0.307511	-3.80939	0.000139311	0.0036479	Negative
SLC18A3	6.22537	2.87414	0.492152	3.80806	0.000140061	0.00366352	Positive
LINC02018	22.5384	-1.53165	0.139637	-3.80739	0.000140443	0.00366629	Negative
TMEM35A	160.597	-1.89543	0.235186	-3.80733	0.000140474	0.00366629	Negative
CGB3	9.95462	2.17248	0.308673	3.79846	0.000145599	0.00379589	Positive
TSPAN7	801.4	1.72841	0.191808	3.79761	0.000146098	0.00380475	Positive
FREM1	206.502	-1.69982	0.184372	-3.79566	0.000147249	0.00383055	Negative
ZNF385B	50.0474	1.91805	0.242061	3.79265	0.000149047	0.00387311	Positive
DEFB126	24.3447	-2.02232	0.270466	-3.77986	0.000156918	0.00407321	Negative
ELOCP24	1.52453	-2.27881	0.338797	-3.77455	0.000160294	0.00415634	Negative
AOC4P	18.8609	-1.71956	0.190733	-3.77261	0.00016155	0.00418435	Negative
MIR149	1.963	-2.13807	0.301721	-3.77191	0.000162002	0.00418731	Negative
LRRTM3	7.95376	-2.2664	0.335747	-3.77189	0.000162015	0.00418731	Negative
FAM225B	16.8357	1.60309	0.159982	3.76975	0.000163409	0.00421422	Positive
PPP1R14D	173.1	-1.95628	0.253662	-3.76989	0.000163319	0.00421422	Negative
GPLD1	145.671	-1.58432	0.155223	-3.76439	0.000166954	0.00430101	Negative
SOSTDC1	58.2001	2.04869	0.279067	3.75786	0.000171375	0.00441013	Positive
GCNT3	252.358	1.8805	0.234522	3.75444	0.000173731	0.00446241	Positive
GGTLC3	1.66846	-2.67107	0.445101	-3.75437	0.00017378	0.00446241	Negative
TYMP	8013.79	1.54684	0.145672	3.75388	0.000174117	0.00446626	Positive
PPP1R9A	543.465	-1.63601	0.169571	-3.75069	0.000176347	0.0045186	Negative
ABCA10	316.702	-1.65584	0.175087	-3.74581	0.000179814	0.00460251	Negative
LINC00893	102.609	-1.41279	0.110267	-3.74352	0.000181459	0.00463964	Negative
SPAG6	19.2621	-1.87978	0.23511	-3.742	0.000182562	0.00466286	Negative
ADGRG3	71.7447	1.60347	0.161352	3.74009	0.000183952	0.00469332	Positive
MYOC	22.0019	-2.06109	0.283755	-3.73947	0.000184406	0.0046999	Negative
CD209	507.818	1.71189	0.190828	3.73052	0.000191085	0.00486494	Positive
TGFB2-AS1	10.9815	1.79111	0.212482	3.7232	0.000196712	0.0049978	Positive
PAPPA	232.258	1.61663	0.165618	3.72319	0.000196723	0.0049978	Positive
HTR3E	4.57967	-1.90473	0.244617	-3.69856	0.000216825	0.00550266	Negative
EMP3	1640.81	1.52091	0.140909	3.69676	0.000218368	0.00553594	Positive
RAB38	1066.81	1.56121	0.151998	3.69218	0.000222339	0.00563061	Positive
RLBP1	7.4574	2.02544	0.27811	3.68718	0.000226756	0.0057364	Positive
GFPT2	781.233	1.71651	0.1946	3.68196	0.000231445	0.00584882	Positive
PGM5	1627.34	-1.88853	0.24175	-3.67541	0.000237466	0.00599463	Negative
BCAT2	6377.03	-1.37588	0.102312	-3.67383	0.000238945	0.00602561	Negative
TRIM63	52.3606	-1.89354	0.243525	-3.6692	0.00024331	0.0061292	Negative
CXCL1	1600	1.76632	0.208923	3.66795	0.000244501	0.00615271	Positive
TM4SF4	14.4965	-2.1392	0.310836	-3.66496	0.000247377	0.00621855	Negative
PIK3C2B	3467.19	-1.31595	0.0864218	-3.65589	0.000256288	0.00643578	Negative
CLDN17	1.13141	3.36431	0.646871	3.65499	0.000257196	0.00645178	Positive
LINC01342	8.02659	-1.87347	0.239112	-3.65298	0.000259212	0.00649554	Negative
AQP12A	1.60616	-2.60366	0.439438	-3.64935	0.00026291	0.00658129	Negative
ZPBP2	3.64845	-2.02443	0.281077	-3.64465	0.000267755	0.00669554	Negative
CD14	3578.84	1.57505	0.15783	3.64345	0.000269006	0.0067198	Positive
MIR4639	1.37745	-1.87068	0.239397	-3.63696	0.000275878	0.00688427	Negative
NPSR1	5.92614	1.99656	0.274224	3.63412	0.000278932	0.00695322	Positive
SLC5A7	109.552	-1.99592	0.27424	-3.63157	0.000281701	0.00701492	Negative
TFF2	176.555	-2.10573	0.304711	-3.6288	0.000284739	0.00708318	Negative
RXFP2	4.7724	-3.2829	0.629587	-3.62602	0.000287819	0.00715236	Negative
LINC00862	6.29725	1.67796	0.186986	3.62574	0.000288134	0.00715273	Positive
SOX9	2031.89	1.5802	0.16031	3.61926	0.000295447	0.00732666	Positive
MTCO3P12	258.293	-1.66454	0.184179	-3.60813	0.000308416	0.00764033	Negative
GLP1R	17.697	-1.95442	0.264843	-3.60373	0.000313686	0.00776283	Negative
LINC00885	343.393	-1.55253	0.153385	-3.60221	0.000315526	0.00780028	Negative
PPARG	6339.57	-1.54222	0.150603	-3.60036	0.000317775	0.00784775	Negative
HAL	72.8563	1.61044	0.169589	3.59955	0.000318769	0.00785606	Positive
ZNF32-AS1	12.5866	-1.3964	0.110123	-3.59961	0.000318698	0.00785606	Negative
SPATA31E1	3.27568	-2.22984	0.343227	-3.58318	0.00033944	0.00835688	Negative
CCL3	266.11	1.59265	0.165767	3.57516	0.000350008	0.00860818	Positive
C10orf99	2917.24	-1.92425	0.258599	-3.57407	0.00035148	0.00863548	Negative
GBP5	1952.96	1.78277	0.219113	3.57244	0.000353669	0.00868034	Positive
LINC01505	18.221	-1.90621	0.253738	-3.57144	0.000355022	0.00870461	Negative
TLL2	104.093	1.63291	0.177537	3.56493	0.000363948	0.0089143	Positive
TLR8-AS1	1.64194	2.02578	0.287901	3.56296	0.000366698	0.00897246	Positive
HRK	36.5714	1.89516	0.251479	3.55959	0.000371434	0.00907902	Positive
LINC02206	1.87097	-2.03805	0.291741	-3.55813	0.000373497	0.00912013	Negative
INHBA-AS1	7.14813	1.61296	0.172353	3.55642	0.000375948	0.0091706	Positive
DISC1FP1	6.65066	-1.92625	0.260474	-3.55602	0.000376519	0.00917516	Negative
NYAP2	17.5228	-1.95467	0.2689	-3.55028	0.000384826	0.00936801	Negative
ADGRF2	16.5502	1.79049	0.222749	3.54881	0.000386974	0.00941072	Positive
RNF222	28.811	1.69215	0.195158	3.54661	0.000390219	0.00947998	Positive
PTCHD1	451.358	-1.9015	0.254309	-3.54492	0.000392735	0.0095314	Negative
ALKAL1	70.3712	-1.66235	0.187216	-3.53787	0.000403366	0.00977947	Negative
FOXA1	3910.99	-1.59257	0.167739	-3.53271	0.000411322	0.00996226	Negative
LILRA6	81.5771	1.54721	0.155028	3.52972	0.000416001	0.0100654	Positive
KRT71	2.90533	1.86974	0.247071	3.52019	0.000431236	0.0104175	Positive
UGT2B7	303.586	-2.05822	0.300625	-3.52007	0.000431428	0.0104175	Negative
MTND5P1	6.74414	-1.81462	0.23191	-3.51265	0.00044366	0.0107021	Negative
GTF2IRD2	133.919	-1.29152	0.0830445	-3.51046	0.00044733	0.0107797	Negative
ADAMTS14	493.339	1.53948	0.153751	3.50878	0.000450165	0.0108371	Positive
BTNL10	26.4693	-1.44194	0.126144	-3.50347	0.000459241	0.0110444	Negative
ODF4	9.39821	-1.94696	0.270329	-3.50297	0.000460098	0.0110539	Negative
DUSP2	2227.28	-1.60331	0.172331	-3.50088	0.000463722	0.0111298	Negative
MUC13	46.8994	1.95343	0.27372	3.48321	0.000495432	0.0118551	Positive
SULT1C2	126.061	-1.70083	0.201182	-3.48356	0.000494784	0.0118551	Negative
RPL7P51	1.52644	-2.20803	0.346807	-3.48329	0.000495293	0.0118551	Negative
MYO16-AS1	7.22828	2.24034	0.356257	3.4816	0.000498431	0.0119149	Positive
TMC7	1010.73	-1.4516	0.129835	-3.47826	0.000504675	0.0120521	Negative
RPL9P15	1.39248	-2.54019	0.442952	-3.4771	0.00050686	0.0120922	Negative
IBSP	47.8546	1.65071	0.187342	3.47338	0.000513939	0.0122489	Positive
SSTR5	12.8756	-2.22051	0.351419	-3.47309	0.000514508	0.0122502	Negative
TMEM150B	71.904	1.6178	0.178019	3.47042	0.000519646	0.0123602	Positive
SRP72P1	0.744537	2.13718	0.327741	3.46976	0.000520915	0.0123781	Positive
PWAR5	28.2051	-1.68495	0.197566	-3.46694	0.000526414	0.0124963	Negative
ABCA9	230.644	-1.65275	0.188306	-3.46644	0.0005274	0.0125073	Negative
EMX2OS	338.39	-1.7859	0.226951	-3.46287	0.000534446	0.0126618	Negative
KRTAP13-2	1.76248	4.30941	0.95639	3.46032	0.000539541	0.0127698	Positive
GAPDHP62	8.65537	-1.55056	0.159135	-3.45971	0.000540752	0.0127858	Negative
AMZ1	60.3317	1.63556	0.183922	3.45559	0.000549099	0.0129704	Positive
SHC4	49.6356	1.51242	0.148298	3.45532	0.000549649	0.0129705	Positive
HPGD	13168.3	-1.74142	0.214815	-3.45145	0.000557589	0.0131449	Negative
SEMA6A-AS1	32.1164	-1.40652	0.117892	-3.44825	0.000564235	0.0132885	Negative
LIPI	5.04623	-1.66248	0.192151	-3.44773	0.000565328	0.0133011	Negative
LINC01833	257.362	-1.84634	0.245673	-3.445	0.000571054	0.0134226	Negative
LINC01645	7.43156	-2.07543	0.312269	-3.44393	0.000573318	0.0134625	Negative
BICDL2	3122.04	-1.52222	0.151773	-3.44077	0.000580054	0.0136073	Negative
SAMD9	2364.63	1.50161	0.145817	3.43997	0.000581774	0.0136343	Positive
CROT	3158.68	-1.36581	0.106429	-3.43708	0.000588028	0.0137674	Negative
COLQ	118.128	-1.37778	0.110098	-3.43126	0.000600794	0.0140525	Negative
NRXN1	37.065	-2.01074	0.294847	-3.42802	0.000607996	0.014207	Negative
LARGE1	1180.51	-1.35626	0.104121	-3.42162	0.000622497	0.0145316	Negative
RIMS4	37.5999	-1.93965	0.274879	-3.41842	0.000629862	0.0146892	Negative
LINC01204	3.19866	1.99911	0.292312	3.41796	0.000630924	0.0146996	Positive
GRM6	21.5444	-1.7868	0.230419	-3.41465	0.000638641	0.0148649	Negative
VSTM2L	313.349	1.77733	0.228005	3.40927	0.000651375	0.0151465	Positive
MYCN	427.359	-1.77483	0.227409	-3.40722	0.000656278	0.0152457	Negative
ZNF253	441.903	-1.27984	0.0821438	-3.40669	0.00065755	0.0152604	Negative
GCNT7	11.6393	-1.47334	0.139045	-3.40418	0.000663618	0.0153863	Negative
XKR7	8.52054	-1.98833	0.290352	-3.40389	0.000664339	0.0153881	Negative
CCL15	124.091	-1.99452	0.292227	-3.40324	0.000665924	0.0154098	Negative
MDGA2	10.7731	2.20529	0.35422	3.40266	0.000667331	0.0154198	Positive
SARM1	325.121	-1.30822	0.0905846	-3.40253	0.000667647	0.0154198	Negative
ZSCAN1	25.0734	-1.81359	0.239287	-3.40008	0.00067366	0.0155437	Negative
LUZP2	231.723	-1.84637	0.248952	-3.39975	0.000674484	0.0155476	Negative
PLA2G2A	4751.96	-1.85237	0.251391	-3.3906	0.00069739	0.0160513	Negative
PCED1CP	0.821994	-2.0919	0.322048	-3.39049	0.000697677	0.0160513	Negative
KRT12	36.6898	-1.78678	0.232122	-3.38949	0.000700221	0.0160943	Negative
ADGRE1	121.007	1.72247	0.213171	3.38917	0.000701057	0.016098	Positive
ARFGEF3	1892.39	-1.4469	0.131962	-3.38655	0.000707765	0.0162364	Negative
CSF3	417.797	1.97257	0.287224	3.38611	0.00070891	0.0162471	Positive
LILRA5	134.446	1.59433	0.175562	3.38529	0.000711027	0.01628	Positive
IDO1	2201.82	1.81646	0.241464	3.38127	0.000721515	0.0164902	Positive
LYNX1	1246.66	1.6081	0.179845	3.38124	0.000721588	0.0164902	Positive
S100A2	40023.8	1.74642	0.220885	3.37923	0.0007269	0.0165957	Positive
HBE1	11.0374	2.15842	0.34303	3.37702	0.000732745	0.0167132	Positive
A1CF	7.71868	-1.87417	0.258973	-3.37553	0.000736745	0.0167884	Negative
TMEM178B	430.576	-1.58776	0.174255	-3.37298	0.000743601	0.0169284	Negative
HES2	1616.29	1.72058	0.213754	3.37106	0.000748784	0.0170302	Positive
CABP7	59.0693	-1.57358	0.170312	-3.3678	0.00075771	0.0172168	Negative
TEPP	221.142	-1.88623	0.263319	-3.36562	0.000763712	0.0173367	Negative
TMEM239	0.816327	2.05349	0.313073	3.365	0.000765441	0.0173594	Positive
ACE2	221.538	1.67286	0.200095	3.36271	0.000771802	0.0174871	Positive
LINC02571	2.80897	-2.14395	0.340496	-3.35965	0.000780399	0.0176651	Negative
SSH3	8595.73	-1.34002	0.101302	-3.35652	0.000789297	0.0178496	Negative
RNU6-853P	1.75759	-1.73355	0.21872	-3.35384	0.000796987	0.0180065	Negative
SLC2A14	15.1298	1.79958	0.238708	3.34962	0.000809226	0.0182657	Positive
ARHGEF7-AS2	1.7695	-2.03086	0.307799	-3.34913	0.000810645	0.0182805	Negative
AADACP1	58.4119	1.91453	0.273702	3.34133	0.000833767	0.0187841	Positive
SYT8	7461.38	-1.72209	0.216226	-3.33951	0.000839278	0.0188905	Negative
SRCIN1	1003.53	-1.51014	0.153033	-3.33356	0.000857422	0.0192774	Negative
LINC02022	1.5454	-2.74369	0.523104	-3.33335	0.000858082	0.0192774	Negative
IL13RA2	198.935	1.75047	0.225171	3.3329	0.000859445	0.0192899	Positive
MIR3189	28.8827	-1.73179	0.220333	-3.3213	0.00089598	0.020091	Negative
GPR84	85.7488	1.50169	0.151205	3.31792	0.000906902	0.0203168	Positive
CHST11	1772.21	1.43698	0.131734	3.31716	0.000909379	0.0203532	Positive
CXCL8	2434.37	1.63043	0.190319	3.31251	0.000924626	0.0206751	Positive
ZNF334	294.702	-1.61075	0.184926	-3.30265	0.000957751	0.0213957	Negative
ACP6	1932.44	-1.31874	0.0966034	-3.2995	0.000968569	0.0216172	Negative
NEIL1	929.82	-1.3331	0.101036	-3.2968	0.000977918	0.0218055	Negative
CAV2	3518.39	1.37501	0.113843	3.29406	0.000987511	0.0219988	Positive
SPTA1	10.3638	1.7548	0.22941	3.2902	0.00100117	0.0222824	Positive
DHRS9	547.41	1.77258	0.234911	3.28882	0.00100609	0.0223666	Positive
PRF1	589.451	1.57526	0.174924	3.28861	0.00100683	0.0223666	Positive
ANKUB1	7.55728	1.73982	0.225225	3.28482	0.00102047	0.0226485	Positive
KLK3	31.7753	-2.59326	0.485768	-3.27988	0.0010385	0.0230274	Negative
FAT2	3721.51	1.67803	0.206748	3.27952	0.00103983	0.0230354	Positive
ARNTL2	2267.41	1.35893	0.109747	3.27049	0.00107361	0.0237616	Positive
ALOX12B	54.1342	1.74333	0.227337	3.26974	0.00107645	0.0237953	Positive
CD300C	70.0573	1.51142	0.156417	3.26957	0.00107712	0.0237953	Positive
ELOVL4	199.768	1.53607	0.164311	3.26252	0.00110425	0.0243722	Positive
ZNF443	257.049	-1.26483	0.0812821	-3.25818	0.0011213	0.0247256	Negative
EGFR	10092.6	1.48445	0.148802	3.25566	0.0011313	0.0249229	Positive
GPR37	124.321	1.64026	0.197222	3.24639	0.00116877	0.0257247	Positive
TNFSF9	164.032	1.55612	0.17139	3.24475	0.00117555	0.0258501	Positive
CCDC13-AS1	13.9943	-1.4319	0.133287	-3.24038	0.0011937	0.0262253	Negative
MAMLD1	147.02	1.38048	0.117466	3.23909	0.00119913	0.0263189	Positive
FJX1	649.073	1.36851	0.113797	3.23832	0.00120238	0.0263189	Positive
DEGS1	2727.84	1.32657	0.100843	3.23846	0.00120178	0.0263189	Positive
ZNF43	989.511	-1.33865	0.104573	-3.23837	0.00120213	0.0263189	Negative
CALML5	2311.62	2.10115	0.340276	3.23606	0.00121191	0.0265033	Positive
TKTL1	16.1243	-2.00749	0.311919	-3.22997	0.00123802	0.0270496	Negative
OR5M6P	2.38788	-2.05285	0.326124	-3.22838	0.00124495	0.0271761	Negative
PMEPA1	4932.08	1.44677	0.138544	3.22476	0.00126078	0.0274965	Positive
PLCD1	2770.48	-1.37702	0.116955	-3.22363	0.00126576	0.0275799	Negative
IFITM10	2643.52	-1.53359	0.165538	-3.22337	0.00126691	0.0275799	Negative
TENM3	394.675	1.69856	0.216921	3.22033	0.00128044	0.027849	Positive
ARHGEF4	964.656	1.58232	0.181173	3.21415	0.00130833	0.0284297	Positive
BRINP2	18.5461	-1.96186	0.299375	-3.21288	0.00131409	0.0285289	Negative
CTSH	20129.4	-1.3572	0.111207	-3.21202	0.00131807	0.0285634	Negative
GABRG3	12.7064	-1.96762	0.301245	-3.21206	0.00131785	0.0285634	Negative
C1QC	5761.28	1.5283	0.164511	3.21132	0.00132127	0.0286067	Positive
PAQR5	403.106	1.50729	0.158087	3.20893	0.0013323	0.0288193	Positive
ME1	1076.24	1.4272	0.133159	3.20821	0.00133566	0.028866	Positive
PIFO	316.036	-1.5061	0.157857	-3.20605	0.0013457	0.0290566	Negative
XDH	739.315	1.50536	0.157662	3.20537	0.00134891	0.0290997	Positive
CCL24	32.8062	1.68449	0.214039	3.19797	0.001384	0.0298296	Positive
MCF2L	1740.63	-1.36819	0.115257	-3.1945	0.00140073	0.030163	Negative
SMIM23	2.19702	-1.85387	0.267387	-3.19336	0.00140625	0.0302547	Negative
SLCO1B3	89.5291	2.35008	0.423033	3.19143	0.00141568	0.0304302	Positive
RHPN1	1949.66	-1.41918	0.131371	-3.19079	0.00141884	0.0304705	Negative
HNF1B	795.153	-1.72317	0.226692	-3.19011	0.00142218	0.030515	Negative
BAMBI	3306.65	-1.56744	0.1779	-3.18964	0.00142451	0.0305375	Negative
ANKRD19P	348.583	-1.5507	0.172685	-3.18906	0.00142735	0.0305708	Negative
KHSRPP1	5.96618	1.66949	0.209958	3.18869	0.0014292	0.030583	Positive
LINC01082	41.4092	-1.68552	0.21519	-3.18566	0.00144426	0.0308776	Negative
IFITM3	19897.4	1.39135	0.123075	3.17974	0.00147408	0.0314589	Positive
OR9K2	0.827344	-2.31676	0.41408	-3.17995	0.00147298	0.0314589	Negative
ZNF681	422.351	-1.3631	0.114332	-3.17586	0.00149391	0.0318536	Negative
FCGR2A	1542.99	1.46131	0.145301	3.17483	0.00149925	0.0319391	Positive
REN	143.781	-1.74406	0.234615	-3.17141	0.00151699	0.0322881	Negative
MIMT1	0.969031	-2.1307	0.356693	-3.16995	0.00152467	0.0324226	Negative
PPM1H	1154.01	-1.43809	0.138443	-3.1644	0.00155405	0.033018	Negative
CTSL3P	8.01097	-2.16839	0.369386	-3.16307	0.00156114	0.0331392	Negative
MTATP6P27	2.34907	-1.71198	0.225217	-3.16133	0.00157052	0.0333088	Negative
MTCO2P27	0.976926	-1.84058	0.265932	-3.16086	0.00157302	0.0333321	Negative
TLE2	2796.62	-1.43229	0.136792	-3.16023	0.00157645	0.0333752	Negative
LINC01582	0.72203	2.98271	0.627546	3.15946	0.00158063	0.033434	Positive
KRT72	5.40388	1.81465	0.257998	3.15756	0.00159096	0.0336227	Positive
AXL	2518.25	1.44704	0.141605	3.15698	0.00159412	0.0336597	Positive
C21orf62	4.73951	-1.51787	0.164161	-3.15465	0.00160691	0.0338998	Negative
TTLL3	1192.98	-1.32591	0.103391	-3.15217	0.00162064	0.0341593	Negative
CDH26	822.366	-1.58106	0.18477	-3.14476	0.00166221	0.0350046	Negative
C2orf15	194.077	-1.33153	0.105556	-3.14083	0.00168467	0.0354463	Negative
SPTSSB	4038.55	-1.65388	0.208559	-3.13523	0.00171718	0.0360985	Negative
MTUS2	331.343	-1.78401	0.250265	-3.1327	0.00173206	0.0363793	Negative
FABP7	35.8677	-2.34568	0.430088	-3.12885	0.00175494	0.0368275	Negative
FAM3D-AS1	2.75219	-1.86466	0.276432	-3.12794	0.00176037	0.036909	Negative
LHX1	63.8607	2.01065	0.324028	3.11902	0.00181452	0.0379776	Positive
MGAM	79.1353	1.64089	0.205477	3.11904	0.00181439	0.0379776	Positive
SCOC-AS1	60.9997	-1.31714	0.101715	-3.11789	0.00182152	0.0380908	Negative
ZNF662	499.461	-1.56668	0.181872	-3.1158	0.00183445	0.0383048	Negative
LINC02470	3.15592	-2.06958	0.343286	-3.11572	0.00183496	0.0383048	Negative
LINC00626	3.38005	2.04311	0.335071	3.1131	0.00185135	0.0386132	Positive
CD163L1	315.458	1.48924	0.157294	3.11038	0.00186849	0.0389367	Positive
RPL21P32	1.05489	-1.89712	0.288459	-3.11005	0.00187056	0.0389457	Negative
FAM20A	573.162	1.49129	0.157998	3.1095	0.00187405	0.0389844	Positive
CA4	191.185	-1.87602	0.281891	-3.10766	0.00188572	0.0391931	Negative
SIGLEC1	794.258	1.5247	0.168888	3.1068	0.00189125	0.0392738	Positive
LINC01030	1.40856	-1.98775	0.318024	-3.10588	0.00189714	0.0393619	Negative
PI4KAP2	518.175	-1.40229	0.129545	-3.10545	0.00189987	0.0393844	Negative
CLIC6	1290.24	-1.6815	0.219835	-3.10004	0.00193494	0.0400766	Negative
SBK1	1117.98	-1.57006	0.184052	-3.0973	0.00195293	0.0404141	Negative
COL5A3	1622.83	1.41194	0.133153	3.09376	0.0019764	0.0408643	Positive
ICA1	2002.74	-1.33593	0.108617	-3.09284	0.00198252	0.0409556	Negative
IGHVII-78-1	1.84423	-1.90419	0.292832	-3.08776	0.00201671	0.0416258	Negative
CSF1R	2075.74	1.47519	0.153922	3.08723	0.00202031	0.0416641	Positive
KCNH6	5.89884	-1.74062	0.24002	-3.08567	0.00203097	0.0418477	Negative
DDX43P3	1.06613	2.81304	0.588293	3.08186	0.00205709	0.0423495	Positive
MS4A15	32.5885	-1.91032	0.295479	-3.08082	0.00206429	0.042461	Negative
IGFL2	187.206	1.84081	0.273029	3.07955	0.00207315	0.0426067	Positive
MTDHP4	4.43258	-1.9287	0.301598	-3.07928	0.00207503	0.0426087	Negative
CEACAM7	460.885	-1.99733	0.324041	-3.07778	0.0020855	0.0427867	Negative
SMIM22	2725.53	-1.5154	0.167557	-3.07599	0.00209807	0.0430077	Negative
FAM126A	1001.81	1.3194	0.10395	3.0726	0.00212205	0.043462	Positive
PI16	246.369	-1.85888	0.279648	-3.07129	0.00213133	0.0436146	Negative
FAM221A	447.428	-1.30845	0.100512	-3.06875	0.00214955	0.0439498	Negative
RNF126P1	13.0192	-1.75581	0.246373	-3.06773	0.00215688	0.0440619	Negative
MYRFL	39.6192	-1.63815	0.208061	-3.06714	0.00216118	0.044112	Negative
GLIPR1	935.007	1.35163	0.11471	3.0654	0.00217382	0.0443321	Positive
FSTL3	2522.84	1.45377	0.148315	3.05948	0.00221721	0.0451785	Positive
LPA	29.2628	-1.78211	0.255683	-3.05891	0.00222141	0.0452256	Negative
FTLP10	0.648823	2.63153	0.533519	3.05805	0.00222784	0.0453179	Positive
CHIAP2	3.05631	-2.2131	0.396967	-3.05592	0.00224372	0.0456019	Negative
LINC01932	2.68805	1.7422	0.243167	3.05224	0.00227143	0.0461259	Positive
GHRH	1.5312	-2.64628	0.539456	-3.05174	0.00227521	0.0461634	Negative
AIFM3	512.863	-1.47744	0.156477	-3.05117	0.00227949	0.0461718	Negative
AZGP1	429.357	-1.72733	0.23837	-3.05128	0.00227872	0.0461718	Negative
CCDC162P	238.005	-1.63296	0.207484	-3.05064	0.00228357	0.0462152	Negative
CMKLR1	540.601	1.50129	0.164374	3.04967	0.00229095	0.0463254	Positive
TRAV33	1.51537	-2.20862	0.396582	-3.04758	0.00230694	0.0466091	Negative
VSTM1	5.44261	1.70646	0.231917	3.04617	0.00231781	0.0466909	Positive
FCGR3A	2486.77	1.53247	0.174783	3.04644	0.00231568	0.0466909	Positive
CCNI2	171.715	-1.62461	0.205054	-3.04606	0.00231861	0.0466909	Negative
RN7SKP248	0.82573	-1.96697	0.317453	-3.04604	0.00231881	0.0466909	Negative
DPP10-AS1	12.786	-2.39725	0.458869	-3.04499	0.00232689	0.0468143	Negative
BTG4	1.51425	1.81336	0.267195	3.04408	0.00233392	0.0468813	Positive
ALMS1P1	15.2464	-1.45013	0.147883	-3.04387	0.0023356	0.0468813	Negative
LINC01767	22.489	-1.64565	0.21212	-3.0438	0.00233612	0.0468813	Negative
FABP3	480.63	-1.46715	0.153518	-3.04295	0.00234274	0.0469748	Negative
ADAM19	1988.41	1.47127	0.154904	3.04232	0.0023476	0.0470328	Positive
GHRHR	5.24504	-2.17201	0.38696	-3.02877	0.00245553	0.0491538	Negative
MIR3131	1.29069	-2.69429	0.559852	-3.02632	0.00247552	0.0495125	Negative
PITX1	2813.39	1.44976	0.148933	3.01986	0.00252888	0.0504951	Positive
SLCO4C1	162.957	-1.69282	0.229421	-3.01987	0.00252886	0.0504951	Negative
RPSAP72	1.95399	-1.70598	0.233877	-3.01861	0.00253939	0.0506627	Negative
TXK	106.004	-1.38611	0.127963	-3.01739	0.00254961	0.0508241	Negative
MYBPHL	12.5453	1.6763	0.224629	3.01075	0.00260605	0.0519058	Positive
MYO10	3318.07	1.3196	0.106217	3.00894	0.00262161	0.0521722	Positive
SCGB3A1	38.1536	-1.60938	0.202608	-3.00768	0.00263246	0.0523446	Negative
MTND6P21	1.50576	-1.81025	0.269936	-3.00163	0.00268535	0.0533517	Negative
LINC01139	45.98	1.93875	0.312772	3.00138	0.00268758	0.0533517	Positive
MYPN	23.6458	1.81457	0.271468	3.00063	0.00269419	0.0533942	Positive
F5	849.014	-1.64751	0.215781	-3.00077	0.00269296	0.0533942	Negative
APOL4	2817.19	-1.41982	0.140363	-2.99098	0.00278081	0.0550651	Negative
MIR378A	2.663	-1.59768	0.199955	-2.98909	0.00279808	0.0553611	Negative
TUBB2A	1070.59	1.35376	0.118418	2.9874	0.00281365	0.0556231	Positive
OBP2B	1.40862	1.92701	0.310426	2.98624	0.00282429	0.0557873	Positive
CTCFL	5.09428	2.02764	0.344194	2.98563	0.00282996	0.0558531	Positive
CYP4A11	5.36839	-1.6435	0.216151	-2.97708	0.00291008	0.057387	Negative
SEC14L2	806.115	1.33618	0.113049	2.97376	0.00294174	0.0579635	Positive
C1QB	7083.76	1.51121	0.172142	2.9697	0.00298091	0.0586384	Positive
KRT18P55	12.773	-1.51809	0.174455	-2.96974	0.00298048	0.0586384	Negative
VMO1	161.222	1.44664	0.150465	2.96838	0.00299369	0.0588414	Positive
NKX2-1	33.3063	-2.22384	0.412435	-2.96734	0.00300384	0.0589924	Negative
LINC01405	2.03118	2.08669	0.366569	2.96448	0.00303196	0.0594957	Positive
PI4KAP1	588.124	-1.46227	0.155994	-2.96336	0.00304299	0.059663	Negative
ACOT6	2.07451	-1.78846	0.266201	-2.96191	0.00305734	0.0598952	Negative
LRRC31	14.6527	-1.66611	0.225045	-2.95991	0.00307727	0.0602364	Negative
NFE2	60.3573	1.56337	0.190377	2.95922	0.00308423	0.0603231	Positive
NUDT11	103.27	1.58384	0.197428	2.95724	0.0031041	0.060662	Positive
LRRC3B	7.44603	-1.9431	0.319204	-2.95452	0.00313156	0.0611487	Negative
HOXB5	430.892	-1.49519	0.16766	-2.95351	0.00314181	0.0612986	Negative
C17orf77	0.977605	2.11465	0.377455	2.95308	0.00314625	0.0613352	Positive
MIR23B	2.28516	-1.96022	0.325377	-2.95112	0.00316629	0.0616755	Negative
TM7SF2	2181.09	-1.36601	0.124385	-2.9426	0.00325463	0.0633447	Negative
SPOCD1	1887.31	-1.56282	0.191406	-2.94046	0.0032773	0.0637339	Negative
MIR643	1.20296	-1.79296	0.270276	-2.9339	0.00334733	0.0650428	Negative
RN7SL4P	13.2328	-1.58366	0.198981	-2.93324	0.00335448	0.0651287	Negative
RRS1-AS1	7.78047	-1.48565	0.16576	-2.92987	0.00339109	0.065786	Negative
CREB5	239.886	1.47145	0.161051	2.92733	0.00341882	0.0662702	Positive
PKD1L1	220.904	-1.54559	0.186829	-2.92024	0.00349758	0.0677226	Negative
LINC01878	1.36832	-2.20654	0.413187	-2.92008	0.00349942	0.0677226	Negative
GSTM4	3360.52	-1.46423	0.159168	-2.9166	0.00353872	0.0684061	Negative
PBOV1	1.22998	-1.70216	0.240759	-2.91644	0.00354047	0.0684061	Negative
MAP3K20-AS1	20.2923	1.40745	0.139779	2.91499	0.00355704	0.0686707	Positive
TUBA3E	24.3307	-2.19149	0.409211	-2.91167	0.003595	0.0693475	Negative
SEMA6A-AS2	3.0565	-1.52792	0.181344	-2.91115	0.00360103	0.0694077	Negative
LRIT3	14.1796	-1.42309	0.145356	-2.91073	0.00360587	0.069445	Negative
ORAOV1P1	4.73255	-1.6918	0.2377	-2.9104	0.00360963	0.0694613	Negative
TRIML1	5.17331	2.24336	0.428286	2.9031	0.00369489	0.0710071	Positive
SRD5A2	46.0613	-1.73528	0.253282	-2.90301	0.0036959	0.0710071	Negative
ARHGAP22	258.405	1.35	0.120596	2.90227	0.00370466	0.0710611	Positive
PKHD1	183.893	-1.65702	0.226373	-2.90239	0.00370326	0.0710611	Negative
SLC9A4	396.817	-1.73818	0.254415	-2.90147	0.00371418	0.0711865	Negative
CCDC169-SOHLH2	3.38161	-1.71059	0.245432	-2.89528	0.0037882	0.072547	Negative
LGALS14	0.791989	2.47677	0.510117	2.89497	0.0037919	0.0725596	Positive
VSIG4	933.409	1.54415	0.18813	2.89244	0.00382263	0.0730891	Positive
FBXW12	21.1341	-1.50445	0.174694	-2.88765	0.0038813	0.0741515	Negative
CEBPA	2228.41	-1.36962	0.128037	-2.88684	0.0038913	0.074283	Negative
FAP	739.524	1.49086	0.170143	2.885	0.0039141	0.0746586	Positive
SIDT1	650.932	-1.39211	0.136015	-2.88284	0.00394103	0.0751123	Negative
AADACL3	1.11861	2.64689	0.572716	2.87557	0.00403297	0.0768005	Positive
PPIAP46	12.9563	1.62353	0.216857	2.87533	0.00403604	0.0768005	Positive
STEAP2-AS1	5.54964	-1.58529	0.203654	-2.87394	0.00405387	0.0770783	Negative
LINC01089	547.5	-1.29831	0.103829	-2.87307	0.00406504	0.0771964	Negative
MTND2P28	12654.8	-1.44379	0.154471	-2.87295	0.00406654	0.0771964	Negative
MYOM3	86.5002	1.4829	0.168375	2.86798	0.00413098	0.0783574	Positive
OSM	180.442	1.42773	0.149298	2.86496	0.00417062	0.0790464	Positive
BNIP3P33	1.13444	-2.76861	0.618305	-2.86042	0.00423082	0.0801239	Negative
MT1E	1575.33	1.52056	0.182259	2.85615	0.00428816	0.0811454	Positive
OR10H1	20.5421	-1.70322	0.246646	-2.85114	0.00435629	0.0823694	Negative
IFITM1	5180.2	1.42163	0.147965	2.84954	0.00437827	0.0826541	Positive
CHADL	279.452	-1.29902	0.104935	-2.84957	0.00437778	0.0826541	Negative
MPPED1	6.36937	-1.90921	0.31914	-2.84894	0.00438647	0.0827436	Negative
MYOCD	298.957	-1.61968	0.217935	-2.84344	0.004463	0.0841207	Negative
KRT20	8166.15	-1.83209	0.292743	-2.84238	0.00447776	0.0843324	Negative
ZSCAN5DP	7.25312	-1.5503	0.193639	-2.84186	0.0044851	0.0843376	Negative
ONECUT2	413.826	-1.65983	0.232176	-2.84197	0.00448363	0.0843376	Negative
ANGPT4	30.8247	-1.50158	0.177182	-2.83087	0.00464222	0.0872233	Negative
LILRB2	391.449	1.45772	0.16195	2.82631	0.0047087	0.0884029	Positive
SLC23A2	2989.97	-1.28711	0.101597	-2.82602	0.00471301	0.0884143	Negative
FKBP9P1	105.06	1.40865	0.144738	2.82342	0.00475145	0.0890655	Positive
RAD51AP2	8.72096	1.62624	0.221942	2.82166	0.00477765	0.0894863	Positive
SLITRK6	3628.22	-1.56183	0.199164	-2.82095	0.00478811	0.0895418	Negative
MIR6793	0.931001	-1.69618	0.24677	-2.82118	0.00478481	0.0895418	Negative
MYLIP	2056.65	-1.26149	0.0927134	-2.82036	0.00479694	0.0896366	Negative
TTC34	29.4357	-1.38949	0.138266	-2.81697	0.00484786	0.0905174	Negative
VN1R54P	21.1484	-2.04283	0.370467	-2.8149	0.00487922	0.0910317	Negative
RGL3	1350.29	-1.5145	0.182823	-2.81419	0.00489	0.0911617	Negative
KLHL32	15.7047	-1.48768	0.173491	-2.811	0.00493881	0.0919997	Negative
R3HDML	1.29121	2.74893	0.622826	2.80806	0.00498414	0.0926996	Positive
PODNL1	403.945	1.41374	0.14733	2.80827	0.0049809	0.0926996	Positive
ZNF727	18.8891	-1.69454	0.248002	-2.80056	0.00510138	0.0948063	Negative
SLC1A7	163.71	-1.57182	0.204286	-2.79909	0.0051247	0.0951655	Negative
LINC02254	2.47767	-1.90858	0.325016	-2.7955	0.00518189	0.0961529	Negative
SUCNR1	78.0953	1.48942	0.175105	2.795	0.00519001	0.0962287	Positive
NEIL3	183.508	1.33832	0.121179	2.79193	0.00523947	0.0970705	Positive
ST8SIA3	1.29434	-2.05751	0.379161	-2.78907	0.00528592	0.097855	Negative
IL32	2900.11	1.42478	0.152359	2.78801	0.00530325	0.0980618	Positive
GRHL3	5098.95	-1.50078	0.179629	-2.78789	0.0053053	0.0980618	Negative
FCER1G	1341.89	1.41312	0.14823	2.78703	0.0053194	0.0982464	Positive
SPINK14	1.12638	-1.85491	0.307122	-2.78361	0.00537569	0.0992094	Negative
PROK1	15.066	-1.71371	0.256578	-2.78166	0.00540811	0.0997307	Negative
SOX1-OT	1.44835	-2.93353	0.695487	-2.78011	0.005434	0.100131	Negative
RIC3	116.207	-1.55312	0.199155	-2.77735	0.00548034	0.100907	Negative
AMACR	563.151	-1.40574	0.146208	-2.77507	0.005519	0.101462	Negative
SEMA5A	4842.86	-1.43924	0.158267	-2.77528	0.00551538	0.101462	Negative
SRRM4	8.01407	-1.70418	0.25394	-2.77301	0.00555401	0.102027	Negative
KIF1A	228.104	-1.81006	0.292279	-2.77154	0.00557926	0.102412	Negative
SCN7A	69.2386	-1.75734	0.273544	-2.76862	0.0056294	0.103253	Negative
TRPV2	733.682	1.35832	0.129571	2.76542	0.00568492	0.104192	Positive
PDE7B	336.441	-1.37618	0.13666	-2.75267	0.00591123	0.108256	Negative
PALM3	1364.71	-1.5746	0.20893	-2.7502	0.00595596	0.108992	Negative
PRND	35.5339	1.63558	0.231372	2.74701	0.00601407	0.109971	Positive
GGTLC5P	1.4297	-2.16255	0.423373	-2.74592	0.00603406	0.110252	Negative
FRY	1971.1	-1.34117	0.124299	-2.74476	0.00605544	0.110558	Negative
RN7SL45P	0.751715	-1.80511	0.293364	-2.7444	0.0060622	0.110597	Negative
ABAT	1400.75	-1.3755	0.136992	-2.74099	0.00612537	0.111664	Negative
OVOL1-AS1	27.5189	-1.48399	0.176598	-2.74062	0.00613227	0.111705	Negative
RHOT1P1	6.50523	-1.73016	0.267215	-2.73249	0.00628583	0.114415	Negative
MCEMP1	32.8774	1.46686	0.171153	2.72774	0.00637697	0.115976	Positive
LINC02363	22.0653	-1.33629	0.123307	-2.72728	0.00638594	0.115976	Negative
ZNF804B	2.15009	-2.19721	0.438978	-2.72727	0.00638617	0.115976	Negative
GTF2IRD2P1	28.8712	1.56069	0.20571	2.72563	0.0064178	0.116462	Positive
APOBEC2	8.21861	-1.52669	0.193879	-2.71658	0.00659606	0.119606	Negative
LIPC	277.159	-1.53236	0.19648	-2.70949	0.00673875	0.1221	Negative
LEMD1	58.1885	1.68864	0.254487	2.70599	0.00681018	0.123301	Positive
NELL2	503.654	1.55098	0.203996	2.70094	0.00691438	0.125093	Positive
CCKAR	1.12957	-2.13329	0.419958	-2.69858	0.00696364	0.125888	Negative
AR	875.122	-1.51861	0.19249	-2.69421	0.0070556	0.127454	Negative
SAMD13	191.975	-1.40843	0.151675	-2.69278	0.00708584	0.127904	Negative
KIR2DL4	32.8729	1.56399	0.209503	2.69207	0.0071011	0.128083	Positive
SLC7A5	11506.8	1.35444	0.13189	2.68742	0.00720057	0.129779	Positive
CCR7	1268.65	-1.57175	0.212778	-2.68707	0.00720816	0.129818	Negative
CD163	2289.65	1.50308	0.187528	2.68271	0.00730284	0.131424	Positive
CRACR2B	1749.31	-1.38983	0.14559	-2.67762	0.00741475	0.133337	Negative
PTPRN	86.7247	1.5904	0.220586	2.67649	0.00743968	0.133533	Positive
ZC3H12B	88.3372	-1.32485	0.121375	-2.67637	0.0074424	0.133533	Negative
SNURF	20.0539	-1.38107	0.142366	-2.6767	0.00743511	0.133533	Negative
SLC44A3	2043.73	-1.29397	0.110241	-2.66665	0.00766116	0.137354	Negative
SCHLAP1	58.2809	-1.60011	0.225267	-2.66399	0.00772192	0.13834	Negative
KRT74	14.0137	1.67516	0.253591	2.66241	0.00775838	0.138889	Positive
THEM6	4640.17	-1.27911	0.104877	-2.66135	0.00778292	0.139224	Negative
CACNB2	181.855	-1.41795	0.157102	-2.66035	0.0078059	0.139531	Negative
FAM9B	2.25982	-1.96554	0.363281	-2.65782	0.0078647	0.140476	Negative
MTND5P11	26.8186	-1.38522	0.145118	-2.65452	0.00794211	0.141753	Negative
POPDC3	145.882	1.61651	0.232553	2.65104	0.00802447	0.143116	Positive
TFF1	567.178	-1.82888	0.312698	-2.65074	0.00803153	0.143135	Negative
FETUB	3.51894	1.90008	0.339772	2.64907	0.00807132	0.143737	Positive
MSLN	1037.21	1.73038	0.276046	2.64586	0.00814838	0.144893	Positive
BNIP3P9	3.44904	-1.85146	0.321799	-2.64594	0.00814654	0.144893	Negative
LINC01920	0.719321	2.64503	0.622596	2.64221	0.00823663	0.146245	Positive
SLC46A2	59.8227	-1.57621	0.218059	-2.64243	0.00823133	0.146245	Negative
AOX2P	0.725488	1.92189	0.349027	2.64133	0.00825824	0.146519	Positive
ADRB1	161.25	-1.51258	0.194169	-2.63986	0.0082941	0.147046	Negative
LINC01085	1.26636	1.94502	0.358399	2.63679	0.00836956	0.148274	Positive
LINC01948	4.68509	1.56366	0.21407	2.63307	0.00846162	0.149794	Positive
GP2	3.57081	-2.31521	0.499928	-2.6308	0.0085184	0.150687	Negative
TDRD12	47.6417	-1.4622	0.176027	-2.62573	0.00864623	0.152835	Negative
LINC00919	0.766629	-2.23948	0.472985	-2.62054	0.00877895	0.155067	Negative
FSCN1	14724.6	1.31339	0.119612	2.62007	0.00879118	0.155168	Positive
IL24	233.751	1.45795	0.174849	2.61913	0.00881544	0.155481	Positive
RAB15	3962.33	-1.30795	0.117602	-2.61861	0.008829	0.155605	Negative
C1QA	7052.36	1.45298	0.173153	2.61608	0.0088947	0.156648	Positive
THBD	5396.5	1.39989	0.15322	2.60992	0.00905631	0.159376	Positive
TBL1Y	24.4352	-1.94975	0.365553	-2.59812	0.00937347	0.164836	Negative
SERPINB9	1267.88	1.34039	0.131041	2.59756	0.00938878	0.164984	Positive
NR1H4	127.677	-1.82653	0.318247	-2.59711	0.00940105	0.165078	Negative
RBP3	19.1073	-1.63457	0.244394	-2.59651	0.00941758	0.165247	Negative
NTRK3	67.9853	-1.57819	0.22319	-2.59059	0.00958123	0.167995	Negative
TSPAN6	5988.53	-1.24625	0.0950874	-2.58972	0.00960534	0.168294	Negative
UGT1A9	14.0846	-1.72114	0.278536	-2.58905	0.00962425	0.168502	Negative
CENPUP2	2.12987	-1.65378	0.252824	-2.58592	0.00971187	0.169911	Negative
FABP12	1.58928	2.00625	0.389227	2.58525	0.00973087	0.170119	Positive
BPIFC	3.44428	1.83288	0.322239	2.58468	0.00974688	0.170275	Positive
SIGLEC9	101.641	1.3759	0.145522	2.58309	0.00979186	0.17081	Positive
BNIP3P10	5.17572	-1.41651	0.16124	-2.58317	0.00978964	0.17081	Negative
KRT4	5125.1	1.8226	0.31862	2.58176	0.00982989	0.171349	Positive
MTHFD1L	1796.52	1.18077	0.0700667	2.57997	0.00988093	0.172113	Positive
S100A12	250.47	1.62833	0.243667	2.57866	0.00991836	0.172639	Positive
SLPI	9118.13	1.57033	0.221819	2.57116	0.0101359	0.176297	Positive
FAM183A	158.066	-1.37249	0.144969	-2.56945	0.0101859	0.177038	Negative
FOSL1	2250.2	1.38139	0.14846	2.56896	0.0102004	0.17716	Positive
TRIM15	14.955	1.75649	0.294523	2.56851	0.0102136	0.177261	Positive
NGF	51.1674	1.43755	0.170746	2.56259	0.0103895	0.180182	Positive
NPIPB11	63.3754	-1.42153	0.164526	-2.5621	0.0104042	0.180306	Negative
PRKAG3	3.74939	-1.60624	0.23701	-2.55785	0.0105322	0.182393	Negative
CCDC169	159.692	-1.37753	0.147632	-2.55724	0.0105505	0.182577	Negative
ACP7	142.119	1.55795	0.218397	2.55477	0.0106257	0.183746	Positive
RN7SL180P	3.68409	-1.57628	0.225882	-2.55123	0.0107345	0.185492	Negative
CNGA1	729.178	-1.44854	0.176154	-2.54629	0.0108874	0.187998	Negative
HOXD11	130.677	1.53338	0.209537	2.5455	0.0109122	0.18829	Positive
ZNF254	888.368	-1.23422	0.092074	-2.54377	0.0109663	0.189087	Negative
KIAA0408	3.86801	-1.76815	0.302092	-2.54275	0.0109983	0.189502	Negative
C10orf67	30.0717	1.56437	0.222021	2.54197	0.011023	0.189792	Positive
SLCO4A1-AS1	14.2736	1.60197	0.236868	2.54138	0.0110415	0.189972	Positive
MS4A6E	2.12701	1.70046	0.275687	2.54078	0.0110606	0.190089	Positive
CPNE8	467.937	1.35936	0.141443	2.54066	0.0110642	0.190089	Positive
UGT2B10	1.35494	-2.3398	0.527704	-2.53892	0.0111196	0.190904	Negative
CYMP-AS1	1.13352	1.95472	0.376295	2.53716	0.0111756	0.191727	Positive
SAMD7	1.91013	-1.72562	0.286062	-2.53659	0.0111937	0.1919	Negative
LINC02082	4.39749	-1.71726	0.282839	-2.53592	0.0112153	0.192133	Negative
GBP1	4973.67	1.36127	0.142476	2.53562	0.0112249	0.192159	Positive
GPR12	10.2044	-1.85609	0.338225	-2.53113	0.0113696	0.194497	Negative
PSMD10P2	4.1243	1.5285	0.208842	2.5306	0.0113866	0.194648	Positive
CPS1	157.577	1.4901	0.193778	2.5292	0.0114321	0.195287	Positive
FCGR3B	133.074	1.52944	0.209472	2.52749	0.0114881	0.195411	Positive
CD80	48.3587	1.41798	0.165336	2.52807	0.0114691	0.195411	Positive
TNFRSF18	342.625	1.40629	0.160695	2.52832	0.0114611	0.195411	Positive
LINC01637	102.745	-1.31712	0.125467	-2.52753	0.0114869	0.195411	Negative
MST1L	44.938	-1.37323	0.147655	-2.5277	0.0114812	0.195411	Negative
TEX47	0.689771	-2.26238	0.499462	-2.52748	0.0114885	0.195411	Negative
LCN1	2.70864	1.49043	0.195152	2.51308	0.0119681	0.203423	Positive
PLAU	9786.11	1.34791	0.138681	2.50872	0.012117	0.205808	Positive
CABP1	72.563	-1.39216	0.156375	-2.50784	0.0121471	0.206172	Negative
HS3ST3B1	178.757	1.39751	0.158566	2.50689	0.01218	0.206506	Positive
MIR4768	14.7607	-1.47431	0.189211	-2.50677	0.012184	0.206506	Negative
LOX	1279.28	1.35143	0.140482	2.50157	0.0123643	0.209116	Positive
KRT10	4461.9	1.33629	0.134428	2.5016	0.0123632	0.209116	Positive
EDARADD	1169.81	-1.32645	0.130475	-2.50204	0.0123479	0.209116	Negative
IGHV3-79	3.23717	-1.60523	0.242273	-2.49811	0.0124857	0.211019	Negative
HSD17B14	779.91	-1.32239	0.129115	-2.49691	0.012528	0.211536	Negative
GPRC5C	4413.51	-1.35838	0.143541	-2.49674	0.012534	0.211536	Negative
CYP4A22	4.33149	-1.56955	0.228303	-2.49471	0.0126059	0.212599	Negative
TNF	89.6365	1.46038	0.184627	2.49359	0.0126458	0.213123	Positive
SLC7A11-AS1	11.6326	1.64988	0.260759	2.49228	0.0126927	0.213761	Positive
SCG2	115.634	1.47206	0.18986	2.48637	0.0129053	0.217189	Positive
PROX1-AS1	7.55097	-1.67044	0.269856	-2.48442	0.0129762	0.218076	Negative
LINC02118	0.864949	-2.56451	0.629672	-2.48463	0.0129685	0.218076	Negative
PLCH1	265.994	-1.42874	0.172642	-2.48341	0.0130132	0.218544	Negative
LINC01639	1.51021	-2.34433	0.541851	-2.48099	0.0131018	0.219876	Negative
CLEC5A	144.648	1.38235	0.154168	2.48006	0.0131359	0.220293	Positive
TNNT1	553.345	1.54097	0.218249	2.47867	0.0131873	0.221	Positive
PLA2G10	49.5722	-1.46009	0.185786	-2.47643	0.0132704	0.222237	Negative
RHOXF1	8.14202	-1.43502	0.17575	-2.47522	0.0133153	0.222833	Negative
ELF5	715.63	-1.50515	0.204108	-2.4749	0.0133274	0.222879	Negative
LCE5A	1.68981	1.86864	0.351496	2.47126	0.0134637	0.225	Positive
RXFP1	27.9894	1.43332	0.175435	2.47	0.0135113	0.225638	Positive
KCNN2	57.7649	-1.39827	0.161372	-2.46805	0.0135851	0.226713	Negative
IL1RL1	86.6553	1.4688	0.190011	2.4672	0.0136173	0.227092	Positive
TCF4-AS1	1.35478	2.07029	0.434354	2.46409	0.0137362	0.228915	Positive
RNF217	924.057	1.29933	0.121547	2.46264	0.0137918	0.229681	Positive
OR51B5	9.36676	1.74845	0.304175	2.46059	0.0138708	0.230836	Positive
C9orf135	2.12099	-1.70178	0.285336	-2.45947	0.0139141	0.231395	Negative
JPH4	70.0403	-1.41315	0.168016	-2.45903	0.0139314	0.231521	Negative
SLCO1B7	0.800685	2.01051	0.411323	2.45672	0.014021	0.232848	Positive
ZNF175	565.746	-1.2749	0.111916	-2.45636	0.0140353	0.232923	Negative
CHMP1B2P	85.6588	-1.53605	0.218429	-2.45411	0.0141235	0.234224	Negative
RN7SKP185	0.890241	-1.85173	0.347727	-2.44941	0.0143089	0.237134	Negative
GEMIN7-AS1	30.3615	-1.24991	0.102191	-2.44549	0.0144656	0.239565	Negative
ART4	30.4966	1.61624	0.252262	2.44286	0.0145714	0.24115	Positive
ZNF114	196.542	1.50341	0.206334	2.43979	0.0146957	0.242999	Positive
CEACAM4	29.4379	1.43595	0.178696	2.4396	0.0147035	0.242999	Positive
SYT10	23.3381	-1.75969	0.311564	-2.43831	0.0147561	0.243701	Negative
MN1	326.74	1.40478	0.166134	2.43649	0.0148307	0.244763	Positive
SLC22A2	3.85113	1.60896	0.250034	2.43549	0.0148715	0.245266	Positive
ANK1	204.769	1.43529	0.178915	2.43292	0.0149776	0.246846	Positive
CD300E	164.248	1.46219	0.190226	2.4297	0.0151115	0.248881	Positive
MORN5	6.80914	-1.73997	0.30486	-2.42724	0.015214	0.250396	Negative
ANKRD65	3394.91	-1.34215	0.141105	-2.42482	0.0153159	0.251901	Negative
FGF19	12.6184	1.94073	0.388065	2.42416	0.015344	0.252189	Positive
VSTM5	50.1466	1.38446	0.15872	2.42228	0.0154234	0.25332	Positive
KBTBD12	99.9279	-1.65108	0.268957	-2.42075	0.0154886	0.254215	Negative
ADH4	20.4818	-1.56572	0.234081	-2.41679	0.0156582	0.256823	Negative
IQCN	204.02	-1.34638	0.143522	-2.41341	0.0158041	0.259038	Negative
PRDM13	8.4248	1.81501	0.337923	2.41183	0.0158728	0.259806	Positive
TNFSF15	683.472	-1.35162	0.14578	-2.41201	0.0158648	0.259806	Negative
CLDN14	31.5044	1.40113	0.166355	2.41127	0.0158973	0.260029	Positive
TEKT3	14.6194	-1.36788	0.152702	-2.40914	0.0159904	0.261373	Negative
SLC6A17	30.2235	1.45177	0.187543	2.40886	0.0160024	0.261391	Positive
TBC1D3	108.341	-1.39847	0.166072	-2.3994	0.0164221	0.268062	Negative
ACTL6B	3.02909	-1.6076	0.253473	-2.39711	0.0165249	0.269557	Negative
S100P	33827.1	-1.44121	0.184084	-2.39681	0.0165383	0.269592	Negative
IGF2BP1	404.433	1.73174	0.305416	2.39587	0.016581	0.270102	Positive
ITGA2	3663.91	1.30814	0.128713	2.39401	0.0166652	0.27129	Positive
LINC00871	4.79783	-1.71213	0.297838	-2.39099	0.016803	0.273346	Negative
ALOX5	4352.31	-1.3049	0.127547	-2.39051	0.0168251	0.27352	Negative
SLC17A8	5.05045	-1.79146	0.331229	-2.38945	0.0168735	0.274119	Negative
ASIC5	7.54171	-1.78685	0.329668	-2.3868	0.0169958	0.275919	Negative
SMOC1	252.853	1.57998	0.243309	2.38371	0.017139	0.278055	Positive
ADORA2B	523.394	1.30868	0.12955	2.38272	0.0171851	0.278613	Positive
FYB2	9.57376	-1.55856	0.234557	-2.38136	0.0172489	0.279458	Negative
ZNF98	22.6912	-1.7074	0.297762	-2.37573	0.0175142	0.283564	Negative
ACSL5	7010.76	-1.31266	0.131688	-2.37424	0.0175853	0.284522	Negative
ZNF536	26.9459	-1.56963	0.239961	-2.37386	0.0176034	0.284623	Negative
MCOLN3	157.527	1.46396	0.195675	2.37108	0.0177363	0.286383	Positive
IQCJ	1.85963	-1.79134	0.333745	-2.3711	0.0177354	0.286383	Negative
PCDH11X	3.7568	-1.66693	0.282068	-2.36444	0.0180574	0.291372	Negative
CCT4P2	1.20886	-1.74003	0.313231	-2.36257	0.0181488	0.292647	Negative
PPP4R3C	5.17108	2.28336	0.543406	2.3617	0.0181911	0.292935	Positive
HS3ST4	10.3663	-1.74911	0.317157	-2.36195	0.0181791	0.292935	Negative
C3orf20	9.05969	-1.39253	0.166478	-2.35784	0.0183817	0.295805	Negative
CLEC4A	111.774	1.30197	0.128103	2.35727	0.0184097	0.296055	Positive
TLR2	850.207	1.28901	0.122814	2.35323	0.0186112	0.299094	Positive
FOXJ1	914.031	-1.59805	0.254261	-2.3521	0.0186675	0.299798	Negative
MIR6867	1.85925	-1.49204	0.209234	-2.35165	0.0186902	0.29996	Negative
UNC93A	5.12426	1.90203	0.383913	2.34957	0.0187951	0.301037	Positive
FPR1	332.049	1.40354	0.171734	2.34981	0.0187828	0.301037	Positive
RN7SL333P	5.2485	-1.40381	0.171855	-2.34973	0.0187871	0.301037	Negative
C19orf18	54.6894	-1.33499	0.142593	-2.34928	0.0188095	0.301066	Negative
RNF217-AS1	15.6649	1.37274	0.158679	2.34899	0.0188245	0.301103	Positive
CEACAM3	14.5327	1.42682	0.181725	2.34871	0.0188385	0.301126	Positive
SAA4	8.09733	1.68182	0.290825	2.34443	0.019056	0.304399	Positive
GPR153	1298.35	1.26758	0.114155	2.344	0.0190784	0.304552	Positive
IP6K3	89.1413	1.55578	0.237365	2.34144	0.0192094	0.306235	Positive
PTPRM	3523.48	-1.25989	0.110993	-2.34148	0.0192073	0.306235	Negative
GCNT1	477.586	1.36621	0.156432	2.34103	0.0192307	0.306371	Positive
OR7E91P	162.086	-1.43372	0.185474	-2.33845	0.0193638	0.308228	Negative
RNU4-29P	0.836919	-1.63577	0.271896	-2.33827	0.0193732	0.308228	Negative
LINC01433	2.40295	1.42719	0.183243	2.33127	0.0197392	0.313634	Positive
RNU6-944P	0.88056	-1.68039	0.29185	-2.33131	0.0197372	0.313634	Negative
NRG1-IT1	0.86507	2.71362	0.735263	2.33062	0.0197736	0.313972	Positive
DMRT1	5.03842	1.75628	0.324568	2.33011	0.0198003	0.314187	Positive
WFDC5	118.102	1.6507	0.279404	2.32887	0.0198661	0.315022	Positive
TM4SF1-AS1	15.5867	1.44961	0.193135	2.32796	0.0199143	0.315576	Positive
PIK3C2G	30.836	1.75452	0.324606	2.32443	0.0201024	0.318346	Positive
CHAT	1.23202	2.03568	0.446091	2.32168	0.0202499	0.320469	Positive
RAB31	4638.67	1.25292	0.108983	2.32075	0.0203004	0.321056	Positive
BRS3	1.96893	-1.51601	0.222622	-2.3179	0.0204548	0.323284	Negative
ZNF839P1	0.788669	-1.90984	0.392796	-2.31631	0.0205415	0.324439	Negative
LETM2	153.498	1.25438	0.109838	2.31596	0.0205607	0.324528	Positive
MT1M	176.694	1.5061	0.218869	2.31236	0.0207578	0.327422	Positive
C3orf35	44.469	-1.25905	0.112106	-2.31077	0.0208456	0.328379	Negative
DKK4	99.5061	-1.58375	0.252624	-2.31076	0.0208459	0.328379	Negative
ENTPD3	1514.88	-1.38474	0.166627	-2.309	0.0209434	0.329696	Negative
LGALS12	18.941	1.53146	0.230436	2.30633	0.0210919	0.331816	Positive
PRSS41	15.4854	-1.79279	0.343875	-2.30547	0.0211402	0.332357	Negative
HK3	309.56	1.38998	0.169567	2.29987	0.0214553	0.337089	Positive
OTOP2	2.9054	1.6102	0.265867	2.29513	0.021726	0.341116	Positive
KRTAP3-1	5.81899	1.91592	0.399268	2.29399	0.021791	0.341705	Positive
PURPL	18.4093	1.78992	0.344375	2.29378	0.0218032	0.341705	Positive
PDE1C	165.78	-1.43442	0.189393	-2.29372	0.0218064	0.341705	Negative
ERN2	852.094	-1.615	0.268315	-2.29207	0.0219014	0.342969	Negative
KLHL1	1.20405	-2.30182	0.568066	-2.29167	0.0219248	0.34311	Negative
S100A16	18582.8	1.26138	0.114214	2.28852	0.022107	0.345735	Positive
NLRP13	1.21993	-1.96486	0.422242	-2.28509	0.0223077	0.348646	Negative
ZNF676	34.4992	-1.68745	0.300953	-2.28426	0.0223565	0.349179	Negative
ZNF559-ZNF177	22.5914	-1.27404	0.120028	-2.28314	0.0224223	0.349979	Negative
ZNF823	578.609	-1.2164	0.0948617	-2.28125	0.0225336	0.351349	Negative
NKX6-3	4.33231	-1.83081	0.364206	-2.28115	0.0225395	0.351349	Negative
MYH11	29623.4	-1.57166	0.250712	-2.28015	0.0225986	0.35204	Negative
ZFP2	43.3923	-1.273	0.119813	-2.27854	0.0226946	0.353305	Negative
MTND4P24	27.5206	-1.57325	0.251717	-2.27734	0.0227657	0.35418	Negative
CCL4L2	174.549	1.40046	0.175908	2.27651	0.0228156	0.354495	Positive
PAWRP1	0.555078	-1.59143	0.259787	-2.27661	0.0228097	0.354495	Negative
LINC02532	27.3109	-1.64628	0.284763	-2.26953	0.0232364	0.360799	Negative
TMEM171	102.644	1.38518	0.169749	2.26912	0.0232611	0.360948	Positive
LINC01444	1.68166	2.17595	0.518345	2.26867	0.0232887	0.361141	Positive
RAB9B	146.673	-1.37849	0.166863	-2.26826	0.0233134	0.361289	Negative
MIR33B	0.844453	-1.66113	0.291511	-2.26796	0.0233315	0.361336	Negative
EPHA7	271.525	-1.4767	0.210292	-2.26686	0.0233988	0.362144	Negative
LINC01213	74.5052	-1.46294	0.204328	-2.26565	0.0234728	0.363053	Negative
ENGASE	2982.65	-1.21466	0.0948208	-2.26383	0.0235843	0.364542	Negative
FNDC11	127.395	-1.33896	0.149783	-2.26299	0.0236365	0.364876	Negative
ASB12	12.4733	-1.34603	0.152895	-2.26316	0.0236259	0.364876	Negative
ATP12A	111.121	1.68151	0.301627	2.25944	0.0238558	0.368023	Positive
HOXB8	507.91	-1.46726	0.206906	-2.2583	0.023927	0.368884	Negative
IGFL1	2364	-1.67075	0.297104	-2.25761	0.0239701	0.369309	Negative
DPY19L2P4	5.66743	-1.54554	0.241807	-2.25611	0.0240634	0.370509	Negative
MOB3B	739.611	1.26913	0.119369	2.25459	0.0241588	0.371738	Positive
HIGD1C	1.0865	-1.51325	0.22777	-2.25336	0.0242364	0.372691	Negative
PEX5L	13.599	1.46109	0.204686	2.25268	0.0242796	0.372875	Positive
TSPEAR-AS1	52.8527	-1.62291	0.276517	-2.25271	0.0242774	0.372875	Negative
RIPPLY2	40.5366	-1.4891	0.217867	-2.24493	0.0247725	0.380201	Negative
MMP12	1934.82	1.51295	0.228593	2.24395	0.0248358	0.380683	Positive
CALCR	8.1218	1.41816	0.186343	2.24403	0.0248303	0.380683	Positive
SLC26A7	26.031	-1.41206	0.183727	-2.24278	0.0249111	0.381592	Negative
RN7SL865P	0.529543	-1.73269	0.326837	-2.24177	0.0249761	0.382342	Negative
CXCL3	155.153	1.44471	0.198677	2.23834	0.0251987	0.385503	Positive
CDH9	1.34008	1.94731	0.423601	2.23632	0.0253306	0.387273	Positive
CCBE1	190.012	1.51809	0.231825	2.23483	0.0254288	0.388525	Positive
SNORD116-24	1.71679	-1.62153	0.2782	-2.23411	0.0254756	0.388991	Negative
EFEMP1	3109.6	1.45371	0.203326	2.23144	0.0256518	0.391182	Positive
PRDM1	1279.93	1.25786	0.115552	2.23155	0.0256448	0.391182	Positive
PCP4	693.392	-1.70298	0.315171	-2.23046	0.0257167	0.391921	Negative
TTLL10-AS1	4.90713	-1.45847	0.205913	-2.2265	0.0259806	0.395691	Negative
LGI3	17.0296	1.54208	0.243874	2.22278	0.0262304	0.39924	Positive
FCGR1A	181.818	1.36512	0.164665	2.21736	0.0265984	0.404584	Positive
WASIR1	10.2812	-1.6428	0.290246	-2.21467	0.0267826	0.407126	Negative
LINC00184	7.8563	1.43039	0.194636	2.21123	0.0270198	0.41021	Positive
BNIP3P28	2.26362	-1.65536	0.29637	-2.21129	0.0270161	0.41021	Negative
FPR2	57.7066	1.43683	0.197826	2.20817	0.0272322	0.413171	Positive
CNTN3	209.019	-1.4663	0.211247	-2.20737	0.0272882	0.413759	Negative
TUBB8	23.5244	-1.38193	0.173171	-2.20548	0.0274202	0.415497	Negative
CWH43	270.061	1.644	0.292582	2.20108	0.0277307	0.419935	Positive
AMMECR1LP1	0.837211	-1.78283	0.356164	-2.19796	0.0279521	0.423019	Negative
MRGPRX2	9.07929	-1.70214	0.319681	-2.19638	0.0280644	0.42445	Negative
FPGT-TNNI3K	18.9154	-1.32108	0.146431	-2.19271	0.0283281	0.428166	Negative
ZIC5	62.8066	1.65731	0.299965	2.19127	0.0284321	0.429466	Positive
OR1F1	0.671599	1.90029	0.411774	2.18638	0.028788	0.434568	Positive
RPS3AP40	0.890363	-1.57707	0.264806	-2.1792	0.0293165	0.442266	Negative
CHRND	1.92614	1.81184	0.372682	2.17838	0.0293777	0.442754	Positive
KRT15	11993.8	1.50343	0.231114	2.17827	0.0293859	0.442754	Positive
ALDH1L1-AS1	1.4318	-1.55252	0.254175	-2.17378	0.0297218	0.447533	Negative
GCLM	2648.08	1.26026	0.120031	2.16826	0.0301391	0.453244	Positive
LINC00051	1.26929	-2.10268	0.508518	-2.16842	0.0301268	0.453244	Negative
GPRASP1	335.604	-1.29876	0.137844	-2.16735	0.0302082	0.453998	Negative
LILRP2	6.01589	1.46486	0.214645	2.16571	0.0303337	0.455357	Positive
SUMO2P19	3.48157	-1.41449	0.191392	-2.16566	0.0303368	0.455357	Negative
ZNF728	2.4625	-1.74967	0.346205	-2.16539	0.0303579	0.455387	Negative
CGA	14.329	1.68721	0.317734	2.16284	0.0305532	0.45803	Positive
SERPINB5	6666.9	1.39868	0.184401	2.16201	0.0306176	0.458706	Positive
SIGLEC7	54.6122	1.32742	0.151509	2.16104	0.0306923	0.459538	Positive
WNT8B	20.7785	-1.47597	0.220299	-2.16057	0.030729	0.459798	Negative
LINC01592	1.83839	1.64006	0.296373	2.15964	0.0308004	0.460291	Positive
MIR27B	4.6818	-1.5904	0.273348	-2.15988	0.0307819	0.460291	Negative
ART3	21.662	1.43199	0.200156	2.15824	0.0309091	0.461627	Positive
INTS6L	717.559	-1.21518	0.0997193	-2.15781	0.0309423	0.461833	Negative
SBSPON	643.201	-1.41218	0.191163	-2.15614	0.0310726	0.463489	Negative
CAPN8	1030.61	-1.54936	0.255181	-2.15284	0.0313314	0.467057	Negative
MAGEB1	2.24788	2.60423	0.745279	2.15252	0.0313563	0.467108	Positive
FAM135B	5.67257	-1.58005	0.269501	-2.1523	0.031374	0.467108	Negative
PIRT	2.64856	-1.67174	0.312194	-2.15166	0.031424	0.467562	Negative
MIR187	0.66333	-1.70549	0.327998	-2.15091	0.0314832	0.468151	Negative
CLVS1	25.2754	-1.33161	0.154336	-2.1486	0.0316659	0.470575	Negative
SV2C	43.2107	-1.38374	0.178647	-2.14803	0.031711	0.470952	Negative
G6PD	6254.6	1.24935	0.116121	2.14736	0.0317649	0.471459	Positive
PDE9A	905.38	-1.31506	0.146884	-2.14493	0.0319581	0.474032	Negative
ELFN2	79.852	1.53515	0.249875	2.14166	0.0322211	0.477636	Positive
VN1R20P	3.7307	-1.37079	0.173263	-2.14006	0.0323496	0.479243	Negative
ADAD2	59.4705	-1.34583	0.161673	-2.13904	0.0324322	0.480169	Negative
ARX	14.7309	-1.61751	0.288881	-2.13759	0.0325502	0.481617	Negative
ZNF763	106.925	-1.20584	0.0964661	-2.13385	0.0328553	0.485832	Negative
GZMA	359.453	1.39686	0.186267	2.1306	0.033122	0.489472	Positive
LINC01449	0.96746	1.58137	0.272998	2.12957	0.0332074	0.49043	Positive
FOXL1	362.102	1.38858	0.182517	2.12899	0.0332553	0.490835	Positive
COLEC10	16.4219	-1.41386	0.194532	-2.12746	0.0333817	0.492395	Negative
SMOX	810.879	1.22372	0.105178	2.12708	0.0334136	0.492561	Positive
PPP2R2B	549.866	-1.39359	0.185092	-2.12643	0.0334675	0.492748	Negative
LGR5	134.217	-1.54514	0.256344	-2.12659	0.033454	0.492748	Negative
CCL4	390.417	1.36224	0.170394	2.12589	0.033512	0.493099	Positive
CFAP47	121.698	-1.5322	0.250383	-2.12555	0.033541	0.493222	Negative
RPL31P52	4.12395	-1.35543	0.167493	-2.12207	0.0338315	0.497187	Negative
ADGRF1	3050.14	-1.43678	0.20588	-2.1215	0.0338794	0.497585	Negative
SENCR	34.1988	1.29708	0.14015	2.1197	0.0340317	0.499516	Positive
UCA1	6026.72	-1.51885	0.244991	-2.11782	0.0341907	0.50154	Negative
AMDHD1	40.668	1.3972	0.187747	2.11563	0.0343767	0.503959	Positive
DTX4	4757.95	-1.23356	0.110414	-2.11528	0.0344061	0.504081	Negative
SLC45A2	15.4889	-1.45383	0.214653	-2.11425	0.0344937	0.505055	Negative
DRD1	136.901	-1.48253	0.228343	-2.11317	0.0345858	0.506093	Negative
CLEC4G	61.649	1.51415	0.243354	2.11276	0.0346211	0.506299	Positive
NDRG2	6387.36	-1.26355	0.124763	-2.11239	0.0346526	0.50645	Negative
ASPG	253.452	1.44017	0.208429	2.11186	0.0346981	0.506804	Positive
MDGA1	473.894	1.34812	0.164919	2.11084	0.0347856	0.507153	Positive
AQP7	198.981	-1.47583	0.225417	-2.11089	0.0347816	0.507153	Negative
ZNF208	59.4126	-1.48086	0.227772	-2.11113	0.0347614	0.507153	Negative
SLC26A8	15.2119	-1.28135	0.133418	-2.10875	0.0349661	0.509473	Negative
KRT17	118630	1.40458	0.191926	2.108	0.0350311	0.510109	Positive
CTSB	52465.4	1.18966	0.0901137	2.10467	0.0353197	0.513817	Positive
OR10H5	0.625811	-1.79627	0.378351	-2.10457	0.0353288	0.513817	Negative
KLF14	20.8579	1.51042	0.243166	2.09906	0.0358119	0.520526	Positive
FIGNL2	9.79655	-1.43716	0.208545	-2.09625	0.0360596	0.523807	Negative
TBXAS1	538.704	1.29911	0.142791	2.0947	0.0361973	0.525488	Positive
TSPYL6	1.46066	-1.67476	0.322191	-2.09429	0.036234	0.525701	Negative
LRRC25	249.005	1.30996	0.148319	2.08981	0.0366345	0.531189	Positive
NID2	781.733	1.31463	0.15063	2.08878	0.0367279	0.53222	Positive
GRIFIN	1.08629	-1.70227	0.336535	-2.08676	0.0369094	0.534526	Negative
LINC01492	1.46864	-1.66938	0.321017	-2.0852	0.0370516	0.53626	Negative
PHEX-AS1	3.78779	-1.71907	0.34548	-2.08137	0.0374002	0.540978	Negative
SNORA38B	1.82148	-1.49093	0.235948	-2.08068	0.0374631	0.541232	Negative
RNU6ATAC16P	1.35503	-1.50282	0.241659	-2.08068	0.0374628	0.541232	Negative
TFF3	372.031	-1.52896	0.254319	-2.0799	0.0375351	0.541945	Negative
HABP2	16.5506	-1.59733	0.287431	-2.07818	0.0376929	0.543894	Negative
TNNC1	481.773	-1.43374	0.208762	-2.07766	0.0377404	0.54425	Negative
ADAMTS19-AS1	3.83901	-1.59116	0.284819	-2.07558	0.0379332	0.546701	Negative
SLC8A2	84.8275	-1.39913	0.192324	-2.07529	0.0379592	0.546746	Negative
HOXB6	696.978	-1.3433	0.165465	-2.07475	0.0380099	0.547145	Negative
TXNDC8	0.578326	1.8308	0.400607	2.07385	0.0380935	0.547274	Positive
PITX3	2.79636	1.38624	0.186258	2.07366	0.0381105	0.547274	Positive
FAM221B	7.87691	-1.35365	0.170529	-2.07387	0.0380916	0.547274	Negative
ACADL	64.8808	-1.43992	0.212106	-2.07405	0.038075	0.547274	Negative
ANKRD33B	254.785	1.35783	0.172584	2.07336	0.0381386	0.547349	Positive
TAS2R1	1.26228	-1.74618	0.360392	-2.07046	0.038409	0.550898	Negative
GABBR2	983.79	-1.5652	0.273119	-2.06941	0.0385073	0.551977	Negative
ID4	1399.15	-1.35428	0.171291	-2.0683	0.0386118	0.553143	Negative
SMCO2	35.0852	1.27348	0.132426	2.06517	0.0389071	0.557038	Positive
ACSM3	446.854	-1.32893	0.159569	-2.06139	0.0392662	0.561844	Negative
CAGE1	13.229	1.41204	0.200276	2.05733	0.0396542	0.567056	Positive
IL20	18.4165	1.5654	0.274906	2.0567	0.0397148	0.567582	Positive
OXTR	129.835	1.33051	0.160731	2.05633	0.0397509	0.567757	Positive
THSD4-AS1	2.42473	-1.57008	0.277367	-2.05533	0.0398472	0.568794	Negative
LRP8	821.335	1.23744	0.115792	2.05055	0.040311	0.57507	Positive
OGN	266.543	-1.5717	0.278945	-2.04949	0.0404143	0.576199	Negative
C2orf88	170.981	-1.2813	0.137425	-2.04691	0.0406667	0.579452	Negative
FRMD6-AS2	4.6031	-1.55303	0.270466	-2.04473	0.0408816	0.582167	Negative
SLC7A14	2.80775	-1.55713	0.2726	-2.04376	0.0409769	0.583177	Negative
DCDC2	131.811	-1.49945	0.244429	-2.04335	0.0410176	0.583408	Negative
SNORA68B	2.60529	-1.36166	0.17705	-2.04267	0.0410854	0.584023	Negative
RNU1-138P	0.508687	1.76389	0.374202	2.04138	0.0412126	0.585484	Positive
OR2J3	0.766051	-1.79953	0.392677	-2.0361	0.0417406	0.592632	Negative
MAOA	7182.53	-1.29156	0.1433	-2.03459	0.0418921	0.594077	Negative
VN1R85P	4.62261	-1.81561	0.400867	-2.0346	0.0418907	0.594077	Negative
MAGI1-IT1	10.0018	-1.29049	0.142815	-2.03403	0.0419483	0.594168	Negative
LINC00671	8.80819	-1.44429	0.218425	-2.03406	0.0419453	0.594168	Negative
LINC00635	1.08922	-1.63554	0.313044	-2.03019	0.0423376	0.599327	Negative
SAMD12	889.991	-1.25663	0.126449	-2.02954	0.0424029	0.599896	Negative
ZNF469	610.198	1.3201	0.157854	2.02783	0.0425774	0.602007	Positive
DAPK1-IT1	1.38958	-1.55051	0.271664	-2.02644	0.0427197	0.603662	Negative
ITGA4	344.744	1.2993	0.147714	2.02618	0.0427466	0.603685	Positive
SUN3	11.0663	1.39174	0.193426	2.02524	0.0428425	0.603968	Positive
YRDCP1	0.870657	-1.53703	0.26514	-2.02546	0.0428201	0.603968	Negative
VSTM2B	0.98083	-2.24877	0.616474	-2.02566	0.0427992	0.603968	Negative
AFP	7.13635	1.66497	0.328566	2.02385	0.0429861	0.605635	Positive
SHD	26.9444	-1.47576	0.235262	-2.02226	0.043149	0.607214	Negative
NPPC	32.5647	-1.51135	0.252834	-2.02246	0.0431285	0.607214	Negative
GSTM3	5990.46	-1.39237	0.194485	-2.01749	0.0436444	0.613823	Negative
HIF1A-AS1	4.62695	1.28994	0.143858	2.0155	0.0438527	0.61639	Positive
ZNF781	81.6932	-1.28909	0.143544	-2.01395	0.0440147	0.618302	Negative
NKX2-5	33.6323	1.77369	0.384243	2.01353	0.0440584	0.618553	Positive
NEU2	0.56822	1.89241	0.443334	2.01296	0.0441186	0.619035	Positive
LGALS1	14948.2	1.2523	0.125378	2.0123	0.0441886	0.619652	Positive
SPATA31C2	2.58151	-1.70595	0.351536	-2.00818	0.0446241	0.625393	Negative
MTCYBP18	51.7724	-1.46982	0.234064	-2.00722	0.0447262	0.626455	Negative
UPK1A-AS1	13.7376	-1.43429	0.217118	-2.00026	0.0454723	0.636532	Negative
VN1R83P	14.8803	-1.30494	0.152478	-1.99991	0.0455096	0.636682	Negative
ESRG	1.75588	1.82186	0.411073	1.9993	0.045576	0.637237	Positive
NLRP3	143.233	1.29389	0.147017	1.99901	0.0456076	0.637306	Positive
LINC00677	4.10186	-1.3581	0.179571	-1.99419	0.0461315	0.644205	Negative
RPL6P7	0.832752	-1.65386	0.327919	-1.99397	0.0461553	0.644205	Negative
LGALS4	979.698	-1.53521	0.269518	-1.98581	0.0470545	0.655989	Negative
SFTPA1	7.23783	-1.69702	0.350962	-1.98603	0.0470298	0.655989	Negative
SCGB1A1	177.077	1.8626	0.434545	1.98507	0.0471369	0.656754	Positive
GJA3	72.8631	1.42549	0.214587	1.98285	0.047384	0.659812	Positive
MIR378G	0.690651	-1.65815	0.332599	-1.97881	0.0478374	0.665737	Negative
PLA2G6	833.272	-1.18831	0.0953402	-1.97515	0.0482509	0.670391	Negative
DPEP2	295.153	-1.31687	0.160431	-1.97511	0.0482561	0.670391	Negative
RNU6-800P	1.04423	-1.58389	0.295614	-1.97516	0.0482496	0.670391	Negative
GARNL3	271.191	-1.21649	0.109725	-1.973	0.048496	0.673334	Negative
NGFR	532.25	1.4039	0.204775	1.97239	0.0485651	0.673901	Positive
SLC22A3	232.718	1.39918	0.202408	1.97214	0.0485941	0.673911	Positive
MUC4	2306.03	1.49655	0.251835	1.97173	0.0486403	0.674161	Positive
ZNF492	41.0028	-1.46889	0.23798	-1.97027	0.048807	0.676079	Negative
YPEL1	153.582	-1.2617	0.132909	-1.96905	0.0489477	0.677635	Negative
HSD17B3	64.3848	1.38915	0.197832	1.96706	0.0491758	0.680322	Positive
GC	21.0026	-2.18143	0.600667	-1.96686	0.0491988	0.680322	Negative
GSDMB	2544.83	-1.24575	0.124988	-1.96618	0.049278	0.681023	Negative
C3AR1	449.209	1.30701	0.156568	1.96086	0.0498956	0.68916	Positive
LYPD6B	1848.31	-1.26756	0.136741	-1.9567	0.0503825	0.695482	Negative
GABRA4	0.887753	-1.79679	0.407345	-1.95606	0.050458	0.696122	Negative
ZDHHC20P1	4.39165	1.39799	0.203683	1.95398	0.0507037	0.699108	Positive
ALPP	283.088	1.55184	0.282715	1.95192	0.0509474	0.701657	Positive
RPSAP1	3.51583	-1.40984	0.209954	-1.95204	0.0509333	0.701657	Negative
ADAM2	14.1219	-1.73883	0.378873	-1.95007	0.0511675	0.704283	Negative
DPYD	1135.99	1.28585	0.14669	1.94866	0.0513364	0.706201	Positive
LRRC3C	0.772361	-1.51218	0.262899	-1.94818	0.0513929	0.706571	Negative
ZNF177	1.71631	-1.41854	0.214979	-1.94688	0.0515487	0.708306	Negative
ZNF541	60.8876	-1.36207	0.186125	-1.94531	0.051738	0.710497	Negative
CAPS	6833.48	-1.2885	0.148457	-1.94331	0.0519786	0.71289	Negative
SLAIN1	178.867	-1.28901	0.148717	-1.94336	0.0519724	0.71289	Negative
MACROD2-IT1	0.717066	-1.75822	0.390209	-1.94312	0.0520017	0.71289	Negative
ERFE	67.9714	1.26813	0.138025	1.9426	0.0520644	0.713339	Positive
CGN	4280.64	-1.27615	0.142347	-1.94	0.0523792	0.71724	Negative
ADCY5	630.868	-1.39442	0.203607	-1.93716	0.0527256	0.72157	Negative
SLC22A10	1.05158	-1.60374	0.312077	-1.9346	0.0530397	0.725453	Negative
POU3F1	358.448	-1.42475	0.219613	-1.93407	0.0531044	0.725922	Negative
RPTN	21.1774	1.75135	0.388975	1.93161	0.0534083	0.728946	Positive
EDRF1-AS1	7.89812	-1.26383	0.13659	-1.93153	0.0534172	0.728946	Negative
C1QL2	2.27657	-1.6776	0.350726	-1.932	0.0533597	0.728946	Negative
TRIM71	11.5359	1.53901	0.279201	1.93056	0.0535378	0.729758	Positive
KLHL6-AS1	2.48589	-1.71245	0.369032	-1.9306	0.0535325	0.729758	Negative
ZNF365	283.968	1.35566	0.184351	1.92927	0.0536972	0.73068	Positive
SPINK8	9.57985	-1.66878	0.346626	-1.92939	0.053683	0.73068	Negative
SEMG1	9.95971	-1.69849	0.362001	-1.92953	0.0536652	0.73068	Negative
TMSB15A	117.099	-1.39663	0.205904	-1.92627	0.0540701	0.735335	Negative
HMGB3P10	6.51889	-1.34927	0.181697	-1.92224	0.0545755	0.741364	Negative
SLC30A2	865.293	-1.48587	0.252748	-1.92235	0.0545618	0.741364	Negative
CBR1	4045.6	1.17364	0.0905334	1.91799	0.0551122	0.748229	Positive
NUPR2	46.9175	-1.48569	0.253469	-1.91619	0.0553414	0.750914	Negative
SPIRE2	1634.7	-1.2679	0.139857	-1.91554	0.0554234	0.751599	Negative
LINC01648	2.08843	-1.78615	0.41062	-1.91453	0.0555522	0.752918	Negative
GGTA2P	2.71471	-1.34749	0.181661	-1.91285	0.0557678	0.755004	Negative
ZSCAN5C	3.8646	-1.38099	0.199176	-1.91283	0.0557693	0.755004	Negative
PRNP	9522.97	1.23037	0.120492	1.91191	0.0558874	0.756175	Positive
DEPDC7	190.573	1.31426	0.164636	1.90883	0.056284	0.760677	Positive
WFDC21P	1743.74	-1.44583	0.233559	-1.90884	0.0562827	0.760677	Negative
MTDHP2	0.895333	-1.80872	0.423903	-1.90779	0.0564181	0.762059	Negative
LAG3	452.369	1.33356	0.174874	1.9074	0.0564682	0.762176	Positive
ANKK1	81.4181	-1.3157	0.165526	-1.90723	0.0564906	0.762176	Negative
RPS12P20	1.84949	-1.41215	0.216306	-1.90543	0.0567245	0.764899	Negative
FGFR3	12646.1	-1.36373	0.190937	-1.90497	0.0567845	0.765276	Negative
ACTBP1	4.86913	1.35268	0.185425	1.902	0.0571715	0.770057	Positive
IGLON5	28.5817	1.31658	0.166632	1.89987	0.0574502	0.773376	Positive
RNU6-140P	9.19635	1.82363	0.433908	1.89817	0.0576743	0.774211	Positive
CLDN10-AS1	2.01993	1.74762	0.393773	1.89861	0.0576164	0.774211	Positive
MIA	33.0158	1.48021	0.252964	1.89834	0.0576513	0.774211	Positive
GZMB	516.074	1.37534	0.197638	1.89914	0.0575459	0.774211	Positive
SPAG4	1067.46	-1.22428	0.118128	-1.89861	0.0576155	0.774211	Negative
RPSAP43	1.63493	-1.42435	0.223773	-1.89634	0.0579154	0.77701	Negative
FAM118A	2075.41	-1.16506	0.0872858	-1.89098	0.058627	0.786116	Negative
FMO5	288.652	-1.23084	0.122098	-1.89065	0.058671	0.786263	Negative
OSCAR	219.066	1.2746	0.145341	1.88933	0.0588483	0.788197	Positive
RN7SKP96	0.691885	-1.67597	0.358057	-1.88788	0.0590415	0.790341	Negative
MT1P3	1.76742	1.58105	0.308038	1.88631	0.0592532	0.792732	Positive
PATZ1	3000.37	-1.14081	0.0748751	-1.88055	0.0600333	0.802719	Negative
VASH2	306.374	-1.27863	0.148212	-1.87997	0.0601122	0.803324	Negative
CCDC160	41.5162	-1.31884	0.169717	-1.87869	0.060287	0.804831	Negative
CLVS2	5.9944	-1.61904	0.329516	-1.87865	0.0602924	0.804831	Negative
SP5	37.1274	1.43833	0.233719	1.87547	0.0607274	0.810185	Positive
KIRREL1	1574.36	1.22605	0.120573	1.87481	0.0608186	0.810948	Positive
EDDM3A	2.04468	-1.63178	0.337077	-1.87427	0.0608926	0.811482	Negative
SAMD10	880.446	-1.18199	0.097147	-1.87338	0.0610158	0.812671	Negative
FCGR1CP	11.988	1.35242	0.188254	1.87206	0.0611985	0.814384	Positive
KAAG1	3.43539	-1.49226	0.262964	-1.87196	0.0612127	0.814384	Negative
LINC00691	3.65843	-1.35997	0.192533	-1.86968	0.0615281	0.818126	Negative
EIF4BP8	1.14549	1.38767	0.207498	1.86833	0.0617163	0.820171	Positive
MRGPRG-AS1	0.94531	-1.77972	0.417769	-1.8664	0.0619852	0.823286	Negative
MIR3677	2.88553	-1.30108	0.161377	-1.86569	0.0620851	0.824154	Negative
RPL12P20	0.556687	-1.71834	0.385081	-1.86542	0.0621232	0.824203	Negative
PTX3	211.492	1.39401	0.211467	1.86321	0.0624329	0.827852	Positive
RNU6-1223P	3.29509	-1.31249	0.167794	-1.86234	0.0625551	0.829012	Negative
ZNF730	36.0484	-1.39214	0.210595	-1.86207	0.0625933	0.829057	Negative
MIR6859-1	2.28564	-1.32475	0.174541	-1.86058	0.062804	0.831387	Negative
CLEC1B	11.4981	-1.45077	0.24238	-1.85978	0.0629174	0.832426	Negative
CD1A	109.526	1.3901	0.209938	1.85815	0.063148	0.835015	Positive
RPL21P13	14.5688	-1.54947	0.296659	-1.85221	0.0639955	0.845753	Negative
ZAN	3.53342	1.44538	0.240705	1.8503	0.0642701	0.848912	Positive
LINC02526	0.949566	-1.50411	0.272922	-1.84707	0.0647373	0.854611	Negative
PNMA5	110.406	-1.64493	0.349937	-1.84299	0.0653311	0.861973	Negative
DGAT2	2821.17	-1.24595	0.133531	-1.84192	0.0654863	0.863544	Negative
SULT1D1P	0.93671	-1.71332	0.387636	-1.84017	0.0657426	0.866446	Negative
PLCE1	1466.62	-1.22185	0.120739	-1.83739	0.0661521	0.871362	Negative
ABCC2	55.3389	1.28855	0.157068	1.83711	0.0661931	0.871421	Positive
NDUFA9P1	5.15351	-1.29771	0.162279	-1.83456	0.0665704	0.875905	Negative
MTCO3P22	6.02461	-1.42815	0.233503	-1.83359	0.0667145	0.877317	Negative
LDHA	28869.5	1.15393	0.084003	1.8324	0.0668924	0.879173	Positive
OXCT1	1270.72	1.25138	0.137302	1.83081	0.0671283	0.881788	Positive
CRYGC	0.375183	1.9866	0.539369	1.82918	0.0673724	0.884023	Positive
KRT33A	30.5032	-1.40771	0.222877	-1.8293	0.0673544	0.884023	Negative
ZFP92	47.5016	1.26746	0.146302	1.82813	0.0675301	0.885604	Positive
ZNF99	8.40823	-1.48251	0.264244	-1.82601	0.0678489	0.889297	Negative
STK17A	1834.92	1.15523	0.0851037	1.82401	0.0681504	0.892759	Positive
LINC01363	1.16747	1.54067	0.296517	1.8234	0.0682435	0.893488	Positive
PSD	779.612	-1.34229	0.187794	-1.82268	0.0683524	0.894424	Negative
SCGB2A1	7.05378	-1.56452	0.309819	-1.8221	0.0684394	0.895072	Negative
FLRT2	472.417	1.33696	0.184959	1.82182	0.0684828	0.895149	Positive
CYBB	1707.82	1.3096	0.170179	1.81926	0.0688724	0.899327	Positive
FRRS1L	27.8248	-1.42298	0.232505	-1.81922	0.0688777	0.899327	Negative
UCP2	8197.31	-1.20659	0.113599	-1.81864	0.068967	0.9	Negative
DRD5	3.06028	1.46006	0.253166	1.81722	0.0691835	0.9017	Positive
MECOM	3910.74	-1.21519	0.118428	-1.81704	0.0692105	0.9017	Negative
RNY1P16	2.08342	-1.43584	0.239834	-1.81725	0.0691796	0.9017	Negative
LINC00865	334.638	-1.2382	0.131193	-1.81563	0.0694277	0.904037	Negative
ASIC1	199.758	1.25271	0.139332	1.81376	0.0697146	0.907278	Positive
LILRB5	252.54	1.32252	0.177959	1.81231	0.0699378	0.909192	Positive
NPSR1-AS1	8.06139	-1.44015	0.24286	-1.81234	0.069933	0.909192	Negative
MIR1270	1.5662	-1.44068	0.243303	-1.81125	0.0701018	0.910828	Negative
MLIP	19.1018	1.40502	0.223897	1.80896	0.0704566	0.91494	Positive
DPEP2NB	3.07228	-1.50756	0.280817	-1.80744	0.0706932	0.917514	Negative
ADIPOQ	41.605	1.86173	0.477185	1.80587	0.0709391	0.919562	Positive
CLDN9	218.626	1.43293	0.239742	1.80583	0.0709451	0.919562	Positive
MIR3193	1.07331	-1.54501	0.301832	-1.80569	0.0709666	0.919562	Negative
RN7SL449P	1.30053	-1.47589	0.263708	-1.80462	0.0711349	0.921243	Negative
LINC01730	9.04775	1.29048	0.161135	1.80271	0.0714344	0.92462	Positive
S100A14	13328.9	1.34273	0.19016	1.80232	0.0714958	0.924914	Positive
PCSK2	28.6432	-1.61177	0.339816	-1.8003	0.0718137	0.928523	Negative
FCGR1B	30.5171	1.31719	0.176472	1.79741	0.07227	0.933917	Positive
ALOX5AP	610.641	1.27066	0.150734	1.79562	0.0725553	0.937097	Positive
IGFL3	18.6047	1.71068	0.395895	1.79511	0.072636	0.937126	Positive
GPR149	4.77125	-1.74275	0.413744	-1.7952	0.0726217	0.937126	Negative
RPS6KA6	379.911	-1.27992	0.155991	-1.79445	0.072742	0.937915	Negative
WASH6P	2280.25	-1.32795	0.182779	-1.79423	0.0727757	0.937915	Negative
FYB1	1146.14	1.30365	0.169295	1.79362	0.0728733	0.93816	Positive
IGHA2	5925.54	-1.45033	0.251064	-1.79368	0.0728642	0.93816	Negative
ALX1	26.532	1.55813	0.311421	1.79221	0.0730997	0.940568	Positive
DCAF12L1	1.9445	-1.77221	0.431957	-1.7877	0.0738239	0.949375	Negative
SPSB4	22.2026	1.40311	0.225542	1.78729	0.0738899	0.949711	Positive
ZSCAN5B	4.75241	-1.43543	0.243741	-1.78646	0.0740246	0.950932	Negative
FAM83A	6078.18	1.3848	0.215638	1.78445	0.0743507	0.954607	Positive
C7orf77	1.47645	1.84198	0.472116	1.78342	0.0745172	0.95623	Positive
MSGN1	0.415172	1.91468	0.513003	1.78299	0.0745883	0.956628	Positive
LRRC15	842.203	1.42734	0.239842	1.78176	0.0747878	0.958673	Positive
CD300A	380.931	1.22356	0.125525	1.78103	0.0749074	0.95969	Positive
CYP2B7P	31.2802	1.40252	0.226147	1.7799	0.0750916	0.960631	Positive
NHS-AS1	2.25415	-1.44722	0.251246	-1.78002	0.0750727	0.960631	Negative
DLGAP1-AS3	12.353	-1.75344	0.423317	-1.77984	0.0751015	0.960631	Negative
MIR3681HG	5.14091	1.41474	0.233363	1.77722	0.0755314	0.965462	Positive
CST4	38.139	-1.5044	0.283839	-1.77705	0.07556	0.965462	Negative
GIP	2.02673	1.47594	0.268209	1.77452	0.075978	0.970284	Positive
VIM-AS1	51.8472	1.27507	0.155066	1.77387	0.0760843	0.971122	Positive
SPANXD	2.41514	2.41861	0.800965	1.77113	0.0765399	0.976415	Positive
RN7SL559P	0.934255	-1.60808	0.343479	-1.77036	0.0766668	0.977512	Negative
FOXR1	1.31573	-1.52231	0.295134	-1.76974	0.0767699	0.978304	Negative
LINC02120	0.595248	1.68191	0.385687	1.76803	0.0770562	0.981429	Positive
LINC00880	3.64374	1.32227	0.182411	1.76674	0.0772723	0.983657	Positive
CXADR	5751.16	-1.21762	0.123202	-1.76636	0.0773357	0.983939	Negative
TRAPPC13P1	3.66425	-1.4404	0.24958	-1.76455	0.0776391	0.987273	Negative
ZIM2	1.87094	-1.58827	0.333621	-1.76329	0.0778508	0.989438	Negative
XKR4	13.909	-1.46621	0.264436	-1.76303	0.0778948	0.989471	Negative
ACTG1P17	21.7288	-1.18968	0.10763	-1.76235	0.0780107	0.98989	Negative
COL6A4P1	26.0902	-1.24347	0.138145	-1.76239	0.0780029	0.98989	Negative
AMT	691.129	-1.1985	0.112895	-1.75832	0.0786938	0.998028	Negative
HTN3	0.640974	2.4366	0.84	1.71024	0.0872216	1	Positive
KRTAP19-5	0.370819	2.34764	1.07216	1.25693	0.208778	1	Positive
KRTAP3-3	0.548987	2.25972	1.10604	1.13895	0.254726	1	Positive
DCAF4L2	18.9992	2.13879	0.665741	1.71056	0.0871628	1	Positive
LCE2C	0.79738	2.06644	0.666694	1.5996	0.109688	1	Positive
LINC02383	0.374353	2.02678	1.01949	1.00715	0.313862	1	Positive
GOLGA6L22	0.378223	1.94287	0.60714	1.55297	0.120431	1	Positive
PDHA2	0.328363	1.92088	0.792927	1.16137	0.24549	1	Positive
STATH	0.782106	1.8866	0.54002	1.6418	0.100632	1	Positive
XAGE3	0.909765	1.84489	0.531749	1.5889	0.112084	1	Positive
CT45A10	23.6647	1.83995	0.584855	1.43617	0.150955	1	Positive
DCAF8L2	2.35433	1.82441	0.528339	1.56038	0.118671	1	Positive
ADAM20P3	0.654731	1.80917	0.477126	1.69594	0.089898	1	Positive
MT4	0.658186	1.79065	0.863625	0.9155	0.359929	1	Positive
HTN1	0.475657	1.78522	0.712452	1.10214	0.270402	1	Positive
LINC01667	6.67127	1.78335	0.611414	1.28121	0.20012	1	Positive
LINC01805	0.841806	1.74809	0.435215	1.7189	0.0856321	1	Positive
LCE2A	0.549394	1.71306	0.658225	1.0833	0.278675	1	Positive
GOLGA8G	0.802808	1.70991	0.412725	1.72006	0.0854219	1	Positive
TSPY3	0.245974	1.69816	1.60248	0.435672	0.663075	1	Positive
LCE3C	0.278941	1.68933	1.05578	0.652906	0.513817	1	Positive
CXorf49B	0.452715	1.67789	0.424801	1.59578	0.110539	1	Positive
MAGEA4	1248.67	1.66878	0.41104	1.62706	0.103725	1	Positive
RPS23P9	0.420106	1.64559	0.52876	1.22095	0.222106	1	Positive
OLFM3	3.11472	1.63694	0.427053	1.49147	0.135837	1	Positive
GPR50	1.25725	1.6218	0.520028	1.1957	0.231814	1	Positive
LINC02405	4.3944	1.6206	0.402568	1.54161	0.123168	1	Positive
GOLGA6L6	0.315145	1.61673	0.566032	1.08958	0.2759	1	Positive
LINC01895	0.861327	1.60853	0.624047	0.975129	0.329496	1	Positive
C2orf69P1	0.666939	1.60692	0.747523	0.811904	0.416847	1	Positive
RNU6-725P	0.268065	1.5955	0.87875	0.677668	0.497982	1	Positive
LCE1C	2.82698	1.58731	0.346028	1.69729	0.089641	1	Positive
MAGEC1	28.2767	1.5854	0.505138	1.15888	0.246504	1	Positive
CYMP	1.40397	1.57581	0.365879	1.57376	0.115543	1	Positive
LINC02247	0.456116	1.56585	0.378728	1.49409	0.135152	1	Positive
LINC02251	0.733557	1.55813	0.438341	1.27327	0.202923	1	Positive
CAPZA3	0.58489	1.55721	0.445446	1.2509	0.210972	1	Positive
LINC02570	0.791739	1.55148	0.342428	1.6105	0.10729	1	Positive
OR7E99P	0.547741	1.54864	0.558053	0.983126	0.325546	1	Positive
CT45A5	0.46843	1.54036	0.595325	0.907671	0.364052	1	Positive
MUC21	64.4621	1.53351	0.323875	1.64727	0.0995017	1	Positive
FAM133A	104.889	1.53278	0.338807	1.57251	0.115833	1	Positive
APOBEC1	0.647383	1.52758	0.578954	0.911269	0.362154	1	Positive
CRYBA2	3.88992	1.51848	0.328283	1.57937	0.11425	1	Positive
FOXA2	19.9279	1.51522	0.367345	1.40254	0.160754	1	Positive
BCRP9	2.42907	1.4996	0.465659	1.0729	0.283317	1	Positive
MYL7	3.91352	1.48005	0.313604	1.53076	0.125828	1	Positive
CACNG7	1.38882	1.47977	0.289468	1.65742	0.0974351	1	Positive
NPPB	3.64247	1.47853	0.357701	1.33779	0.180964	1	Positive
IRX2	91.8044	1.47693	0.309762	1.53966	0.123644	1	Positive
FOXE1	154.687	1.4741	0.277324	1.70955	0.0873485	1	Positive
WT1-AS	15.9982	1.47388	0.28491	1.66327	0.0962585	1	Positive
CAPSL	3.6998	1.46482	0.291365	1.59532	0.11064	1	Positive
KRT81	311.186	1.45916	0.262796	1.74721	0.0806014	1	Positive
P3H2-AS1	3.09476	1.45367	0.262885	1.72573	0.0843963	1	Positive
LINC01989	0.991678	1.44897	0.376135	1.19364	0.232618	1	Positive
C1orf105	5.62336	1.44328	0.278309	1.59277	0.111212	1	Positive
SP9	4.01318	1.44281	0.376809	1.17517	0.239927	1	Positive
MAGEB6	2.2597	1.43868	0.426953	1.02748	0.304195	1	Positive
MMP10	1077.54	1.43776	0.263231	1.66302	0.0963088	1	Positive
MAGEA11	169.872	1.43583	0.321555	1.35538	0.175296	1	Positive
LINC02528	3.27334	1.43528	0.288267	1.50998	0.131048	1	Positive
HHLA1	0.885862	1.43522	0.327086	1.3306	0.183322	1	Positive
MSLNL	5.38039	1.43458	0.338419	1.28415	0.199088	1	Positive
LINC00524	4.46216	1.43351	0.313579	1.38246	0.16683	1	Positive
PF4V1	7.34717	1.43132	0.265096	1.62704	0.103728	1	Positive
ETV3L	1.78798	1.43007	0.265359	1.62069	0.105084	1	Positive
ARL14EPL	3.20288	1.42989	0.269299	1.59632	0.110418	1	Positive
EDN3	4.88929	1.42651	0.415119	1.02745	0.304208	1	Positive
CLCA2	6383.33	1.42633	0.266908	1.59729	0.1102	1	Positive
LINC00311	1.58223	1.42305	0.263048	1.60828	0.107775	1	Positive
C5orf46	78.055	1.41378	0.248922	1.66229	0.0964538	1	Positive
MLNR	1.48162	1.40941	0.245037	1.67082	0.0947578	1	Positive
IFNL1	4.32531	1.40372	0.248399	1.6253	0.104099	1	Positive
MMP1	5278.84	1.39894	0.230569	1.73024	0.0835867	1	Positive
GRM5-AS1	0.854048	1.39241	0.344666	1.13854	0.254897	1	Positive
LINC01048	1.77657	1.39089	0.292925	1.33444	0.182061	1	Positive
LCE1A	1.22599	1.38297	0.648508	0.590539	0.55483	1	Positive
LINC00943	4.88434	1.37842	0.230289	1.64326	0.10033	1	Positive
IGFN1	23.7513	1.37707	0.251322	1.50034	0.133527	1	Positive
LINC02539	2.10784	1.37183	0.233051	1.59548	0.110604	1	Positive
FLG2	7.92518	1.36906	0.378972	0.973857	0.330128	1	Positive
IFNG	33.2553	1.36842	0.242392	1.51996	0.128522	1	Positive
RARRES2P6	0.473622	1.36821	0.616012	0.59773	0.55002	1	Positive
MEIKIN	0.642493	1.36768	0.270264	1.36044	0.173692	1	Positive
F11-AS1	2.80863	1.36584	0.415772	0.879908	0.378909	1	Positive
KRT82	2.07208	1.36316	0.29067	1.2494	0.21152	1	Positive
LINC00330	1.11361	1.36137	0.329047	1.09823	0.272103	1	Positive
LUZP4	0.450967	1.35989	0.564181	0.637896	0.523542	1	Positive
CXCL6	388.725	1.35881	0.241291	1.48703	0.137007	1	Positive
SPANXN3	0.284036	1.35871	0.651815	0.55033	0.582093	1	Positive
WT1	52.044	1.35603	0.288964	1.23208	0.21792	1	Positive
GREB1L	114.995	1.35018	0.222454	1.57415	0.115453	1	Positive
GCNT1P3	1.20868	1.34871	0.280306	1.24402	0.213491	1	Positive
CGB2	1.08977	1.3479	0.380611	0.914059	0.360686	1	Positive
MIR2117HG	11.8413	1.3478	0.209288	1.66181	0.0965518	1	Positive
RN7SKP51	0.226253	1.34771	0.697868	0.498249	0.618309	1	Positive
LINC01714	2.39357	1.34677	0.235513	1.47241	0.140911	1	Positive
CXorf49	0.314788	1.34483	0.581288	0.593223	0.553032	1	Positive
LINC02225	1.71728	1.34124	0.283584	1.20331	0.228856	1	Positive
PASD1	2.31433	1.34035	0.47228	0.720654	0.471122	1	Positive
KIR2DL3	2.65362	1.34022	0.248616	1.36844	0.171175	1	Positive
EGF	53.2086	1.34013	0.216173	1.5734	0.115625	1	Positive
CALB1	412.473	1.33605	0.300168	1.11956	0.262903	1	Positive
IL1B	1283.29	1.33599	0.192607	1.74442	0.0810858	1	Positive
RYR1	389.953	1.33425	0.193114	1.73083	0.0834827	1	Positive
SPINK5	835.857	1.33233	0.196787	1.68876	0.0912656	1	Positive
KLHL4	45.4338	1.32463	0.212593	1.52699	0.126764	1	Positive
KRTAP2-2	0.305284	1.32209	0.781763	0.412011	0.680332	1	Positive
CEBPE	5.88466	1.32	0.18311	1.74759	0.0805357	1	Positive
LINC01124	22.7683	1.31909	0.261582	1.21984	0.222526	1	Positive
OR2T8	0.485475	1.31856	0.54294	0.586724	0.557389	1	Positive
CDX1	22.3757	1.31797	0.189949	1.67399	0.094133	1	Positive
FOXL2NB	36.6905	1.31753	0.277856	1.14277	0.253134	1	Positive
TNFSF18	16.1371	1.31726	0.202039	1.5703	0.116346	1	Positive
LHX9	19.258	1.316	0.245394	1.28774	0.197838	1	Positive
[truncated: 27,619 more rows]

## Sheet: Univariate results
	beta	HR (95% CI for HR)	wald.test	p.value
EMP1	0.3	1.4 (1.2-1.5)	26	2.8e-07
MAP2	0.37	1.5 (1.2-1.7)	21	4e-06
IGF2BP2.AS1	1.3	3.8 (2.1-6.6)	21	4.1e-06
DSC1	0.42	1.5 (1.3-1.8)	21	4.6e-06
FER1L4	-0.17	0.84 (0.79-0.91)	20	6.5e-06
LINC00626	1.1	3 (1.9-4.9)	20	6.5e-06
TRIM16L	0.31	1.4 (1.2-1.6)	19	1.6e-05
ANXA1	0.19	1.2 (1.1-1.3)	18	2.2e-05
FBP1	-0.16	0.85 (0.79-0.92)	18	2.6e-05
FOXC2.AS1	0.6	1.8 (1.4-2.4)	18	2.8e-05
NEFL	0.26	1.3 (1.1-1.5)	17	3e-05
CD109	0.23	1.3 (1.1-1.4)	17	3.2e-05
CES1	0.13	1.1 (1.1-1.2)	17	3.5e-05
KANK4	0.35	1.4 (1.2-1.7)	16	4.9e-05
CTSE	-0.17	0.85 (0.78-0.92)	16	5.6e-05
ADAM23	0.26	1.3 (1.1-1.5)	15	9e-05
CYP4F35P	-0.58	0.56 (0.42-0.75)	15	9.3e-05
SCEL	0.19	1.2 (1.1-1.3)	15	9.8e-05
FOXC2	0.28	1.3 (1.2-1.5)	15	0.0001
SERPINB2	0.14	1.1 (1.1-1.2)	15	0.0001
TREML4	2.4	11 (3.2-35)	15	0.0001
RPL37P1	-0.41	0.67 (0.54-0.82)	15	0.00011
LINC00536	0.65	1.9 (1.4-2.7)	15	0.00011
TM4SF1	0.17	1.2 (1.1-1.3)	15	0.00011
ECM1	0.2	1.2 (1.1-1.4)	15	0.00012
SERPINB12	0.44	1.6 (1.2-2)	15	0.00012
EGFR	0.19	1.2 (1.1-1.3)	15	0.00013
FAM126A	0.42	1.5 (1.2-1.9)	14	0.00017
SH3BP5.AS1	-0.49	0.61 (0.48-0.79)	14	0.00018
SMAD6	-0.38	0.68 (0.56-0.84)	14	0.00019
SLC19A3	0.45	1.6 (1.2-2)	14	0.0002
FN1	0.14	1.1 (1.1-1.2)	14	0.0002
GPR37	0.32	1.4 (1.2-1.6)	14	0.0002
LUCAT1	0.49	1.6 (1.3-2.1)	14	0.00022
LINC01508	0.47	1.6 (1.2-2.1)	14	0.00023
TTLL3	-0.4	0.67 (0.54-0.83)	14	0.00023
CYP4F29P	-0.27	0.76 (0.66-0.88)	13	0.00026
AKR1C7P	0.46	1.6 (1.2-2)	13	0.0003
ADCY7	0.38	1.5 (1.2-1.8)	13	0.00033
PAPPA	0.45	1.6 (1.2-2)	13	0.00033
GBX2	0.95	2.6 (1.5-4.3)	13	0.00034
PTPRR	-0.23	0.79 (0.7-0.9)	13	0.00036
ZNF432	-0.37	0.69 (0.56-0.85)	13	0.00036
TCHH	0.36	1.4 (1.2-1.8)	13	0.00037
SRXN1	0.39	1.5 (1.2-1.8)	13	0.00038
OVGP1	-0.32	0.72 (0.6-0.87)	13	0.0004
TREML3P	0.42	1.5 (1.2-1.9)	13	0.0004
CRNN	0.24	1.3 (1.1-1.5)	12	0.00043
TSPAN8	-0.25	0.78 (0.68-0.9)	12	0.00044
HNF1B	-0.22	0.81 (0.71-0.91)	12	0.00046
IL9R	-0.7	0.49 (0.33-0.73)	12	0.00047
GOLT1A	-0.16	0.85 (0.78-0.93)	12	0.00048
MDGA2	1.7	5.6 (2.1-15)	12	0.00056
CLDN10	0.39	1.5 (1.2-1.8)	12	0.00057
HOXB3	-0.27	0.76 (0.65-0.89)	12	0.00061
SLC2A14	1	2.8 (1.6-5.1)	12	0.00061
C11orf87	0.36	1.4 (1.2-1.8)	12	0.00068
TNFAIP2	-0.17	0.84 (0.76-0.93)	12	0.00069
TMEM51.AS1	-0.4	0.67 (0.53-0.84)	11	0.0007
GTF2IRD2	-1.1	0.32 (0.17-0.62)	11	0.00073
ELOVL4	0.26	1.3 (1.1-1.5)	11	0.00073
CYP26B1	0.23	1.3 (1.1-1.4)	11	0.00076
SOSTDC1	0.24	1.3 (1.1-1.5)	11	0.00076
DLX1	0.45	1.6 (1.2-2)	11	0.00079
CYP2C8	-0.75	0.47 (0.3-0.73)	11	0.0008
SLC13A5	0.65	1.9 (1.3-2.8)	11	0.00092
DSG1	0.17	1.2 (1.1-1.3)	11	0.00097
SOST	0.19	1.2 (1.1-1.4)	11	0.001
ZNF44	-0.33	0.72 (0.59-0.88)	11	0.001
IL31RA	0.53	1.7 (1.2-2.3)	11	0.0011
PLIN5	-0.25	0.78 (0.68-0.91)	11	0.0011
ATP1A4	-0.25	0.78 (0.67-0.9)	11	0.0011
COLQ	-0.68	0.51 (0.34-0.76)	11	0.0011
TENM3	0.3	1.4 (1.1-1.6)	11	0.0011
SLC7A11	0.17	1.2 (1.1-1.3)	11	0.0012
LINC00942	0.18	1.2 (1.1-1.3)	10	0.0012
KCNH4	-0.71	0.49 (0.32-0.76)	10	0.0012
KRT1	0.1	1.1 (1-1.2)	10	0.0013
CYP4F12	-0.16	0.85 (0.77-0.94)	10	0.0013
POLR3G	0.35	1.4 (1.1-1.8)	10	0.0013
OSBPL6	0.51	1.7 (1.2-2.3)	10	0.0013
CASQ1	-0.18	0.84 (0.75-0.93)	10	0.0014
CES1P1	0.37	1.4 (1.2-1.8)	10	0.0014
UCHL1	0.12	1.1 (1-1.2)	10	0.0014
PPFIBP2	-0.19	0.83 (0.73-0.93)	10	0.0015
DCBLD2	0.21	1.2 (1.1-1.4)	10	0.0015
ST3GAL5	-0.19	0.83 (0.74-0.93)	10	0.0016
SLC47A1	0.39	1.5 (1.2-1.9)	10	0.0016
CLDN6	0.2	1.2 (1.1-1.4)	9.8	0.0017
CFAP44	-0.44	0.64 (0.49-0.85)	9.9	0.0017
CDK6	0.21	1.2 (1.1-1.4)	9.7	0.0018
WASIR2	-0.43	0.65 (0.5-0.85)	9.6	0.0019
TMC7	-0.24	0.79 (0.68-0.92)	9.7	0.0019
COL5A3	0.2	1.2 (1.1-1.4)	9.7	0.0019
CRTAC1	-0.14	0.87 (0.79-0.95)	9.6	0.002
SERPINB7	0.16	1.2 (1.1-1.3)	9.5	0.002
DEGS1	0.21	1.2 (1.1-1.4)	9.6	0.002
KRTAP2.3	0.33	1.4 (1.1-1.7)	9.5	0.0021
PTTG2	-1.1	0.35 (0.18-0.68)	9.4	0.0021
SERPINB10	0.97	2.6 (1.4-4.9)	9.4	0.0021
SHROOM1	-0.22	0.8 (0.69-0.92)	9.5	0.0021
TNC	0.12	1.1 (1-1.2)	9.3	0.0023
ZNF443	-0.37	0.69 (0.54-0.87)	9.3	0.0023
DUSP2	-0.16	0.85 (0.77-0.94)	9.2	0.0024
AIFM3	-0.3	0.74 (0.61-0.9)	9.2	0.0024
HSD17B2	-0.16	0.85 (0.77-0.95)	9.1	0.0025
CYP4Z2P	-0.32	0.73 (0.59-0.89)	9.2	0.0025
ARSI	0.19	1.2 (1.1-1.4)	9.1	0.0026
BARX2	0.14	1.2 (1.1-1.3)	9	0.0027
AATBC	-0.17	0.84 (0.75-0.94)	8.9	0.0028
SPINK1	-0.06	0.94 (0.91-0.98)	9	0.0028
TBX1	-0.14	0.87 (0.8-0.95)	8.8	0.003
TUBAL3	0.36	1.4 (1.1-1.8)	8.8	0.0031
TRPC6P	-1.9	0.15 (0.043-0.53)	8.6	0.0033
LINC00656	1.5	4.5 (1.7-12)	8.6	0.0033
MAGIX	-0.28	0.76 (0.63-0.91)	8.6	0.0033
PLEKHH1	-0.27	0.76 (0.64-0.91)	8.6	0.0034
LINC01582	1.6	4.9 (1.7-14)	8.6	0.0034
ZNF436.AS1	-0.34	0.71 (0.57-0.9)	8.5	0.0035
NTSR1	0.31	1.4 (1.1-1.7)	8.5	0.0035
PLA2G2F	-0.11	0.9 (0.84-0.97)	8.5	0.0036
SPTA1	0.77	2.2 (1.3-3.7)	8.5	0.0036
ME1	0.19	1.2 (1.1-1.4)	8.5	0.0036
TGFBI	0.12	1.1 (1-1.2)	8.4	0.0037
NBPF11	-0.41	0.66 (0.5-0.87)	8.4	0.0037
LINC00705	1.1	3 (1.4-6.5)	8.4	0.0038
AOC2	-0.27	0.76 (0.63-0.92)	8.4	0.0038
SRCIN1	-0.26	0.77 (0.65-0.92)	8.3	0.0039
GFPT2	0.17	1.2 (1.1-1.3)	8.3	0.004
MIR6071	-0.58	0.56 (0.38-0.83)	8.2	0.0041
ACOXL	-0.21	0.81 (0.7-0.93)	8.2	0.0042
FABP6	-0.12	0.88 (0.81-0.96)	8.2	0.0042
C6orf15	0.16	1.2 (1.1-1.3)	8.2	0.0043
MFAP3L	-0.21	0.81 (0.7-0.94)	8.1	0.0044
B4GALNT1	0.27	1.3 (1.1-1.6)	8	0.0045
LYPD6	-0.22	0.8 (0.69-0.93)	8.1	0.0045
ZNF32.AS1	-0.54	0.58 (0.4-0.85)	8.1	0.0045
FSIP2	-0.9	0.41 (0.22-0.76)	8	0.0046
CHST15	0.19	1.2 (1.1-1.4)	8	0.0046
ACP6	-0.25	0.78 (0.65-0.93)	8	0.0046
RBP1	0.13	1.1 (1-1.3)	8	0.0047
ZNF493	-0.48	0.62 (0.44-0.86)	8	0.0047
SMIM23	-1.5	0.23 (0.08-0.63)	8	0.0047
PCP2	-0.27	0.76 (0.63-0.92)	7.9	0.0048
MIR6784	-0.25	0.78 (0.65-0.93)	7.9	0.0049
PRR16	0.27	1.3 (1.1-1.6)	7.9	0.0049
TBX3	-0.11	0.9 (0.83-0.97)	7.9	0.005
LRFN2	-0.46	0.63 (0.46-0.87)	7.9	0.005
RHBG	-0.16	0.85 (0.76-0.95)	7.9	0.005
ATOH8	-0.21	0.81 (0.7-0.94)	7.8	0.0051
SULT1C2	-0.61	0.54 (0.35-0.83)	7.8	0.0051
HHIPL2	0.36	1.4 (1.1-1.8)	7.8	0.0052
GATA3.AS1	-0.14	0.87 (0.79-0.96)	7.8	0.0052
FLG	0.32	1.4 (1.1-1.7)	7.8	0.0052
ENKUR	0.76	2.1 (1.3-3.6)	7.8	0.0053
TMPRSS11A	0.2	1.2 (1.1-1.4)	7.7	0.0054
KLHDC7A	-0.13	0.88 (0.8-0.96)	7.7	0.0055
ABCA4	0.18	1.2 (1.1-1.4)	7.7	0.0056
DSC2	0.13	1.1 (1-1.3)	7.7	0.0056
TOX3	-0.13	0.88 (0.81-0.96)	7.7	0.0057
IGFL2	0.16	1.2 (1-1.3)	7.6	0.0057
DSG3	0.08	1.1 (1-1.1)	7.6	0.0058
TLL1	0.3	1.3 (1.1-1.7)	7.6	0.0058
HS3ST3A1	0.27	1.3 (1.1-1.6)	7.6	0.0059
KCTD16	-2.2	0.11 (0.023-0.53)	7.6	0.006
TTC6	-0.57	0.57 (0.38-0.85)	7.5	0.006
STX16.NPEPL1	-0.66	0.52 (0.32-0.83)	7.6	0.006
ATF7IP2	-0.22	0.81 (0.69-0.94)	7.5	0.0061
RFX8	0.45	1.6 (1.1-2.1)	7.5	0.0061
MCF2L	-0.29	0.75 (0.61-0.92)	7.5	0.0062
ACSM6	-0.24	0.79 (0.66-0.93)	7.4	0.0064
BEND5	-0.22	0.8 (0.69-0.94)	7.4	0.0064
DEGS2	-0.15	0.86 (0.77-0.96)	7.4	0.0064
UGT2B28	-0.76	0.47 (0.27-0.81)	7.4	0.0065
SPRR2A	0.074	1.1 (1-1.1)	7.4	0.0066
PMEPA1	0.13	1.1 (1-1.3)	7.4	0.0066
WNT11	0.15	1.2 (1-1.3)	7.2	0.0072
TSPAN7	0.13	1.1 (1-1.3)	7.2	0.0072
PPP2R2C	0.2	1.2 (1.1-1.4)	7.2	0.0073
KRTDAP	0.071	1.1 (1-1.1)	7.2	0.0073
ZNF91	-0.29	0.75 (0.61-0.93)	7.2	0.0073
AGBL1.AS1	2.7	16 (2.1-120)	7.2	0.0075
NOX1	-0.34	0.71 (0.55-0.91)	7.2	0.0075
SSTR5.AS1	-0.62	0.54 (0.34-0.85)	7.1	0.0076
CCDC13.AS1	-1.3	0.26 (0.1-0.7)	7.1	0.0077
TUBB6	0.13	1.1 (1-1.2)	7	0.0081
MIR548AN	-0.25	0.78 (0.65-0.94)	7	0.0082
ADAMTS14	0.21	1.2 (1.1-1.4)	7	0.0082
RPSAP52	0.33	1.4 (1.1-1.8)	7	0.0083
GATA3	-0.092	0.91 (0.85-0.98)	6.9	0.0086
DSC3	0.082	1.1 (1-1.2)	6.9	0.0086
APCDD1L	0.19	1.2 (1-1.4)	6.9	0.0088
GGT2	-0.54	0.58 (0.39-0.87)	6.8	0.0089
PNLIPRP3	0.35	1.4 (1.1-1.8)	6.8	0.0089
CTSH	-0.14	0.87 (0.78-0.97)	6.8	0.0091
PWRN1	-0.59	0.55 (0.35-0.86)	6.8	0.0092
LEAP2	-0.26	0.77 (0.63-0.94)	6.8	0.0093
CYP4F8	-0.11	0.89 (0.82-0.97)	6.7	0.0094
FOXA1	-0.1	0.9 (0.83-0.97)	6.7	0.0094
RHCG	0.085	1.1 (1-1.2)	6.7	0.0096
BPIFA2	-0.76	0.47 (0.26-0.83)	6.7	0.0096
B4GALNT2	0.55	1.7 (1.1-2.6)	6.7	0.0096
PTPRZ1	0.15	1.2 (1-1.3)	6.7	0.0097
GNLY	-0.15	0.86 (0.77-0.96)	6.7	0.0097
PPARG	-0.099	0.91 (0.84-0.98)	6.7	0.0098
KRT72	0.35	1.4 (1.1-1.8)	6.7	0.0098
S100A10	0.13	1.1 (1-1.3)	6.7	0.0099
ARHGEF4	0.18	1.2 (1-1.4)	6.6	0.0099
BTBD16	-0.09	0.91 (0.85-0.98)	6.6	0.01
FAM3B	-0.095	0.91 (0.85-0.98)	6.6	0.01
UGT2B4	-1.4	0.24 (0.084-0.72)	6.6	0.01
SSTR5	-0.66	0.52 (0.31-0.85)	6.6	0.01
MOGAT2	-0.25	0.78 (0.64-0.94)	6.5	0.011
NPAP1	-1.6	0.2 (0.06-0.69)	6.5	0.011
SULF2	0.11	1.1 (1-1.2)	6.5	0.011
CGB5	0.15	1.2 (1-1.3)	6.4	0.011
ANXA2	0.19	1.2 (1-1.4)	6.5	0.011
GNB4	0.21	1.2 (1-1.4)	6.5	0.011
IYD	-0.69	0.5 (0.29-0.85)	6.4	0.011
SSH3	-0.16	0.85 (0.75-0.96)	6.5	0.011
SIGLEC15	-0.19	0.83 (0.72-0.96)	6.4	0.012
TBX2.AS1	-0.11	0.89 (0.82-0.98)	6.3	0.012
PCSK9	0.15	1.2 (1-1.3)	6.2	0.012
MYBPH	0.22	1.2 (1-1.5)	6.3	0.012
PPIAP26	0.72	2.1 (1.2-3.6)	6.4	0.012
TLE2	-0.12	0.88 (0.8-0.97)	6.3	0.012
SLC16A1	0.11	1.1 (1-1.2)	6.2	0.013
TEKT5	-0.27	0.76 (0.61-0.94)	6.2	0.013
PGLYRP3	0.13	1.1 (1-1.3)	6.1	0.013
C2orf66	-0.63	0.53 (0.32-0.87)	6.2	0.013
IPPK	0.3	1.4 (1.1-1.7)	6.2	0.013
MMEL1	-0.33	0.72 (0.56-0.93)	6.2	0.013
TMEM178A	-0.3	0.74 (0.59-0.94)	6.2	0.013
RALGPS1	-0.31	0.73 (0.57-0.94)	6.2	0.013
FAM225B	1.3	3.5 (1.3-9.5)	6.1	0.013
NEIL1	-0.24	0.79 (0.65-0.95)	6.2	0.013
DHRS2	-0.057	0.94 (0.9-0.99)	6	0.014
RPS3AP53	-1.1	0.35 (0.15-0.81)	6	0.014
ARHGAP6	-0.29	0.75 (0.6-0.94)	6	0.014
KLF15	-0.23	0.8 (0.67-0.96)	6	0.014
LINC00893	-0.49	0.62 (0.42-0.91)	6	0.014
CASC22	-0.25	0.78 (0.64-0.95)	6	0.015
SDR9C7	0.17	1.2 (1-1.4)	5.9	0.015
PWAR1	-5.1	0.0058 (9.1e-05-0.37)	5.9	0.015
CAV1	0.11	1.1 (1-1.2)	5.9	0.015
MT1A	0.14	1.1 (1-1.3)	5.9	0.015
STX19	0.23	1.3 (1-1.5)	5.9	0.015
PIK3C2B	-0.19	0.83 (0.72-0.96)	6	0.015
SPRR2D	0.075	1.1 (1-1.1)	5.8	0.016
KRT24	0.11	1.1 (1-1.2)	5.8	0.016
TEAD4	0.17	1.2 (1-1.4)	5.8	0.016
SNCG	-0.071	0.93 (0.88-0.99)	5.8	0.016
GPR1	0.21	1.2 (1-1.5)	5.8	0.016
DDN	0.43	1.5 (1.1-2.2)	5.8	0.016
RNU6.1065P	-0.53	0.59 (0.39-0.91)	5.8	0.016
BHMT	-0.089	0.91 (0.85-0.98)	5.7	0.017
SPHK1	0.13	1.1 (1-1.3)	5.7	0.017
ZNF552	-0.19	0.83 (0.71-0.97)	5.7	0.017
SPANXC	0.22	1.2 (1-1.5)	5.7	0.017
CAPN5	-0.12	0.88 (0.8-0.98)	5.7	0.017
SGK2	-0.16	0.86 (0.75-0.97)	5.7	0.017
ZNF440	-0.19	0.83 (0.71-0.97)	5.7	0.017
TGFB2.AS1	0.32	1.4 (1.1-1.8)	5.7	0.017
GDF7	-0.28	0.76 (0.6-0.95)	5.6	0.018
ALDH3A1	0.077	1.1 (1-1.2)	5.6	0.018
LIN28A	0.39	1.5 (1.1-2)	5.6	0.018
GPC2	-0.21	0.81 (0.68-0.96)	5.6	0.018
CLIC6	-0.11	0.9 (0.82-0.98)	5.6	0.018
CTSV	0.12	1.1 (1-1.3)	5.5	0.019
SBSN	0.069	1.1 (1-1.1)	5.5	0.019
LINGO2	0.34	1.4 (1.1-1.9)	5.5	0.019
BTNL2	-2.5	0.083 (0.01-0.67)	5.5	0.019
LCN1P1	-0.96	0.38 (0.17-0.85)	5.5	0.019
CROT	-0.15	0.86 (0.76-0.97)	5.5	0.019
ZNF43	-0.22	0.8 (0.66-0.96)	5.5	0.019
SPRR1B	0.054	1.1 (1-1.1)	5.4	0.02
FMO9P	-0.093	0.91 (0.84-0.99)	5.4	0.02
UNC13C	0.41	1.5 (1.1-2.1)	5.4	0.02
MUC2	-0.2	0.82 (0.69-0.97)	5.3	0.021
ZNF888	-0.17	0.85 (0.74-0.97)	5.4	0.021
ZNF682	-0.24	0.79 (0.64-0.96)	5.4	0.021
TMPRSS11BNL	0.73	2.1 (1.1-3.9)	5.3	0.021
SLC38A4	-0.12	0.88 (0.8-0.98)	5.3	0.021
HOXB.AS3	-0.25	0.78 (0.63-0.96)	5.4	0.021
EMP3	0.12	1.1 (1-1.3)	5.3	0.021
CYP3A5	-0.13	0.88 (0.79-0.98)	5.2	0.022
SRMS	-0.16	0.85 (0.75-0.98)	5.2	0.022
KRTAP5.10	-0.35	0.71 (0.53-0.95)	5.2	0.023
ZNF737	-0.13	0.88 (0.79-0.98)	5.1	0.023
LINC01356	0.27	1.3 (1-1.6)	5.1	0.023
RASL10A	-0.26	0.77 (0.61-0.97)	5.1	0.023
PTHLH	0.084	1.1 (1-1.2)	5.1	0.024
SCNN1G	-0.088	0.92 (0.85-0.99)	5.1	0.024
PPM1N	-0.18	0.84 (0.72-0.98)	5.1	0.024
HMGCS2	-0.054	0.95 (0.9-0.99)	5.1	0.024
HID1	-0.11	0.9 (0.82-0.99)	5.1	0.024
MROH3P	-0.29	0.75 (0.58-0.96)	5.1	0.024
CCL15	-0.18	0.84 (0.72-0.98)	5.1	0.024
PM20D1	-0.068	0.93 (0.88-0.99)	5	0.025
ANPEP	0.11	1.1 (1-1.2)	5	0.025
IGF2BP2	0.1	1.1 (1-1.2)	5	0.025
PLK2	0.13	1.1 (1-1.3)	5	0.025
C5AR2	0.26	1.3 (1-1.6)	5	0.025
ZPBP2	-2.2	0.11 (0.016-0.75)	5	0.025
KLK6	0.077	1.1 (1-1.2)	5	0.026
UGT1A1	-0.26	0.77 (0.61-0.97)	4.9	0.026
INHBA	0.12	1.1 (1-1.3)	4.9	0.026
KRT6B	0.051	1.1 (1-1.1)	4.9	0.027
PKIA	-0.12	0.88 (0.79-0.99)	4.9	0.027
LRRC4	0.24	1.3 (1-1.6)	4.9	0.027
ABCA10	-0.28	0.75 (0.59-0.97)	4.9	0.027
SLC5A7	-0.36	0.7 (0.51-0.96)	4.8	0.028
ZNF253	-0.24	0.79 (0.64-0.98)	4.8	0.028
DSCAM	0.63	1.9 (1.1-3.3)	4.8	0.029
FTLP10	1.3	3.5 (1.1-11)	4.8	0.029
DSP	0.096	1.1 (1-1.2)	4.7	0.03
PACRG	-0.29	0.75 (0.57-0.97)	4.7	0.03
MIR149	-0.31	0.73 (0.55-0.97)	4.7	0.03
PPBP	0.15	1.2 (1-1.3)	4.6	0.031
GPR68	0.13	1.1 (1-1.3)	4.6	0.031
PDZD3	-0.28	0.75 (0.58-0.98)	4.6	0.031
MIR200C	-0.41	0.66 (0.46-0.96)	4.7	0.031
PPP1R9A	-0.24	0.79 (0.64-0.98)	4.6	0.031
UGT2B7	-0.13	0.88 (0.78-0.99)	4.6	0.031
SARM1	-0.42	0.66 (0.45-0.96)	4.6	0.031
HMGA2	0.14	1.1 (1-1.3)	4.6	0.032
FGFBP1	0.06	1.1 (1-1.1)	4.6	0.032
LRTM1	-0.53	0.59 (0.36-0.96)	4.6	0.032
SLC16A1.AS1	0.48	1.6 (1-2.5)	4.6	0.033
MIR429	-0.11	0.89 (0.81-0.99)	4.6	0.033
CASC16	-3	0.051 (0.0033-0.79)	4.5	0.033
ARSJ	0.19	1.2 (1-1.4)	4.5	0.034
EREG	0.097	1.1 (1-1.2)	4.5	0.034
BBOX1	0.18	1.2 (1-1.4)	4.5	0.035
CYP2C9	-0.31	0.73 (0.55-0.98)	4.5	0.035
MYZAP	-0.16	0.85 (0.73-0.99)	4.5	0.035
TRAK1	-0.15	0.86 (0.74-0.99)	4.5	0.035
RNF222	0.42	1.5 (1-2.3)	4.4	0.035
CCDC162P	-0.22	0.8 (0.65-0.98)	4.4	0.035
GGT3P	-0.77	0.46 (0.23-0.95)	4.4	0.036
MT1X	0.092	1.1 (1-1.2)	4.4	0.036
TMPRSS11D	0.12	1.1 (1-1.3)	4.3	0.037
REG4	-0.32	0.73 (0.54-0.98)	4.4	0.037
ALDH1L1.AS2	-0.27	0.76 (0.59-0.98)	4.4	0.037
KRT5	0.041	1 (1-1.1)	4.3	0.038
AGAP11	-0.39	0.67 (0.46-0.98)	4.3	0.039
LINC00601	0.38	1.5 (1-2.1)	4.2	0.039
RBBP8NL	-0.12	0.88 (0.79-0.99)	4.3	0.039
MIR141	-0.35	0.71 (0.51-0.98)	4.2	0.039
AZGP1	-0.13	0.88 (0.77-0.99)	4.2	0.04
OR13A1	-0.25	0.78 (0.61-0.99)	4.2	0.041
LCE3D	0.11	1.1 (1-1.2)	4.2	0.041
RHPN1	-0.12	0.89 (0.79-1)	4.2	0.041
ZNF681	-0.24	0.78 (0.62-0.99)	4.2	0.041
LPA	-1	0.35 (0.13-0.96)	4.2	0.041
DPP10.AS1	-0.3	0.74 (0.55-0.99)	4.2	0.041
DLX2	0.35	1.4 (1-2)	4.2	0.042
CHAD	-0.25	0.78 (0.61-0.99)	4.1	0.042
GGT6	-0.08	0.92 (0.85-1)	4.2	0.042
SLC47A2	0.21	1.2 (1-1.5)	4.1	0.043
CPA4	0.097	1.1 (1-1.2)	4.1	0.043
KLK8	0.097	1.1 (1-1.2)	4.1	0.043
C1orf87	-4.7	0.0096 (1e-04-0.87)	4.1	0.043
SERPINB13	0.079	1.1 (1-1.2)	4.1	0.043
FAM215A	-0.56	0.57 (0.33-0.98)	4.1	0.043
TLR6	0.29	1.3 (1-1.8)	4.1	0.043
S100A8	0.044	1 (1-1.1)	4	0.044
STK32A	-0.2	0.81 (0.67-0.99)	4.1	0.044
SNORD69	-0.16	0.85 (0.72-1)	4	0.044
C2orf15	-0.39	0.68 (0.46-0.99)	4	0.046
SPRR2E	0.065	1.1 (1-1.1)	4	0.047
CDH23	-0.2	0.82 (0.68-1)	3.9	0.047
ZNF861P	-0.68	0.51 (0.26-0.99)	3.9	0.047
CXCL11	-0.08	0.92 (0.85-1)	3.9	0.047
SH3GL3	0.24	1.3 (1-1.6)	4	0.047
SFTPA2	-0.21	0.81 (0.66-1)	4	0.047
ZNF334	-0.2	0.82 (0.67-1)	3.9	0.047
MMP9	0.073	1.1 (1-1.2)	3.9	0.048
SFTA1P	0.25	1.3 (1-1.7)	3.9	0.048
DCTN1.AS1	-1.1	0.34 (0.12-0.99)	3.9	0.048
SYT9	-0.61	0.54 (0.3-1)	3.9	0.049
OSMR	0.11	1.1 (1-1.2)	3.9	0.05
STEAP1B	0.17	1.2 (1-1.4)	3.8	0.051
KEL	-0.28	0.76 (0.57-1)	3.8	0.051
BCAS1	-0.081	0.92 (0.85-1)	3.8	0.051
KRTAP5.11	-3.6	0.027 (7e-04-1)	3.8	0.051
OSGIN1	0.13	1.1 (1-1.3)	3.8	0.051
EMX2	-0.12	0.88 (0.78-1)	3.8	0.051
SHC4	0.37	1.4 (1-2.1)	3.8	0.051
SPP1	0.066	1.1 (1-1.1)	3.8	0.052
PHGR1	-0.11	0.9 (0.8-1)	3.8	0.052
ERICH5	-0.11	0.9 (0.81-1)	3.8	0.053
FOXD1	0.14	1.1 (1-1.3)	3.7	0.054
FOXQ1	-0.07	0.93 (0.87-1)	3.7	0.054
TMPRSS11GP	0.59	1.8 (0.99-3.3)	3.7	0.055
IBSP	0.18	1.2 (1-1.4)	3.6	0.056
CAV2	0.12	1.1 (1-1.3)	3.7	0.056
SMIM22	-0.079	0.92 (0.85-1)	3.6	0.056
RAET1L	0.13	1.1 (1-1.3)	3.6	0.057
UBE2FP3	-0.24	0.78 (0.61-1)	3.6	0.057
CHST11	0.12	1.1 (1-1.3)	3.6	0.057
SPTSSB	-0.067	0.94 (0.87-1)	3.6	0.057
PGLYRP4	0.12	1.1 (1-1.3)	3.6	0.058
EMX2OS	-0.21	0.81 (0.65-1)	3.6	0.058
FJX1	0.14	1.2 (1-1.3)	3.6	0.058
ROS1	0.22	1.3 (0.99-1.6)	3.6	0.059
SOX7	0.12	1.1 (1-1.3)	3.6	0.059
TMEM45A	0.078	1.1 (1-1.2)	3.6	0.059
PNCK	-0.099	0.91 (0.82-1)	3.6	0.06
PIGZ	-0.15	0.86 (0.74-1)	3.5	0.06
SLC18A3	0.18	1.2 (0.99-1.4)	3.5	0.06
BCAT2	-0.12	0.89 (0.79-1)	3.6	0.06
UGT2A3	-0.2	0.82 (0.66-1)	3.5	0.061
MIR200A	-0.13	0.87 (0.76-1)	3.5	0.061
FABP3	-0.11	0.9 (0.8-1)	3.5	0.061
MYO16.AS1	0.22	1.2 (0.99-1.6)	3.5	0.062
PCED1CP	-2.8	0.063 (0.0034-1.1)	3.5	0.062
KRTAP5.9	-0.14	0.87 (0.75-1)	3.5	0.063
WSCD2	-0.15	0.86 (0.74-1)	3.4	0.065
VIPR1	-0.12	0.88 (0.77-1)	3.4	0.065
TBX2	-0.075	0.93 (0.86-1)	3.4	0.065
ZNF486	-0.082	0.92 (0.84-1)	3.4	0.065
MAMLD1	0.3	1.4 (0.98-1.9)	3.4	0.066
CD163L1	0.18	1.2 (0.99-1.5)	3.4	0.066
KRTAP5.8	-0.35	0.71 (0.49-1)	3.4	0.067
S100A7	0.036	1 (1-1.1)	3.4	0.067
ZNF350.AS1	-0.077	0.93 (0.85-1)	3.3	0.068
ABCA12	0.14	1.2 (0.99-1.4)	3.3	0.068
NPSR1	0.37	1.5 (0.97-2.2)	3.3	0.068
GLP1R	-0.45	0.64 (0.39-1)	3.3	0.068
TNFSF9	0.12	1.1 (0.99-1.3)	3.3	0.068
XDH	-0.15	0.86 (0.74-1)	3.3	0.068
REN	-0.13	0.88 (0.77-1)	3.3	0.068
GBP6	0.092	1.1 (0.99-1.2)	3.3	0.069
PI3	0.036	1 (1-1.1)	3.3	0.069
PRAP1	-0.093	0.91 (0.82-1)	3.3	0.069
GJB2	0.062	1.1 (1-1.1)	3.3	0.069
SLC15A5	-1.3	0.28 (0.072-1.1)	3.3	0.069
BEST2	0.36	1.4 (0.97-2.1)	3.3	0.07
KRT16P3	0.48	1.6 (0.96-2.7)	3.2	0.071
PSCA	-0.037	0.96 (0.93-1)	3.2	0.071
UGT2B11	-0.82	0.44 (0.18-1.1)	3.2	0.072
KLK7	0.078	1.1 (0.99-1.2)	3.2	0.073
LCE3E	0.13	1.1 (0.99-1.3)	3.2	0.073
PCDHGC5	0.5	1.7 (0.95-2.9)	3.2	0.073
MALL	0.12	1.1 (0.99-1.3)	3.2	0.073
TDH	-0.2	0.82 (0.66-1)	3.2	0.074
ZNF439	-0.17	0.84 (0.7-1)	3.2	0.074
CALB2	0.091	1.1 (0.99-1.2)	3.2	0.075
KSR2	-0.38	0.69 (0.45-1)	3.1	0.076
ALB	-0.12	0.89 (0.78-1)	3.1	0.077
LINC01527	0.22	1.2 (0.98-1.6)	3.1	0.077
SCN5A	-0.23	0.8 (0.62-1)	3.1	0.077
GHRHR	-0.88	0.41 (0.16-1.1)	3.1	0.077
RGS20	0.16	1.2 (0.98-1.4)	3.1	0.078
TTC23L	-0.36	0.7 (0.47-1)	3.1	0.078
CYP4F2	-0.26	0.77 (0.58-1)	3.1	0.078
DAB1	-0.15	0.86 (0.73-1)	3.1	0.078
RALGAPA2	-0.12	0.89 (0.77-1)	3.1	0.078
FSTL3	0.087	1.1 (0.99-1.2)	3.1	0.078
ACER2	-0.075	0.93 (0.85-1)	3.1	0.08
VSIG2	-0.048	0.95 (0.9-1)	3	0.081
NPHS2	-0.34	0.71 (0.49-1)	3	0.081
AXL	0.096	1.1 (0.99-1.2)	3	0.081
EXTL3.AS1	-0.71	0.49 (0.22-1.1)	3	0.082
ZNF90	-0.16	0.85 (0.71-1)	3	0.082
HES2	0.075	1.1 (0.99-1.2)	3	0.082
TESC	-0.07	0.93 (0.86-1)	3	0.083
LGALS9B	0.39	1.5 (0.95-2.3)	3	0.084
ITLN1	-0.087	0.92 (0.83-1)	3	0.084
GSTM1	0.041	1 (0.99-1.1)	3	0.084
HS6ST3	-0.17	0.84 (0.69-1)	3	0.084
ANKRD20A11P	-0.57	0.57 (0.3-1.1)	3	0.084
PAQR5	0.14	1.1 (0.98-1.3)	3	0.085
IL1RAP	0.14	1.1 (0.98-1.3)	3	0.086
CYP2J2	-0.084	0.92 (0.84-1)	3	0.086
SBK1	-0.094	0.91 (0.82-1)	3	0.086
KRT6C	0.058	1.1 (0.99-1.1)	2.9	0.087
SLC10A6	0.14	1.2 (0.98-1.4)	2.9	0.087
RHOD	0.089	1.1 (0.99-1.2)	2.9	0.088
IHH	-0.13	0.87 (0.75-1)	2.9	0.088
TGM1	0.074	1.1 (0.99-1.2)	2.9	0.089
TMEM97	-0.077	0.93 (0.85-1)	2.9	0.089
RNF128	-0.062	0.94 (0.88-1)	2.9	0.089
PPP1R3C	-0.075	0.93 (0.85-1)	2.9	0.089
SLC7A13	-1.7	0.17 (0.023-1.3)	2.9	0.089
LINC01179	0.54	1.7 (0.92-3.2)	2.9	0.09
FAM20A	0.13	1.1 (0.98-1.3)	2.9	0.09
TMPRSS11F	0.22	1.3 (0.96-1.6)	2.8	0.091
PSMC1P7	-0.62	0.54 (0.26-1.1)	2.8	0.091
VWC2L	-7.7	0.00047 (6.4e-08-3.4)	2.9	0.091
LINC01266	-1.3	0.27 (0.058-1.2)	2.8	0.091
KRT14	0.033	1 (0.99-1.1)	2.8	0.092
FSIP2.AS1	-0.34	0.71 (0.48-1.1)	2.8	0.092
BNIP3P15	-0.26	0.77 (0.57-1)	2.8	0.093
SOX9	0.08	1.1 (0.99-1.2)	2.8	0.093
BNC1	0.083	1.1 (0.99-1.2)	2.8	0.094
CD274	-0.11	0.9 (0.79-1)	2.8	0.094
S100A9	0.041	1 (0.99-1.1)	2.8	0.095
MTND5P1	-0.74	0.48 (0.2-1.1)	2.8	0.096
A1CF	-0.86	0.42 (0.15-1.2)	2.8	0.096
ICA1	-0.11	0.9 (0.79-1)	2.8	0.096
TPRG1.AS1	0.23	1.3 (0.96-1.6)	2.8	0.097
CORO6	0.13	1.1 (0.98-1.3)	2.7	0.098
PRF1	-0.094	0.91 (0.81-1)	2.7	0.098
FMO8P	-0.16	0.85 (0.7-1)	2.6	0.1
MIR7152	-0.13	0.88 (0.75-1)	2.7	0.1
DLEC1	-0.55	0.57 (0.29-1.1)	2.6	0.1
EEF1GP4	-0.82	0.44 (0.16-1.2)	2.7	0.1
BAAT	-0.65	0.52 (0.24-1.1)	2.7	0.1
SLC39A8	0.13	1.1 (0.97-1.3)	2.7	0.1
NPIPB15	-0.1	0.9 (0.8-1)	2.7	0.1
FGFBP2	0.17	1.2 (0.97-1.4)	2.7	0.1
IDO1	-0.063	0.94 (0.87-1)	2.6	0.1
FAM221A	-0.21	0.81 (0.63-1)	2.6	0.1
KRT6A	0.029	1 (0.99-1.1)	2.5	0.11
KLK14	0.095	1.1 (0.98-1.2)	2.5	0.11
NRG1	0.15	1.2 (0.97-1.4)	2.6	0.11
SPRR2G	0.069	1.1 (0.98-1.2)	2.5	0.11
KRT78	0.15	1.2 (0.97-1.4)	2.6	0.11
MYCNOS	-0.26	0.77 (0.56-1.1)	2.5	0.11
PDE10A	-0.13	0.88 (0.75-1)	2.5	0.11
TMPRSS2	-0.059	0.94 (0.88-1)	2.6	0.11
TGFB2	0.14	1.2 (0.97-1.4)	2.5	0.11
MIR137HG	0.54	1.7 (0.89-3.3)	2.6	0.11
GPD1L	-0.096	0.91 (0.81-1)	2.5	0.11
SHH	-0.077	0.93 (0.84-1)	2.5	0.11
SPTLC1P4	0.29	1.3 (0.94-1.9)	2.6	0.11
ZNF385B	0.27	1.3 (0.95-1.8)	2.6	0.11
AOC4P	-0.64	0.53 (0.24-1.1)	2.6	0.11
TLR8.AS1	0.33	1.4 (0.93-2.1)	2.6	0.11
GAPDHP62	-0.55	0.58 (0.3-1.1)	2.6	0.11
BAMBI	-0.059	0.94 (0.88-1)	2.6	0.11
MSMB	-0.064	0.94 (0.87-1)	2.4	0.12
MYCL	-0.065	0.94 (0.86-1)	2.4	0.12
SPINK4	-0.091	0.91 (0.81-1)	2.4	0.12
PRSS56	0.15	1.2 (0.96-1.4)	2.4	0.12
KRT32	0.29	1.3 (0.93-1.9)	2.4	0.12
LINC00885	-0.1	0.9 (0.8-1)	2.5	0.12
GBP5	-0.077	0.93 (0.84-1)	2.4	0.12
KRT12	-0.23	0.79 (0.59-1.1)	2.4	0.12
ADAM19	0.091	1.1 (0.98-1.2)	2.4	0.12
VSNL1	0.08	1.1 (0.98-1.2)	2.3	0.13
RNU4.78P	-0.17	0.84 (0.67-1)	2.4	0.13
NRG2	-0.23	0.79 (0.59-1.1)	2.3	0.13
CDH3	-0.063	0.94 (0.87-1)	2.3	0.13
ASTL	-0.35	0.7 (0.45-1.1)	2.4	0.13
BTG2	-0.08	0.92 (0.83-1)	2.3	0.13
TNNI2	-0.05	0.95 (0.89-1)	2.3	0.13
MUC16	0.12	1.1 (0.97-1.3)	2.3	0.13
RPS27P1	-0.66	0.52 (0.22-1.2)	2.3	0.13
ZFHX2	-0.33	0.72 (0.47-1.1)	2.2	0.13
MIR200B	-0.13	0.88 (0.74-1)	2.3	0.13
RASSF9	0.19	1.2 (0.95-1.5)	2.4	0.13
FCAR	0.37	1.5 (0.9-2.4)	2.3	0.13
IL36A	0.29	1.3 (0.91-2)	2.3	0.13
SIRPA	0.092	1.1 (0.97-1.2)	2.3	0.13
AKR1C1	0.063	1.1 (0.98-1.2)	2.3	0.13
SERPINB3	0.043	1 (0.99-1.1)	2.4	0.13
KRT71	0.29	1.3 (0.92-2)	2.3	0.13
BTNL10	-0.25	0.78 (0.56-1.1)	2.3	0.13
VSTM2L	0.077	1.1 (0.98-1.2)	2.3	0.13
ADH6	-0.15	0.86 (0.71-1)	2.2	0.14
SNX31	-0.046	0.96 (0.9-1)	2.2	0.14
EVA1A	0.11	1.1 (0.97-1.3)	2.2	0.14
FAM174B	-0.067	0.94 (0.86-1)	2.2	0.14
GAS2	-0.2	0.82 (0.63-1.1)	2.2	0.14
CGB8	0.13	1.1 (0.96-1.4)	2.2	0.14
VSTM2A	-1.9	0.15 (0.011-1.9)	2.2	0.14
CDHR1	0.21	1.2 (0.94-1.6)	2.2	0.14
CXCL10	-0.046	0.96 (0.9-1)	2.2	0.14
SULT1E1	-0.071	0.93 (0.85-1)	2.2	0.14
HPSE	0.13	1.1 (0.96-1.4)	2.2	0.14
SYTL5	-0.093	0.91 (0.81-1)	2.2	0.14
WNT3A	0.18	1.2 (0.94-1.5)	2.2	0.14
DPP10	-0.55	0.58 (0.28-1.2)	2.2	0.14
CHIAP2	-1.6	0.21 (0.026-1.7)	2.2	0.14
KLK10	0.057	1.1 (0.98-1.1)	2.1	0.15
ERBB4	-0.43	0.65 (0.36-1.2)	2.1	0.15
SH3PXD2A.AS1	0.095	1.1 (0.97-1.3)	2	0.15
SORL1	-0.082	0.92 (0.82-1)	2	0.15
GKN1	-0.15	0.86 (0.7-1.1)	2	0.15
RPL21P54	-0.65	0.52 (0.21-1.3)	2.1	0.15
PAH	-0.37	0.69 (0.41-1.1)	2	0.15
TMEM63C	0.21	1.2 (0.93-1.6)	2	0.15
EVPLL	-0.24	0.79 (0.57-1.1)	2.1	0.15
HPGD	-0.044	0.96 (0.9-1)	2.1	0.15
LINC00967	-0.096	0.91 (0.79-1)	2	0.16
GRM3	-0.23	0.79 (0.57-1.1)	2	0.16
TPSP2	-0.08	0.92 (0.83-1)	1.9	0.16
NOD2	0.14	1.1 (0.95-1.4)	2	0.16
EMX1	0.21	1.2 (0.92-1.7)	1.9	0.16
RHOU	-0.066	0.94 (0.85-1)	2	0.16
TGFBR3	-0.098	0.91 (0.79-1)	2	0.16
IFT140	-0.13	0.88 (0.73-1.1)	1.9	0.16
SPAG6	-0.36	0.7 (0.42-1.2)	2	0.16
LINC01505	-1.8	0.17 (0.015-2)	2	0.16
MS4A8	-0.16	0.85 (0.67-1.1)	1.8	0.17
RPE65	0.21	1.2 (0.92-1.6)	1.9	0.17
NKX1.2	0.18	1.2 (0.92-1.6)	1.9	0.17
UGT2B15	-0.098	0.91 (0.79-1)	1.9	0.17
GPR176	0.11	1.1 (0.95-1.3)	1.9	0.17
KRT16P4	0.19	1.2 (0.92-1.6)	1.9	0.17
NECAB2	0.22	1.2 (0.91-1.7)	1.8	0.17
BRINP2	-0.44	0.65 (0.35-1.2)	1.9	0.17
TENM2	0.083	1.1 (0.96-1.2)	1.8	0.18
KRT75	0.08	1.1 (0.96-1.2)	1.8	0.18
MT1L	0.066	1.1 (0.97-1.2)	1.8	0.18
KRT16	0.032	1 (0.99-1.1)	1.8	0.18
CYP4F22	-0.049	0.95 (0.89-1)	1.8	0.18
SLC10A2	0.16	1.2 (0.93-1.5)	1.8	0.18
EVX1	-0.083	0.92 (0.81-1)	1.8	0.18
SLC26A5	-0.55	0.58 (0.26-1.3)	1.8	0.18
HCN4	-0.91	0.4 (0.11-1.5)	1.8	0.18
ATOH1	0.18	1.2 (0.92-1.6)	1.8	0.18
MYO7B	-0.29	0.75 (0.49-1.1)	1.8	0.18
RPL9P15	-0.59	0.55 (0.23-1.3)	1.8	0.18
FAT2	0.065	1.1 (0.97-1.2)	1.8	0.18
FCGR2A	0.078	1.1 (0.97-1.2)	1.8	0.18
MS4A15	0.091	1.1 (0.96-1.3)	1.8	0.18
LGALS7	0.064	1.1 (0.97-1.2)	1.7	0.19
SLC36A2	-0.73	0.48 (0.16-1.4)	1.7	0.19
IL36RN	0.082	1.1 (0.96-1.2)	1.7	0.19
MIR483	0.095	1.1 (0.96-1.3)	1.8	0.19
SERPINB4	0.043	1 (0.98-1.1)	1.7	0.19
KRT16P5	0.15	1.2 (0.92-1.5)	1.7	0.19
LRRIQ4	-0.23	0.79 (0.56-1.1)	1.7	0.19
TFF2	-0.065	0.94 (0.85-1)	1.8	0.19
RXFP2	-0.47	0.63 (0.31-1.3)	1.7	0.19
KRTAP5.7	-0.34	0.71 (0.42-1.2)	1.6	0.2
TNIP3	0.17	1.2 (0.91-1.5)	1.7	0.2
LINC00460	0.1	1.1 (0.95-1.3)	1.6	0.2
B3GAT1	-0.15	0.86 (0.68-1.1)	1.6	0.2
CHIA	-0.63	0.53 (0.2-1.4)	1.6	0.2
AMTN	0.085	1.1 (0.96-1.2)	1.7	0.2
C20orf203	-0.97	0.38 (0.086-1.7)	1.6	0.2
MYCNUT	-0.17	0.85 (0.66-1.1)	1.7	0.2
LINC00862	-0.65	0.52 (0.19-1.4)	1.6	0.2
ALOX12B	0.13	1.1 (0.93-1.4)	1.6	0.2
GLIPR1	0.1	1.1 (0.95-1.3)	1.6	0.2
CD44	0.063	1.1 (0.97-1.2)	1.6	0.21
OR10Y1P	-0.34	0.71 (0.42-1.2)	1.6	0.21
CECR2	-0.13	0.88 (0.72-1.1)	1.6	0.21
MMP8	0.72	2.1 (0.66-6.5)	1.6	0.21
NPTXR	-0.065	0.94 (0.85-1)	1.6	0.21
FAM3D	-0.053	0.95 (0.87-1)	1.6	0.21
CAPN9	-0.1	0.9 (0.77-1.1)	1.6	0.21
DISC1FP1	0.51	1.7 (0.75-3.7)	1.6	0.21
TMEM239	-5.5	0.004 (7.6e-07-21)	1.6	0.21
IFITM10	-0.064	0.94 (0.85-1)	1.6	0.21
SCOC.AS1	-0.29	0.75 (0.48-1.2)	1.6	0.21
DDX43P3	0.29	1.3 (0.85-2.1)	1.5	0.21
SPRR2F	0.068	1.1 (0.96-1.2)	1.5	0.22
OR6B3	-0.78	0.46 (0.13-1.6)	1.5	0.22
CLDN24	0.51	1.7 (0.74-3.7)	1.5	0.22
LINC01204	1.1	2.9 (0.53-16)	1.5	0.22
LUZP2	-0.14	0.87 (0.7-1.1)	1.5	0.22
TRAV33	0.32	1.4 (0.83-2.3)	1.5	0.22
PAEP	0.11	1.1 (0.93-1.3)	1.4	0.23
IL20RB	0.047	1 (0.97-1.1)	1.4	0.23
IRS4	-0.35	0.7 (0.4-1.3)	1.4	0.23
MIR4728	-0.1	0.9 (0.77-1.1)	1.5	0.23
BNIP3P16	-0.24	0.79 (0.53-1.2)	1.4	0.23
GPC3	-0.057	0.94 (0.86-1)	1.4	0.23
GCNT4	-0.085	0.92 (0.8-1.1)	1.4	0.23
VSIG8	0.11	1.1 (0.93-1.3)	1.5	0.23
FAHD2CP	-0.11	0.9 (0.76-1.1)	1.5	0.23
SEMA6A	-0.074	0.93 (0.82-1)	1.5	0.23
SYT8	-0.041	0.96 (0.9-1)	1.5	0.23
SLCO1B3	0.11	1.1 (0.93-1.3)	1.4	0.23
C21orf62	-1.5	0.21 (0.018-2.6)	1.4	0.23
VSTM1	-0.41	0.66 (0.34-1.3)	1.5	0.23
HRH3	-0.15	0.86 (0.66-1.1)	1.4	0.24
CDA	0.053	1.1 (0.97-1.2)	1.4	0.24
ZFP42	0.13	1.1 (0.92-1.4)	1.4	0.24
ENPP7P2	-0.23	0.79 (0.54-1.2)	1.4	0.24
TAC3	0.037	1 (0.98-1.1)	1.4	0.24
METTL7A	-0.052	0.95 (0.87-1)	1.4	0.24
SULT2B1	0.059	1.1 (0.96-1.2)	1.4	0.24
SYNPR	0.33	1.4 (0.8-2.4)	1.4	0.24
CYP3A7	-0.18	0.83 (0.62-1.1)	1.4	0.24
CCL7	-0.14	0.87 (0.69-1.1)	1.4	0.24
KRT17P3	0.088	1.1 (0.94-1.3)	1.4	0.24
LAIR2	-0.19	0.82 (0.6-1.1)	1.4	0.24
C10orf99	-0.031	0.97 (0.92-1)	1.4	0.24
RNU6.853P	-0.22	0.8 (0.55-1.2)	1.4	0.24
CSF1R	0.064	1.1 (0.96-1.2)	1.4	0.24
MYRFL	-0.25	0.78 (0.52-1.2)	1.4	0.24
KLK5	0.041	1 (0.97-1.1)	1.3	0.25
FMO7P	-0.23	0.79 (0.53-1.2)	1.3	0.25
SLC10A1	-0.17	0.85 (0.64-1.1)	1.3	0.25
TNPO1P3	1.5	4.7 (0.33-66)	1.3	0.25
DSE	0.097	1.1 (0.93-1.3)	1.3	0.25
PTCHD1	-0.13	0.88 (0.7-1.1)	1.3	0.25
CALML5	0.028	1 (0.98-1.1)	1.3	0.25
LINC01030	-0.67	0.51 (0.16-1.6)	1.3	0.25
KLK13	0.07	1.1 (0.95-1.2)	1.3	0.26
ZNF66	-0.11	0.9 (0.75-1.1)	1.3	0.26
ZBED2	0.062	1.1 (0.95-1.2)	1.3	0.26
SPRR4	0.092	1.1 (0.93-1.3)	1.2	0.26
CCSER1	-0.15	0.86 (0.66-1.1)	1.3	0.26
TH	-0.063	0.94 (0.84-1)	1.2	0.26
CSF2	-0.091	0.91 (0.78-1.1)	1.2	0.27
PGLYRP2	-0.25	0.77 (0.49-1.2)	1.2	0.27
IFNK	-0.21	0.81 (0.56-1.2)	1.2	0.27
FAM225A	0.37	1.5 (0.75-2.8)	1.2	0.27
PDPN	0.055	1.1 (0.96-1.2)	1.2	0.27
CTSL3P	-0.2	0.82 (0.58-1.2)	1.2	0.27
SULT2A1	-0.05	0.95 (0.87-1)	1.2	0.28
C20orf141	-0.19	0.82 (0.58-1.2)	1.2	0.28
INSL4	0.21	1.2 (0.84-1.8)	1.2	0.28
MT2A	0.04	1 (0.97-1.1)	1.2	0.28
MSN	0.057	1.1 (0.95-1.2)	1.2	0.28
AQP12B	-1.5	0.21 (0.013-3.4)	1.2	0.28
TFAP2B	-0.19	0.83 (0.59-1.2)	1.2	0.28
KLK12	0.093	1.1 (0.92-1.3)	1.1	0.29
HAL	0.15	1.2 (0.88-1.5)	1.1	0.29
HRK	0.26	1.3 (0.81-2.1)	1.1	0.29
AMZ1	0.21	1.2 (0.83-1.8)	1.1	0.29
SEMG2	-0.21	0.81 (0.55-1.2)	1.1	0.3
SULT1A2	-0.093	0.91 (0.77-1.1)	1.1	0.3
TREM1	0.077	1.1 (0.93-1.2)	1.1	0.3
LINC01136	-0.29	0.75 (0.43-1.3)	1.1	0.3
CCL8	-0.071	0.93 (0.82-1.1)	1.1	0.3
CYP4B1	-0.029	0.97 (0.92-1)	1.1	0.3
UCP1	-0.17	0.85 (0.62-1.2)	1.1	0.3
GGTLC3	-0.52	0.59 (0.22-1.6)	1.1	0.3
MYCN	-0.054	0.95 (0.86-1.1)	1.1	0.3
PVALB	-0.044	0.96 (0.88-1)	1	0.31
TM4SF19	0.086	1.1 (0.92-1.3)	1	0.31
WFDC13	-0.16	0.85 (0.62-1.2)	1	0.31
KLK11	0.057	1.1 (0.95-1.2)	1	0.31
RMST	0.2	1.2 (0.82-1.8)	1	0.31
CACNG8	0.31	1.4 (0.75-2.5)	1	0.31
PROKR1	-0.66	0.52 (0.14-1.9)	1	0.31
STAC2	0.16	1.2 (0.86-1.6)	1	0.31
IGFBP6	0.043	1 (0.96-1.1)	1	0.31
FAM167A	0.16	1.2 (0.86-1.6)	1	0.31
PGM5	0.057	1.1 (0.95-1.2)	1	0.31
MIR4639	-0.15	0.86 (0.64-1.2)	1	0.31
LYNX1	0.059	1.1 (0.95-1.2)	1	0.31
MEFV	0.18	1.2 (0.84-1.7)	1	0.32
FOXH1	-0.15	0.86 (0.64-1.2)	0.98	0.32
SPRR2B	0.069	1.1 (0.93-1.2)	0.98	0.32
OBP2A	0.35	1.4 (0.71-2.8)	0.97	0.32
BAIAP3	-0.074	0.93 (0.8-1.1)	0.99	0.32
CA1	-0.34	0.71 (0.36-1.4)	0.98	0.32
CCL3	-0.063	0.94 (0.83-1.1)	1	0.32
INHBA.AS1	1	2.8 (0.37-22)	1	0.32
C1QC	0.039	1 (0.96-1.1)	0.98	0.32
KCNH6	0.14	1.2 (0.87-1.5)	0.98	0.32
CRH	-0.031	0.97 (0.91-1)	0.95	0.33
SNTG1	-0.13	0.88 (0.68-1.1)	0.95	0.33
CAB39L	-0.053	0.95 (0.85-1.1)	0.96	0.33
LCN15	-0.13	0.88 (0.68-1.1)	0.95	0.33
CYP3A43	-0.44	0.64 (0.26-1.6)	0.94	0.33
PACRG.AS1	-1.2	0.3 (0.025-3.5)	0.94	0.33
WFDC10A	-0.75	0.47 (0.1-2.1)	0.94	0.33
LINC01583	0.66	1.9 (0.51-7.4)	0.94	0.33
SRP72P1	1.6	4.8 (0.2-120)	0.93	0.33
ACE2	0.081	1.1 (0.92-1.3)	0.96	0.33
ARNTL2	0.066	1.1 (0.93-1.2)	0.94	0.33
DGKK	0.22	1.2 (0.8-1.9)	0.92	0.34
NUAK2	0.068	1.1 (0.93-1.2)	0.91	0.34
IL11	0.064	1.1 (0.93-1.2)	0.89	0.34
GDPD2	-0.052	0.95 (0.85-1.1)	0.92	0.34
SLC14A1	-0.034	0.97 (0.9-1)	0.9	0.34
KIF5C	-0.078	0.92 (0.79-1.1)	0.9	0.34
TMPRSS11B	0.31	1.4 (0.72-2.6)	0.92	0.34
ZNF662	-0.071	0.93 (0.81-1.1)	0.92	0.34
AKR1B10	0.027	1 (0.97-1.1)	0.88	0.35
PLA2G4E	0.067	1.1 (0.93-1.2)	0.87	0.35
FOLR3	-0.2	0.82 (0.53-1.2)	0.88	0.35
FCRLB	-0.047	0.95 (0.86-1.1)	0.89	0.35
SLC6A15	0.13	1.1 (0.87-1.5)	0.88	0.35
GPLD1	0.11	1.1 (0.89-1.4)	0.89	0.35
TRIM63	0.13	1.1 (0.87-1.5)	0.89	0.35
HBE1	0.11	1.1 (0.89-1.4)	0.88	0.35
FCGR3A	0.039	1 (0.96-1.1)	0.87	0.35
EVX1.AS	-0.086	0.92 (0.76-1.1)	0.85	0.36
SELL	-0.04	0.96 (0.88-1)	0.83	0.36
ZNF626	-0.059	0.94 (0.83-1.1)	0.85	0.36
CYB5A	-0.057	0.94 (0.84-1.1)	0.84	0.36
FSTL4	-0.063	0.94 (0.82-1.1)	0.83	0.36
CDH26	-0.058	0.94 (0.83-1.1)	0.85	0.36
LINC00520	-0.13	0.88 (0.66-1.2)	0.8	0.37
VNN1	-0.096	0.91 (0.74-1.1)	0.82	0.37
S100A7A	0.047	1 (0.94-1.2)	0.79	0.37
BMPR1B	0.12	1.1 (0.87-1.4)	0.81	0.37
LINC01122	-0.29	0.75 (0.39-1.4)	0.8	0.37
PSD2	-0.16	0.85 (0.59-1.2)	0.81	0.37
IL22RA2	-0.2	0.82 (0.52-1.3)	0.81	0.37
OTOP3	0.17	1.2 (0.81-1.7)	0.79	0.37
SEZ6	0.15	1.2 (0.83-1.6)	0.8	0.37
LCE1E	-0.18	0.84 (0.57-1.2)	0.8	0.37
LINC01451	-0.073	0.93 (0.79-1.1)	0.8	0.37
PPM1H	-0.061	0.94 (0.82-1.1)	0.82	0.37
SDR16C5	0.054	1.1 (0.94-1.2)	0.78	0.38
CASP5	-0.19	0.83 (0.55-1.3)	0.77	0.38
ADH1A	-0.37	0.69 (0.3-1.6)	0.77	0.38
SLC9A2	-0.054	0.95 (0.84-1.1)	0.78	0.38
IFITM3	0.043	1 (0.95-1.1)	0.78	0.38
IL36G	0.046	1 (0.94-1.2)	0.73	0.39
SST	-0.049	0.95 (0.85-1.1)	0.73	0.39
KRT34	0.081	1.1 (0.9-1.3)	0.73	0.39
EML6	-0.12	0.88 (0.66-1.2)	0.73	0.39
CDH18	0.13	1.1 (0.85-1.5)	0.74	0.39
RNF186	-0.078	0.92 (0.77-1.1)	0.74	0.39
SCNN1B	-0.031	0.97 (0.9-1)	0.73	0.39
MAPT	0.13	1.1 (0.84-1.6)	0.73	0.39
REEP6	-0.04	0.96 (0.88-1.1)	0.75	0.39
RN7SL706P	-0.23	0.8 (0.48-1.3)	0.75	0.39
MIR133A1HG	0.23	1.3 (0.75-2.1)	0.74	0.39
CD209	0.062	1.1 (0.92-1.2)	0.74	0.39
KRTAP13.2	-0.46	0.63 (0.22-1.8)	0.74	0.39
GAL	0.043	1 (0.94-1.2)	0.7	0.4
PKP1	0.03	1 (0.96-1.1)	0.7	0.4
MIR3972	-0.045	0.96 (0.86-1.1)	0.7	0.4
GAST	0.1	1.1 (0.87-1.4)	0.7	0.4
FAM167A.AS1	-0.43	0.65 (0.24-1.8)	0.72	0.4
COL17A1	-0.028	0.97 (0.91-1)	0.7	0.4
EPGN	0.057	1.1 (0.92-1.2)	0.67	0.41
ABCA6	-0.091	0.91 (0.73-1.1)	0.67	0.41
BRDT	0.12	1.1 (0.84-1.5)	0.67	0.41
PRR36	-0.049	0.95 (0.85-1.1)	0.67	0.41
CXCL8	0.032	1 (0.96-1.1)	0.68	0.41
ACSBG1	-0.11	0.9 (0.69-1.2)	0.66	0.42
DAW1	0.2	1.2 (0.75-2)	0.65	0.42
AREG	0.028	1 (0.96-1.1)	0.64	0.42
SYT12	-0.079	0.92 (0.76-1.1)	0.64	0.42
SLC4A9	-0.38	0.68 (0.28-1.7)	0.66	0.42
KRT16P6	0.034	1 (0.95-1.1)	0.65	0.42
KYNU	0.065	1.1 (0.91-1.2)	0.65	0.42
KRT9	0.085	1.1 (0.89-1.3)	0.65	0.42
MMRN2	-0.044	0.96 (0.86-1.1)	0.66	0.42
ZSCAN4	-0.097	0.91 (0.72-1.2)	0.64	0.42
PDZK1	-0.098	0.91 (0.72-1.1)	0.66	0.42
LAMA3	0.035	1 (0.95-1.1)	0.63	0.43
PTGDR2	0.092	1.1 (0.87-1.4)	0.62	0.43
CARD17	-0.067	0.94 (0.79-1.1)	0.63	0.43
WFDC12	0.061	1.1 (0.91-1.2)	0.62	0.43
TM4SF19.AS1	0.13	1.1 (0.82-1.6)	0.62	0.43
UPK2	-0.017	0.98 (0.94-1)	0.62	0.43
PTPRT	-0.25	0.78 (0.41-1.5)	0.63	0.43
KRT31	0.05	1.1 (0.93-1.2)	0.63	0.43
SAA2	-0.045	0.96 (0.85-1.1)	0.62	0.43
CDC25B	0.053	1.1 (0.92-1.2)	0.62	0.43
NPW	0.095	1.1 (0.87-1.4)	0.62	0.43
LONRF2	-0.14	0.87 (0.62-1.2)	0.62	0.43
HTR3E	0.14	1.2 (0.81-1.6)	0.61	0.43
AQP12A	-0.85	0.43 (0.052-3.5)	0.63	0.43
TMEM150B	-0.085	0.92 (0.74-1.1)	0.61	0.43
SLC5A1	0.087	1.1 (0.87-1.4)	0.6	0.44
GSTM2	-0.034	0.97 (0.89-1.1)	0.59	0.44
GBX1	-0.14	0.87 (0.6-1.2)	0.6	0.44
APLN	0.054	1.1 (0.92-1.2)	0.6	0.44
LINC01342	-0.28	0.75 (0.37-1.5)	0.6	0.44
CD14	0.035	1 (0.95-1.1)	0.61	0.44
CD300C	0.082	1.1 (0.88-1.3)	0.59	0.44
F3	0.03	1 (0.95-1.1)	0.57	0.45
KLK9	0.11	1.1 (0.84-1.5)	0.58	0.45
SLAMF9	0.094	1.1 (0.86-1.4)	0.58	0.45
LAMA1	0.082	1.1 (0.88-1.3)	0.58	0.45
SFN	0.035	1 (0.95-1.1)	0.58	0.45
SEMA6A.AS1	-0.21	0.81 (0.47-1.4)	0.57	0.45
AADACP1	0.071	1.1 (0.89-1.3)	0.58	0.45
SIGLEC1	0.058	1.1 (0.91-1.2)	0.57	0.45
CCNI2	-0.065	0.94 (0.79-1.1)	0.58	0.45
VWA5B1	-0.091	0.91 (0.72-1.2)	0.54	0.46
SAA2.SAA4	-0.056	0.95 (0.81-1.1)	0.53	0.46
ADH7	0.034	1 (0.94-1.1)	0.54	0.46
TKTL1	0.079	1.1 (0.88-1.3)	0.55	0.46
IGHVII.78.1	-0.18	0.84 (0.53-1.3)	0.55	0.46
CYP1A1	-0.021	0.98 (0.93-1)	0.52	0.47
LRRC38	-0.15	0.86 (0.58-1.3)	0.52	0.47
FBP2	-0.098	0.91 (0.7-1.2)	0.53	0.47
ACTBL2	-0.2	0.82 (0.48-1.4)	0.53	0.47
CTSC	0.046	1 (0.92-1.2)	0.52	0.47
FST	-0.035	0.97 (0.88-1.1)	0.52	0.47
DPPA2	0.089	1.1 (0.86-1.4)	0.52	0.47
LINC00707	0.072	1.1 (0.88-1.3)	0.5	0.48
DUSP7	0.045	1 (0.92-1.2)	0.5	0.48
CTNND2	0.096	1.1 (0.85-1.4)	0.51	0.48
GCNT7	0.22	1.3 (0.67-2.3)	0.5	0.48
MIR3189	-0.031	0.97 (0.89-1.1)	0.49	0.48
TOX2	0.052	1.1 (0.91-1.2)	0.48	0.49
CCL24	0.05	1.1 (0.91-1.2)	0.47	0.49
MIR3131	-0.077	0.93 (0.75-1.1)	0.49	0.49
TGM3	0.084	1.1 (0.85-1.4)	0.46	0.5
TNNT3	0.023	1 (0.96-1.1)	0.46	0.5
SLC6A14	0.039	1 (0.93-1.2)	0.47	0.5
TTR	-0.044	0.96 (0.84-1.1)	0.43	0.51
PADI3	-0.018	0.98 (0.93-1)	0.44	0.51
GABRG3	-0.38	0.68 (0.22-2.1)	0.44	0.51
UPK3A	-0.017	0.98 (0.93-1)	0.42	0.52
COL9A1	-0.13	0.88 (0.59-1.3)	0.41	0.52
DPP4	0.042	1 (0.92-1.2)	0.42	0.52
DSCAML1	-0.2	0.82 (0.44-1.5)	0.42	0.52
LCE3A	0.074	1.1 (0.86-1.3)	0.42	0.52
FOXO6	-0.041	0.96 (0.85-1.1)	0.41	0.52
TM4SF4	-0.087	0.92 (0.7-1.2)	0.41	0.52
CSF3	0.036	1 (0.93-1.2)	0.41	0.52
GPR84	-0.077	0.93 (0.73-1.2)	0.41	0.52
PIFO	-0.058	0.94 (0.79-1.1)	0.42	0.52
PI4KAP2	-0.068	0.93 (0.76-1.1)	0.42	0.52
L1CAM	0.033	1 (0.93-1.1)	0.4	0.53
NEUROD4	0.16	1.2 (0.72-1.9)	0.4	0.53
SLC35F4	-0.37	0.69 (0.21-2.2)	0.39	0.53
TLX1	0.065	1.1 (0.87-1.3)	0.4	0.53
STRIP2	0.069	1.1 (0.86-1.3)	0.39	0.53
CMKLR1	0.049	1.1 (0.9-1.2)	0.39	0.53
AVPR1B	-0.53	0.59 (0.11-3.2)	0.38	0.54
MROH2A	-0.046	0.96 (0.82-1.1)	0.37	0.54
BMP3	-0.026	0.97 (0.89-1.1)	0.37	0.54
OTOF	-0.093	0.91 (0.67-1.2)	0.37	0.54
FAT3	0.12	1.1 (0.77-1.6)	0.38	0.54
CACNG6	0.11	1.1 (0.78-1.6)	0.37	0.54
ASB10	0.92	2.5 (0.13-47)	0.37	0.54
CA4	-0.039	0.96 (0.85-1.1)	0.38	0.54
SAA1	-0.018	0.98 (0.92-1)	0.35	0.55
RTL1	0.13	1.1 (0.74-1.8)	0.35	0.55
PLAUR	0.037	1 (0.92-1.2)	0.35	0.55
PLCE1.AS2	-0.45	0.64 (0.15-2.8)	0.36	0.55
PLA2G2A	-0.017	0.98 (0.93-1)	0.35	0.55
LDHAL6A	-0.095	0.91 (0.66-1.2)	0.35	0.56
CARD18	0.074	1.1 (0.84-1.4)	0.33	0.56
MYO1B	0.039	1 (0.91-1.2)	0.34	0.56
C20orf197	0.074	1.1 (0.84-1.4)	0.34	0.56
GRM6	-0.16	0.85 (0.49-1.5)	0.34	0.56
BTG4	0.67	2 (0.21-18)	0.34	0.56
CXCL5	0.029	1 (0.93-1.1)	0.32	0.57
GABRR3	-0.27	0.76 (0.3-1.9)	0.32	0.57
NFE4	0.054	1.1 (0.88-1.3)	0.33	0.57
LURAP1L.AS1	0.16	1.2 (0.68-2)	0.32	0.57
CACNB4	-0.14	0.87 (0.54-1.4)	0.31	0.58
FREM1	0.087	1.1 (0.8-1.5)	0.31	0.58
TFPI2	0.023	1 (0.94-1.1)	0.29	0.59
AVP	-0.15	0.86 (0.5-1.5)	0.29	0.59
FAM78B	-0.045	0.96 (0.81-1.1)	0.29	0.59
CLEC3A	0.061	1.1 (0.85-1.3)	0.3	0.59
HTR1D	-0.052	0.95 (0.78-1.1)	0.29	0.59
HCG22	0.16	1.2 (0.64-2.2)	0.28	0.6
LILRA6	0.089	1.1 (0.78-1.5)	0.28	0.6
MAN1C1	-0.025	0.98 (0.89-1.1)	0.27	0.61
FUT9	-0.067	0.94 (0.72-1.2)	0.26	0.61
KHDC1L	0.068	1.1 (0.82-1.4)	0.26	0.61
LINC00160	0.18	1.2 (0.6-2.4)	0.27	0.61
TEPP	0.036	1 (0.9-1.2)	0.26	0.61
OR9K2	-0.72	0.49 (0.031-7.6)	0.26	0.61
MRGPRD	0.21	1.2 (0.54-2.8)	0.25	0.62
KCNJ13	0.095	1.1 (0.75-1.6)	0.24	0.62
C1orf68	-0.14	0.87 (0.49-1.5)	0.25	0.62
CCDC183	-0.07	0.93 (0.71-1.2)	0.24	0.62
BPIFB2	-0.11	0.9 (0.58-1.4)	0.23	0.63
IL1F10	0.23	1.3 (0.5-3.1)	0.23	0.63
ANKRD19P	-0.035	0.97 (0.84-1.1)	0.23	0.63
GHRH	0.034	1 (0.9-1.2)	0.23	0.63
PPP4R4	-0.073	0.93 (0.69-1.3)	0.22	0.64
TPPP2	0.18	1.2 (0.56-2.6)	0.22	0.64
TRAV30	-0.031	0.97 (0.85-1.1)	0.22	0.64
DEFB126	-0.048	0.95 (0.78-1.2)	0.22	0.64
PPP1R14D	-0.024	0.98 (0.89-1.1)	0.22	0.64
RN7SKP248	-0.17	0.84 (0.42-1.7)	0.22	0.64
IL36B	0.12	1.1 (0.68-1.9)	0.21	0.65
LINC00911	-0.21	0.81 (0.32-2.1)	0.2	0.65
BNIP3P40	0.081	1.1 (0.76-1.5)	0.2	0.65
OR7E121P	-0.079	0.92 (0.65-1.3)	0.2	0.66
NCF2	0.027	1 (0.91-1.2)	0.2	0.66
LIPI	-0.35	0.71 (0.15-3.3)	0.2	0.66
NRXN1	0.15	1.2 (0.61-2.2)	0.2	0.66
IL12RB2	-0.096	0.91 (0.59-1.4)	0.19	0.67
GCNT3	-0.036	0.96 (0.82-1.1)	0.18	0.67
CNFN	0.018	1 (0.93-1.1)	0.17	0.68
CPNE6	-0.26	0.77 (0.23-2.6)	0.17	0.68
G0S2	0.018	1 (0.94-1.1)	0.17	0.68
MS4A5	-0.39	0.67 (0.1-4.5)	0.16	0.68
UPK1A	-0.0087	0.99 (0.95-1)	0.15	0.69
PDCD1LG2	-0.029	0.97 (0.84-1.1)	0.16	0.69
CASP14	0.011	1 (0.96-1.1)	0.16	0.69
S100A3	0.023	1 (0.91-1.1)	0.16	0.69
SLC35F3	-0.059	0.94 (0.7-1.3)	0.16	0.69
SLC38A5	0.019	1 (0.93-1.1)	0.16	0.69
FBLL1	-0.04	0.96 (0.79-1.2)	0.16	0.69
LRRTM3	-0.088	0.92 (0.6-1.4)	0.16	0.69
ODF4	-0.094	0.91 (0.57-1.5)	0.15	0.69
KHSRPP1	-0.16	0.86 (0.4-1.8)	0.16	0.69
SPINK6	-0.03	0.97 (0.84-1.1)	0.15	0.7
IL1R2	-0.03	0.97 (0.83-1.1)	0.14	0.7
PPP1R14C	0.017	1 (0.93-1.1)	0.14	0.7
PGM5.AS1	0.044	1 (0.83-1.3)	0.14	0.7
ZP4	0.15	1.2 (0.54-2.5)	0.15	0.7
S100A2	-0.0093	0.99 (0.94-1)	0.15	0.7
LINC01541	-0.039	0.96 (0.79-1.2)	0.14	0.71
LAMC2	0.014	1 (0.94-1.1)	0.14	0.71
CDH16	-0.064	0.94 (0.66-1.3)	0.13	0.71
MAGEB17	0.058	1.1 (0.78-1.4)	0.14	0.71
DHRS9	0.021	1 (0.92-1.1)	0.14	0.71
PLCD1	0.022	1 (0.91-1.1)	0.14	0.71
MGAM	0.057	1.1 (0.78-1.4)	0.14	0.71
RBFOX3	0.056	1.1 (0.78-1.4)	0.13	0.72
RAB38	0.016	1 (0.93-1.1)	0.11	0.73
DEFB4A	-0.033	0.97 (0.79-1.2)	0.11	0.74
ABCA9	-0.049	0.95 (0.71-1.3)	0.11	0.74
MRGPRX3	0.046	1 (0.79-1.4)	0.1	0.75
ATP4A	0.088	1.1 (0.64-1.9)	0.1	0.75
DACH2	-0.079	0.92 (0.57-1.5)	0.1	0.75
CCL20	-0.014	0.99 (0.91-1.1)	0.1	0.75
SH2D5	0.034	1 (0.84-1.3)	0.1	0.76
SERPINB1	0.017	1 (0.91-1.1)	0.09	0.76
TCHHL1	-0.077	0.93 (0.56-1.5)	0.09	0.76
HKDC1	0.027	1 (0.86-1.2)	0.09	0.76
GRAMD1B	-0.046	0.95 (0.71-1.3)	0.1	0.76
RPL21P32	-0.15	0.86 (0.33-2.3)	0.1	0.76
GUCA2A	-0.012	0.99 (0.91-1.1)	0.08	0.77
KLC3	-0.02	0.98 (0.86-1.1)	0.08	0.77
TRIML2	-0.04	0.96 (0.72-1.3)	0.07	0.78
ANKRD1	0.027	1 (0.85-1.2)	0.08	0.78
VEGFC	-0.018	0.98 (0.86-1.1)	0.08	0.78
INSM1	0.024	1 (0.87-1.2)	0.08	0.78
RRAD	0.012	1 (0.93-1.1)	0.08	0.78
CLDN17	-0.075	0.93 (0.55-1.6)	0.08	0.78
IL13RA2	0.017	1 (0.91-1.1)	0.08	0.78
CASR	-0.059	0.94 (0.61-1.4)	0.07	0.79
MLIP.IT1	0.11	1.1 (0.5-2.5)	0.07	0.79
C12orf54	0.026	1 (0.85-1.2)	0.07	0.79
RPL7P51	0.084	1.1 (0.59-2)	0.07	0.79
XKR7	0.07	1.1 (0.65-1.8)	0.07	0.79
TMEM178B	-0.028	0.97 (0.79-1.2)	0.07	0.79
LINC00452	0.12	1.1 (0.44-2.9)	0.06	0.8
ZBTB8B	-0.062	0.94 (0.58-1.5)	0.06	0.8
KRT18P59	0.085	1.1 (0.56-2.1)	0.06	0.8
TDRG1	0.053	1.1 (0.7-1.6)	0.06	0.8
MYOC	-0.04	0.96 (0.7-1.3)	0.06	0.8
TLL2	-0.044	0.96 (0.68-1.4)	0.06	0.8
LILRA5	0.022	1 (0.86-1.2)	0.07	0.8
BNIP3P24	-0.045	0.96 (0.66-1.4)	0.06	0.81
PDZK1IP1	0.0078	1 (0.95-1.1)	0.06	0.81
CXCL1	0.0083	1 (0.94-1.1)	0.06	0.81
MUC13	-0.022	0.98 (0.81-1.2)	0.06	0.81
FABP7	-0.017	0.98 (0.86-1.1)	0.06	0.81
SEZ6L	0.033	1 (0.78-1.4)	0.05	0.82
ROPN1	-0.38	0.68 (0.027-17)	0.05	0.82
CABP7	-0.026	0.97 (0.78-1.2)	0.05	0.82
ANKUB1	-0.098	0.91 (0.38-2.2)	0.05	0.82
LINC01010	0.052	1.1 (0.65-1.7)	0.04	0.83
ANXA3	0.011	1 (0.91-1.1)	0.05	0.83
ZNF321P	-0.59	0.55 (0.0028-110)	0.05	0.83
TSGA10IP	0.043	1 (0.71-1.5)	0.05	0.83
P2RX2	0.036	1 (0.74-1.5)	0.04	0.83
ZSCAN1	0.041	1 (0.72-1.5)	0.05	0.83
NLRP10	0.048	1 (0.67-1.6)	0.04	0.84
MMP3	0.0093	1 (0.92-1.1)	0.04	0.84
HS3ST5	-0.026	0.97 (0.76-1.3)	0.04	0.84
KRTAP19.1	-0.042	0.96 (0.64-1.4)	0.04	0.84
FADS6	0.016	1 (0.87-1.2)	0.04	0.84
GSDMC	0.0098	1 (0.91-1.1)	0.04	0.85
SPATA31E1	-0.18	0.83 (0.12-5.7)	0.03	0.85
PWAR5	-0.03	0.97 (0.71-1.3)	0.03	0.85
SAMD9	-0.01	0.99 (0.89-1.1)	0.04	0.85
RPRM	-0.014	0.99 (0.85-1.1)	0.03	0.86
ZPLD1	0.063	1.1 (0.51-2.2)	0.03	0.87
LARGE.AS1	0.069	1.1 (0.47-2.5)	0.03	0.87
RLBP1	0.032	1 (0.7-1.5)	0.03	0.87
CD70	0.013	1 (0.86-1.2)	0.02	0.88
LGALS9C	0.047	1 (0.56-1.9)	0.02	0.88
OR5M11	0.049	1 (0.57-1.9)	0.02	0.88
MAGEB2	0.0094	1 (0.89-1.2)	0.02	0.89
RAPSN	-0.017	0.98 (0.78-1.2)	0.02	0.89
CA2	0.006	1 (0.92-1.1)	0.02	0.89
PEG3	0.014	1 (0.83-1.2)	0.02	0.89
ARHGEF7.AS2	-0.11	0.9 (0.2-4)	0.02	0.89
LINC01082	0.012	1 (0.85-1.2)	0.02	0.89
MIMT1	-0.17	0.84 (0.07-10)	0.02	0.89
MYBPC1	-0.0079	0.99 (0.88-1.1)	0.02	0.9
FGF5	0.022	1 (0.72-1.4)	0.01	0.9
NRXN3	-0.016	0.98 (0.77-1.3)	0.02	0.9
APOBEC3A	-0.0073	0.99 (0.88-1.1)	0.02	0.9
SCN11A	-0.018	0.98 (0.72-1.3)	0.01	0.91
MMP20	-0.044	0.96 (0.41-2.2)	0.01	0.92
SIGLEC12	-0.012	0.99 (0.79-1.2)	0.01	0.92
KRT17P6	0.029	1 (0.58-1.8)	0.01	0.92
OR5M6P	-0.053	0.95 (0.33-2.8)	0.01	0.92
FOXN4	-0.014	0.99 (0.73-1.3)	0.01	0.93
RIMS4	0.013	1 (0.76-1.4)	0.01	0.93
SH3RF2	0.0059	1 (0.86-1.2)	0.01	0.94
COL6A5	-0.018	0.98 (0.59-1.6)	0.01	0.94
MYH15	-0.026	0.97 (0.52-1.8)	0.01	0.94
SLC8A1.AS1	-0.043	0.96 (0.3-3)	0.01	0.94
KLK3	-0.012	0.99 (0.73-1.3)	0.01	0.94
MTUS2	-0.0068	0.99 (0.83-1.2)	0.01	0.94
CYP1A2	-0.0043	1 (0.88-1.1)	0	0.95
PCP4L1	0.002	1 (0.94-1.1)	0	0.95
HAVCR1	0.0043	1 (0.88-1.1)	0	0.95
CDSN	-0.0079	0.99 (0.73-1.3)	0	0.96
CT62	-0.016	0.98 (0.55-1.8)	0	0.96
NT5E	-0.0028	1 (0.9-1.1)	0	0.96
VNN3	-0.01	0.99 (0.66-1.5)	0	0.96
SCUBE2	-0.0021	1 (0.92-1.1)	0	0.96
GSTM5	0.0054	1 (0.83-1.2)	0	0.96
MYO18B	0.011	1 (0.62-1.7)	0	0.96
RNF126P1	0.0097	1 (0.68-1.5)	0	0.96
HEPHL1	0.0029	1 (0.87-1.2)	0	0.97
CLCF1	-0.0026	1 (0.87-1.1)	0	0.97
NYAP2	0.011	1 (0.56-1.8)	0	0.97
CEACAM19	0.0019	1 (0.83-1.2)	0	0.98
HS3ST6	0.00097	1 (0.91-1.1)	0	0.98
ADAMTS19	0.0049	1 (0.69-1.5)	0	0.98
LHX1	-0.0034	1 (0.76-1.3)	0	0.98
PI16	0.0014	1 (0.89-1.1)	0	0.98
MYT1	0.0011	1 (0.85-1.2)	0	0.99
TYMP	0.00041	1 (0.92-1.1)	0	0.99
CEACAM7	-0.00017	1 (0.91-1.1)	0	1

## Sheet: Lasso
sample	OS	OS.time	time	EMP1	MAP2	DSC1	FER1L4	LINC00626	TRIM16L	ANXA1	FBP1	NEFL	CD109	CES1	KANK4	CTSE	ADAM23	CYP4F35P	SCEL	FOXC2	SERPINB2	TREML4	RPL37P1	LINC00536	TM4SF1	ECM1	SERPINB12	EGFR	FAM126A	SMAD6	SLC19A3	FN1	GPR37	LUCAT1	LINC01508	TTLL3	CYP4F29P	AKR1C7P	ADCY7	PAPPA	GBX2	PTPRR	ZNF432	TCHH	SRXN1	OVGP1	TREML3P	CRNN	TSPAN8
TCGA-2F-A9KR-01A	1	3183	8.72055	4.501	0.2744	0.02998	4.828	0	1.073	3.573	4.484	0.1624	1.402	5.549	0.0321	0.697	0.4395	0.9052	2.499	0.2177	0.8011	0.03535	1.178	0.01197	3.168	2.754	0.6428	3.423	1.434	1.949	0.2192	3.665	0.4786	0.479	0.09788	2.756	2.247	0.202	0.2909	0.1385	0.02768	1.814	2.536	0.1451	1.21	1.577	0.4264	0.9495	0.6422
TCGA-XF-A8HF-01A	1	2954	8.09315	3.457	0.129	0.04316	3.989	0	1.042	3.321	6.544	0.5987	0.6525	1.513	0.04619	1.995	0.3668	0.04272	0.1875	0.3354	0.259	0	0.8165	0	2.933	2.806	0	2.277	0.3086	1.069	0.08521	5.261	0.193	0	0	1.157	0.1218	0	0.2785	0.09893	0.01341	2.154	2.301	0.0265	0.8553	1.972	0	0	1.21
TCGA-XF-AAME-01A	1	2828	7.74795	4.741	0.4781	0.3661	2.027	0.08231	1.595	6.996	4.298	1.791	3.343	4.378	0.3328	0.3322	1.611	0.209	1.929	0.8416	2.046	0.2293	0.6711	0.02974	6.344	4.377	0.4183	3.211	1.717	1.148	0.6904	7.154	0.7003	0.1829	0.1445	1.398	1.866	0.1157	1.356	0.8332	0.112	0.2365	1.635	0.4158	0.6233	1.157	0.5446	2.118	0.6588
TCGA-UY-A78N-01A	1	2641	7.23562	2.966	0.1204	0.03472	3.995	0.02596	1.985	5.977	5.893	0.01723	1.128	1.597	0.04124	0.1169	0.2133	0.426	0.6192	1.14	0.423	0	0.6875	0.01847	2.236	2.697	0.03863	2.172	0.3274	0.8527	0.04619	4.923	0.1191	0.02561	0.04624	1.96	1.241	0	0.1275	0.05929	0	1.486	2.09	0.1844	0.3152	1.623	0	0.02607	0.06789
TCGA-XF-A9SL-01A	1	2020	5.53425	4.458	0.437	0.03766	3.04	0.03373	1.972	4.825	4.729	0.2547	1.637	4.237	0.08981	0.4021	1.257	0.3234	0.6305	0.7122	0.7715	0	0.3986	0	6.338	3.741	0	2.013	0.9087	1.11	0.2874	7.006	0.6424	0.02228	0.09861	1.273	0.1271	0	0.5724	0.2549	0.06874	0.3275	1.236	0.05037	0.496	1.17	0.09668	0	0.7344
TCGA-XF-A9SH-01A	1	1971	5.4	3.44	0.05388	0.01233	5.061	0	2.454	5.314	5.509	0	0.448	1.91	0.008816	2.427	0.4432	0.467	0.109	0.2357	0.4718	0	1.196	0	3.006	1.723	0	3.393	1.067	1.218	0.01971	2.961	0.1337	0	0.06475	2.302	1.98	0.317	0.489	0.1761	0	0.7151	1.771	0.01504	0.7479	1.638	0	0	0.2675
TCGA-XF-AAN2-01A	1	1869	5.12055	4.87	0.2154	0.09027	4.072	0	2.472	7.784	5.574	0	2.376	0.2049	0.4285	0.07262	0.4546	0.03416	3.816	0.05898	4.821	0	1.366	0	5.792	3.839	0.1123	3.772	1.27	0.1645	0.01854	5.815	1.427	1.032	0	1.563	0.5477	0	2.754	0.5089	0	2.044	2.507	0.8545	1.163	1.579	0.2342	2.674	0.132
TCGA-G2-A2EO-01A	1	1804	4.94247	3.515	0.4145	0	4.448	0	0.7507	4.593	6.28	0	1.108	1.456	0.3571	1.235	0.3615	0.05234	0.01451	0.462	0.1075	0.04454	0.5352	0	4.6	3.518	0	1.73	1.053	1.99	0.06746	6.532	0.1539	0.02097	0	0.5735	0.4815	0	0.2173	0.2874	0.05204	2.894	0.9675	0.01743	0.3514	0.844	0.2043	0	0.6388
TCGA-XF-AAN0-01A	1	1718	4.70685	6.111	0.1602	0.07196	2.595	0	0.9458	6	6.454	0.09068	2.107	1.545	0.03716	0.5416	0.265	0.2507	4.992	0.1051	5.524	0.0165	0.07716	0	5.847	2.249	0.01751	3.781	0.785	0.6034	0.09797	5.432	0.5659	0.175	0.3489	2.256	1.78	0.07354	1.513	0.4705	0.00969	0.2376	1.635	0.9685	0.6897	1.374	0.1107	3.36	0.6392
TCGA-XF-AAMJ-01A	1	1670	4.57534	3.979	0.1427	0.01037	4.468	0	1.441	5.289	6.228	0	2.019	2.188	1.365	4.641	1.076	0.04561	0	0.5211	0.01608	0	1.06	0.1414	3.472	4.676	0	3.59	1.078	1.122	0.2307	8.54	0.1267	0.1998	0	2.125	0.2381	0	1.199	0.7497	0.03789	0.04258	1.598	0.0438	0.6724	1.46	0.08813	0	0.03486
TCGA-4Z-AA82-01A	1	1556	4.26301	5.113	0.1946	0.124	0.6389	0.9059	2.649	7.901	2.205	1.105	3.85	0.7514	0.4297	0.1612	2.358	0.3674	0.2152	0.4382	2.682	0.0238	0.1102	0.03581	6.96	4.036	0.9393	4.944	1.928	0.3252	0.1396	7.209	1.469	0.2653	0.02023	0.5386	0.4096	0.3811	2.526	0.6677	0.4127	0.327	1.554	0.2706	1.095	0.4061	0.2159	0	0.01286
TCGA-FD-A3SQ-01A	1	1423	3.89863	3.596	0.2821	0.02652	3.593	0	1.647	5.024	5.74	0.05188	1.872	3.304	0.5465	3.307	0.9221	0.06792	0.1667	0.194	0.1293	0.0105	0.5044	0	4.557	4.365	0.02219	4.217	0.7205	0.959	0.3839	7.809	0.118	0.0673	0.01779	2.007	1.275	0.1514	0.8042	0.6758	0.01229	0.4742	1.979	0.04426	1.01	0.9515	0.1913	0	0.1092
TCGA-DK-A2HX-01A	1	1420	3.89041	6.464	0.9385	0.01459	2.074	0	1.605	7.483	3.507	0.1423	2.442	3.535	0.1397	0.1625	1.155	0.08456	4.112	0.1442	2.467	0	0.6884	0.007735	7.28	3.937	0	3.586	0.9762	0.4808	0.2996	8.204	2.616	0.01431	0.218	0.746	0.4551	0.09042	0.4281	0.3925	0.008991	1.506	1.505	0.5184	0.9228	1.2	0.08296	0.01094	1.02
TCGA-4Z-AA7N-01A	1	1367	3.74521	5.689	0.3622	0.3452	4.113	0.06098	0.7121	5.693	5.37	0.2165	1.33	2.618	0.01976	4.21	1.125	0.5865	1.383	0.6001	0.4752	0.08517	0.5216	0	5.627	2.959	0	2.549	1.448	1.211	0.1684	5.824	0.1316	0.1552	0	1.978	1.756	0.06498	1.93	0.6896	0.0505	0.2922	2.045	0.06648	0.7937	1.868	0.2248	0	0.9262
TCGA-XF-AAMZ-01A	1	1348	3.69315	2.949	0.1143	0	5.719	0	1.34	2.686	6.73	0.1022	0.4406	0.3907	0.01904	1.974	0.382	1.12	0	0.1534	0.0207	0	0.9848	0	3.182	2.022	0	1.347	0.6046	2.181	0.07338	3.481	0.03745	0	0.03544	1.336	2.356	0.06265	0.5325	0.1812	0.2701	5.705	0.992	0.01629	1.133	2.999	0	0	1.638
TCGA-4Z-AA81-01A	1	1270	3.47945	5.534	0.01264	0.01708	4.169	0.03792	1.891	7.863	3.558	0	3.312	0.037	0.06596	4.65	3.638	0.02528	2.107	0	1.181	0	1.114	0	5.258	4.885	0.02843	4.066	0.6265	0.2725	0.006869	4.481	0.1498	0.1095	0	1.191	0.04212	0.07975	1.864	2.391	0	0.8089	1.931	0.03626	1.375	0.4295	0.03704	0	0
TCGA-DK-AA6L-01A	1	1163	3.1863	4.15	0.03616	0.008982	4.478	0	2.937	3.547	5.73	0.008862	1.295	0.3269	0.02551	4.404	0.09284	0.03958	0.0801	0.03073	0.5032	0	2.81	0	4.48	2.482	0	4.924	0.7957	1.077	0.07732	4.688	0.1906	0.1508	0	1.252	2.118	0.1235	0.525	0.01324	0	1.701	1.835	0.3195	0.5984	1.057	0.03882	0	0
TCGA-ZF-AA52-01A	1	1077	2.95068	4.918	0.9688	0.009065	3.543	0.1541	1.455	7.006	4.373	0.008943	2.101	2.083	0.1885	6.049	0.7903	0.325	1.478	0.3342	4.815	0	0.3611	0	8.745	4.526	0	1.814	0.5372	0.5199	0.3763	7.785	0.3818	0.2454	1.293	2.119	0.6743	0.04275	0.2437	0.06239	0.03317	0.1505	1.83	0.0275	0.3998	0.4061	0.1145	0	0.5242
TCGA-4Z-AA7S-01A	1	1064	2.91507	3.342	0.1602	0.007261	6.195	0	1.032	6.309	5.785	0.04246	0.5634	0.1883	0.00519	2.258	0.3355	0.1439	0.09305	0.03716	0.01127	0	1.417	0	6.659	2.082	0	1.974	0.6043	2.002	0.05719	3.295	0.06047	0	0.03842	2.029	2.871	0	0.1857	0.1407	0.02661	2.174	1.842	0.008862	0.8598	1.956	0	0	4.382
TCGA-ZF-AA4R-01A	1	1036	2.83836	5.171	0.8676	0.1441	2.372	0.1602	1.442	6.859	3.558	0.01857	3.111	0.9948	0.6908	1.866	0.7864	0.05517	1.168	0.5159	1.065	0	0.9172	0.02974	6.22	5.566	0	2.877	1.662	1.099	0.1096	8.333	0.5499	0.01386	0.7525	1.19	0.02337	0.286	0.5473	0.3843	1.168	1.795	2.361	0.6864	0.4475	1.146	0	0.04192	0.2768
TCGA-SY-A9G0-01A	1	1008	2.76164	5.124	0.6166	0.0196	4.371	0	0.9696	6.773	4.161	1.726	2.591	4.257	0.4296	1.591	1.001	0.04329	1.427	0.6898	2.576	0.03075	1.459	0.03098	6.72	3.617	0	4.014	1.528	1.512	0.7197	7.745	0.5596	0.09818	0	1.755	0.749	0	1.121	0.5775	0.1552	0.1844	2.103	0.04157	0.5621	1.531	0	0	0.7321
TCGA-FD-A3B6-01A	1	1005	2.75342	5.367	0.9846	0.0314	2.194	0	2.742	6.357	4.379	0.01247	2.634	0.1153	0.08794	0.181	0.09003	0.01873	3.83	0.07462	2.03	0	0.4824	0	6.271	4.198	0.06228	6.919	1.952	0.5006	0.02021	6.295	0.5277	2.263	0	0.6061	0.04661	0.1712	1.803	0.9562	0.02324	0.3903	0.9645	0.3062	1.145	0.2602	0.02746	0.1098	0.01072
TCGA-G2-A2ES-01A	1	1004	2.75068	6.145	0.2316	0.05771	0.5832	0	1.609	9.308	2.001	0.005272	3.645	0.3261	0.3086	0.01702	0.2116	0.06221	3.967	0.878	6.526	0.07395	0.1526	0.02526	5.704	6.001	0.8919	3.573	1.979	0.5721	0.01281	6.574	0.3179	0.1135	0.08344	0.4638	0.4436	0.6958	1.23	0.6542	0.06753	0.06944	1.804	0.3314	0.9295	0.6086	0.1124	1.099	0.009048
TCGA-FD-A3B3-01A	1	974	2.66849	5.891	0.1502	1.201	0.6645	0.09367	1.105	8.738	2.835	3.838	3.672	2.537	1.071	0.04094	0.291	0.01279	3.238	0.2463	5.896	0.0068	0.2394	0.03393	7.077	3.595	0.2271	4.517	2.217	0.5305	0.726	7.515	1.247	0.487	0	0.6552	0.1531	0.3308	1.206	0.9453	0.01588	0.04599	1.466	0.4171	0.7189	0.4323	0.1266	1.092	0.07158
TCGA-ZF-A9R3-01A	1	949	2.6	2.308	0.7003	0.0185	6.745	0	1.206	5.025	6.124	0.0122	1.702	0.9872	0.00884	5.638	0.2566	0.276	1.438	0.04218	0.8713	0.009743	2.362	0	5.025	1.377	0.0206	3.767	0.4583	1.325	0.1375	4.565	0.1098	0.04494	0.1866	2.27	1.296	0.1139	0.4069	0.2107	0.01141	2.098	1.758	0.02629	1.273	1.212	0.02686	0	0.2506
TCGA-XF-AAN1-01A	1	941	2.57808	1.952	0.2439	0	6.49	0	1.098	2.786	6.909	0.1037	0.4481	0.3868	0	4.972	0.963	1.672	0.03282	0.01866	0.09818	0	1.807	0	3.464	2.497	0	2.273	0.2171	2.779	0.1254	3.333	0.03048	0	0	1.947	0.7125	0	0.512	0.04356	0.03965	1.769	4.313	0.1927	0.4422	2.093	0	0	2.444
TCGA-E7-A3X6-01A	1	904	2.47671	4.046	0.1666	0	2.783	0	1.057	4.624	3.372	0	1.249	0.5209	0.05122	2.024	0.1587	0.2442	1.451	0.06705	0.646	0	0.187	0.01049	4.492	2.637	0.02201	4.302	0.5824	0.9395	0.0106	5.342	0.8217	0.07605	0	1.048	0.4977	0.2062	0.8905	0.06466	0.02428	0.7746	2.366	1.104	0.872	0.4188	0.0287	0.05842	0.09788
TCGA-ZF-A9R9-01A	1	864	2.36712	2.972	0.136	0.2367	5.494	0	1.315	4.961	6.331	0	1.305	1.888	0.08185	2.742	0.6171	0	0.01085	0.1739	0.1577	0	2.006	0	2.915	3.607	0	2.048	0.5607	1.126	0.1546	7.211	0.3244	0.03119	0.05623	2.333	2.846	0.2355	0.2745	0.05815	0.07702	0.02647	1.509	0.03875	0.2199	4.33	0	0	0.07093
TCGA-XF-A9SZ-01A	1	859	2.35342	3.197	0.3185	0.1237	4.282	0.1111	2.119	7.394	5.202	0	0.9146	1.048	0.04838	1.573	0.713	0.01273	1.86	0.9143	0.1157	0	0.9909	0.0136	5.089	4.353	0	3.096	0.8395	0.3989	0.364	7.684	0.2661	0.2547	0	0.9336	0.3751	0.07993	0.7454	0.08634	0.1363	0.2369	1.706	0.3403	0.6823	0.2851	0.1767	0	0.5313
TCGA-FD-A5BZ-01A	1	835	2.28767	4.752	0.2067	0.4527	4.746	0.2499	1.744	6.458	5.345	0.04237	2.372	3.291	2.133	4.83	0.8413	0.6043	0.1982	0.5545	2.609	0	1.494	0	3.466	4.975	1.307	3.703	1.147	1.681	1.093	8.707	0.09536	0.01276	0	1.212	1.774	0.1197	1.062	0.4425	0.06293	1.854	2.989	0.5177	0.9823	1.004	0.07419	0.01944	3.031
TCGA-XF-AAN4-01A	1	823	2.25479	4.825	0.6043	0	0.4005	0	1.907	6.11	2.481	0.09735	2.778	5.277	0.07805	0.04815	1.147	0.1303	0.07081	1.009	0.6321	0.01599	0.1459	0	5.199	3.396	0.03372	3.059	1.604	1.144	0.8201	7.795	0.9338	0.1154	0	1.287	0.19	0	0.9833	0.743	0.3045	0.1904	1.436	0.09058	0.6416	0.913	0.1681	0	0.3515
TCGA-G2-A2EL-01A	1	819	2.24384	1.269	3.271	0.0828	0.05559	1.007	1.203	2.399	0.7979	0.009859	2.06	0	0.4773	0.1302	2.132	0.01481	0.3348	0.1399	0.3812	0	0	0	2.351	1.156	0.1882	2.117	2.145	0.3254	0.0782	4.535	1.556	0.01467	0	1.519	0.08476	0	0.1075	0.1342	0.09831	0.1426	1.944	0.1702	0.0314	0.5021	0	0	2.939
TCGA-BT-A20N-01A	1	795	2.17808	4.187	0.02616	0.6672	2.697	0.03939	1.334	5.511	5.259	0	3.089	0.6398	0.09263	0.04221	0.1838	0.05208	0.4217	0.07497	2.152	0	0.4566	0	4.671	2.217	0	5.413	2.594	0.7688	0.07665	5.741	0.2646	0.07672	0	0.887	0.4042	0.08281	0.999	0.2112	0.4733	2.855	1.525	0.05876	0.5072	0.2201	0.03848	0	1.472
TCGA-E7-A541-01A	1	778	2.13151	2.993	0.4229	0.02412	6.191	0	1.749	5.582	3.02	0	2.157	0.1877	0	0.2924	2.273	1.425	0.6144	0.08151	0.1208	0	1.822	0	4.993	3.12	0	2.721	0.8277	1.648	0.09433	3.089	1.544	0.04693	0	1.617	4.525	0	0.6963	0.09832	0.2469	3.852	1.981	0.1324	0.6985	1.63	0.1351	0	3.189
TCGA-FD-A3SJ-01A	1	739	2.02466	2.672	0.3231	0.01881	3.22	0.02102	0.726	3.336	6.724	0	1.091	2.374	0.02015	0.4569	0.4804	0.007011	0.05658	0.1836	0.06475	0.007437	0.9171	0	3.987	2.359	0.01574	2.085	0.4995	0.9024	0.1025	6.267	0.3172	0.01386	0.2758	1.676	0.05771	0.04449	0.3221	0.1286	0.008708	1.049	3.136	0.03428	0.3509	1.05	0.02053	0	0.2089
TCGA-2F-A9KO-01A	1	734	2.01096	4.025	0.2354	0.008845	6.139	0.07725	2.282	4.529	5.589	0.0174	1.376	1.779	0.01889	3.121	0.4436	0.3179	0.1618	0.1453	1.528	0	2.083	0.01401	4.148	1.892	0.02935	1.947	1.258	2.41	0.3627	5.964	0.6139	0.1008	0.1358	1.814	0.1063	0.1601	1.107	0.2736	0	4.105	1.59	0.3495	0.8699	1.353	0	0	2.599
TCGA-XF-A9SX-01A	1	719	1.96986	3.735	0.4205	0	1.928	0.1395	1.527	5.901	4.624	0	2.514	0.6928	0.3695	0.05145	0.6998	0.06343	0.908	0.1602	1.066	0	0	0	5.16	4.969	0	2.989	0.7331	0.4972	0.1416	8.387	1.05	0.1523	0.08505	1.088	0.05333	0.05119	0.5092	0.05146	0.09737	0.6527	1.034	0.478	0.4682	1.014	0.09235	0	0.08972
TCGA-FD-A3SL-01A	1	712	1.95068	4.655	0.6502	0.02727	1.604	0	1.075	4.57	5.786	0.3747	2.021	2.554	0.2186	0.8731	0.7667	0.01018	1.937	0.8195	4.648	0	0.09997	0	7.528	3.376	0	2.067	0.7962	1.387	0.2244	7.956	0.4552	0.02011	0.7778	1.525	0.1921	0.03248	0.3599	0.2447	0.1449	1.117	1.884	0.1209	0.5241	0.5542	0.143	0	0.6622
TCGA-DK-A3IU-01A	1	706	1.93425	3.136	0.2741	0.239	0.3489	0.02353	1.075	8.274	5.612	0.2091	1.924	3.053	3.325	0.3115	0.4431	0.04649	5.898	0.1721	3.343	0	0	0.03327	3.16	3.581	0.03502	4.397	1.442	0.5571	0.7791	10.26	2.81	0.0611	0.01412	0.6902	0.1855	0.074	1.434	0.1904	0	0.7493	1.512	1.023	0.3943	0.6098	0.3663	0	0.1372
TCGA-G2-A2EC-01A	1	696	1.90685	3.769	0.3516	0.03454	4.182	0	1.384	5.558	6.035	0.02845	0.812	3.877	0.8632	1.977	0.876	0.09212	0.1083	0.1341	0.1866	0.01823	0.9342	0.009213	3.837	4.179	0	4.083	0.7261	1.576	0.7973	5.108	0.08009	0.02548	0	1.761	1.291	0.05455	0.7617	0.8434	0.01071	1.369	1.875	0.003553	0.7897	2.235	0.02522	0	1.746
TCGA-UY-A78M-01A	1	690	1.89041	3.293	0.07728	0.02746	6.411	0.03067	1.493	5.104	6.967	0.1307	0.6903	1.688	0.1985	1.196	0.1857	0.03054	0.2154	0.2515	0.2286	0.01087	2.682	0.01095	2.832	3.66	0.0456	2.557	0.2676	0.7177	0.1477	6.56	0.0856	0.04021	0.0723	0.8683	2.651	0.06468	0.497	0.3054	0.1687	2.873	1.418	1.379	0.8468	0.9284	0.2495	0.105	0.6658
TCGA-FD-A3N5-01A	1	685	1.87671	3.591	1.286	4.8	0.3426	0.0825	1.822	6.68	2.235	0.7442	4.525	1.388	0.3636	0.1025	0.2111	0.01402	4.391	0.02433	5.787	0.02225	0.06966	0.01498	4.713	5.771	1.944	8.435	2.775	0.211	0.05961	6.053	1.285	0.1833	0.01264	0.3855	0.02342	0.2679	2.549	0.2779	0.00873	0.6136	1.323	1.12	0.8579	0.2985	0.02058	1.753	0
TCGA-ZF-A9R0-01A	1	680	1.86301	1.924	0.06592	0	7.18	0	0.7805	5.85	5.932	0	0.524	3.292	0.06376	2.856	0.3248	0.07909	0.523	0.03112	0.0827	0.0143	2.293	0	2.879	1.418	0	2.742	0.2801	0.5896	0.03612	6.28	0.1236	0.0266	0.1615	1.942	0.5424	0	0.5022	0.02339	0	1.583	4.008	0.04391	0.4757	1.436	0	0	0.6395
TCGA-E7-A4IJ-01A	1	674	1.84658	2.377	0.6154	0.008737	5.612	0	0.8017	3.12	8.199	0	0.4786	0.2018	0	1.79	0.1335	0.1715	1.3	0.116	0.02699	0.01374	2.069	0	4.604	1.603	0	1.787	1.237	0.8767	0.04154	3.235	0.08422	0	0.06865	1.622	2.697	0	0.2208	0.09995	0.01608	1.256	2.62	0.005341	0.509	2.317	0.03777	0	3.174
TCGA-DK-A1A3-01A	1	665	1.82192	3.315	0.7919	0.007845	1.403	0	1.395	3.964	5.455	0.00774	1.052	1.651	0.02782	0.9766	0.582	0	0.3897	0.1663	0.7321	0.07248	0.3173	0	3.332	2.908	0	4.934	1.695	0.7693	1.019	7.147	1.649	0.02296	0.121	0.3772	0.05754	0.1084	0.4764	0.4223	0.3003	0.03868	1.645	0.07943	0.3999	0.4846	0.1313	0	0.03947
TCGA-GC-A3BM-01A	1	651	1.78356	3.833	0.1923	0.07741	4.9	0	0.9309	4.84	5.553	0.006524	1.581	3.255	0.04198	1.22	0.2577	0.5959	0.4077	0.0993	0.9684	0	0.9245	0	4.971	1.783	0.2251	4.617	1.684	2.26	0.04188	3.507	0.1927	0.03847	0	2.099	1.506	0.09189	0.6089	0.1038	0.01218	1.422	2.306	0.08257	1.079	1.066	0	0.1144	0.1893
TCGA-GC-A3I6-01A	1	630	1.72603	5.524	0.7726	0.01311	3.268	0	1.385	6.893	5.282	0	4.04	1.13	0.2773	0.8027	1.203	0.1037	1.79	0.2303	3.178	0	1.021	0	5.966	3.93	0.02184	4.924	1.755	1.569	0.02096	6.059	2.11	0.1559	0.06877	1.078	1.459	0.3597	1.701	0.2287	0.04779	0.6703	1.575	0.3132	0.7785	0.7644	0.08379	0.2191	0.09713
TCGA-BT-A2LD-01A	1	623	1.70685	3.419	0.2307	0.1768	0.693	0.06578	2.743	8.413	1.094	0.938	2.912	1.332	2.74	0.5197	0.1831	0	0.6133	1.117	4.679	0	0	0	2.517	2.658	0	6.295	2.789	0.4258	2.033	9.866	3.11	0.07545	0	0.8647	0.03695	0	1.178	0.09405	0.09404	1.129	0.7841	0.1524	1.204	0.3826	0.06426	0	0.05015
TCGA-GV-A3QF-01A	1	617	1.69041	3.453	0.07583	0.007007	7.074	0	1.29	4.125	8.45	0	0.2314	0.09869	0.01497	1.956	0.06843	0.9286	0	0.05929	0.01088	0.03281	1.833	0	6.784	1.444	0	8.244	0.1474	2.238	0.06602	3.162	0.02949	0.1284	1.011	1.233	3.133	0.821	0.1857	0.04341	0.06338	1.822	4.324	0.008552	0.7336	1.716	0.1178	0.01569	0.9069
TCGA-ZF-A9RN-01A	1	615	1.68493	1.918	0.3728	0.1435	1.249	0.03508	2.658	2.785	2.443	0	1.264	0.02291	0.0113	1.225	2.098	0.855	0.008042	0.07986	0.1959	0	0	0	3.711	1.513	0	2.83	0.7768	0.1178	0.006349	2.738	1.058	0.01163	0	1	0.4098	0.07385	0.2318	0.2397	0.01457	0.2367	1.425	0.009663	0.4951	0.1504	0	0.01772	0.1163
TCGA-G2-A3IE-01A	1	612	1.67671	1.602	0.02713	0.0426	5.411	0	0.5996	3.945	7.481	0.0361	0.1812	1.054	0.03055	0.9696	0.3226	0.2285	0.01249	0.1027	0.1197	0	1.153	0	1.526	1.851	0	3.411	0.6048	3.065	0.09111	1.266	0.08477	0.01805	0.09585	3.193	1.09	0	0.1425	0.1118	0	2.387	3.187	0.003766	0.346	5.502	0	0	0.4544
TCGA-FD-A3SR-01A	1	602	1.64932	3.552	0.3312	0.1113	1.929	0	1.547	9.069	4.382	0.01337	3.442	1.967	0.2079	0.312	0.6691	0.02007	4.556	0.2174	5.061	0.02128	0.1915	0.01076	2.232	3.014	0.02257	6.265	1.118	0.2772	0.4267	8.093	1.906	0.01989	0.6372	1.832	0.09818	0.2662	0.9996	0.1615	0	0.05546	1.671	1.087	0.5491	1.218	0.08654	0	0.809
TCGA-ZF-AA4T-01A	1	599	1.6411	3.061	0.0522	0.02517	5.384	0	2.429	4.576	5.751	0	0.3944	0.2481	0.03581	4.492	0.5956	0	0	0.1389	0	0	1.467	0	3.331	1.896	0	1.411	0.4952	0.951	0.1234	4.016	0.2718	0.01239	0.02246	2.109	0.08183	0.03983	0.06149	0.04307	0	0.4128	1.884	0	0.8318	0.4755	0.03649	0	0.3203
TCGA-BT-A20Q-01A	1	593	1.62466	3.227	0.3335	0	4.472	0	1.638	4.373	2.062	0.02146	1.41	1.914	0.3088	2.821	0.3707	0.1831	0.6515	0.1437	0.2207	0	0.6863	0	3.381	3.309	0.07144	2.63	1.208	1.055	0.02898	8.125	0.3143	0.0107	0	1.524	0.9873	0.06809	0.7964	0.2607	0.01341	2.281	1.315	0.5405	0.9059	0.8816	0.03155	0.01631	0.489
TCGA-ZF-AA54-01A	1	590	1.61644	5.318	0.1874	0.04841	0.1364	0	0.8182	6.576	2	0.9413	4.504	0.6438	0.03474	0.06416	0.3259	0.03609	0.00831	4.974	0	0.02562	0	0.08837	5.148	3.586	0	1.537	1.941	0.3667	0.0196	9.685	0.7855	0.1812	0	0.8845	0.02027	0.03864	1.824	0.3409	0.3599	0.873	1.684	0.334	0.9734	0.5214	0.1689	0	0
TCGA-BT-A20J-01A	1	579	1.5863	3.329	0.07231	0.03448	2.287	0	0.9757	4.575	4.383	0	1.405	1.662	0.04297	6.411	1.292	0.1936	0.06074	0.143	1.695	0.05394	0.4476	0	4.246	1.768	0	5.52	0.9631	1.569	0.09472	5.152	1.264	0.03799	0.04593	1.003	0.2022	0.04105	1.396	0.9458	0.01601	0.2025	1.758	0.02115	0.5643	1.219	0.1789	0	2.622
TCGA-GU-A42R-01A	1	577	1.58082	2.903	0.2427	0.3818	6.03	0	1.03	2.753	5.807	0.107	0.3981	0.6546	0.01412	0.3877	1.138	2.233	1.466	0.1516	0.8416	0.03096	1.483	0	2.984	2.715	0.4196	2.556	1.019	2.843	0.04185	4.833	0.07303	0.5045	0.01761	2.173	2.314	0.3367	0.4545	0.2026	0.0362	2.881	3.099	0.6955	0.1587	1.201	0.02864	0.02944	0.228
TCGA-XF-A9T2-01A	1	575	1.57534	4.354	2.627	0.1243	0.4413	0.06309	0.7988	5.126	4.449	0.06944	0.9509	0.3682	3.646	0.4347	1.008	0.2181	0.05743	3.036	0.5672	0	0	0	5.504	4.335	0.0933	0.8163	0.9223	2.648	0.02293	7.658	1.547	0.3719	0.03806	1.405	0	0.5627	1.014	0.2307	0.373	0.05868	1.749	2.382	0.6211	0.9496	0.1208	0.2655	0.2259
TCGA-XF-AAN7-01A	1	565	1.54795	5.093	2.887	0	0.01351	0.2371	0.9382	5.273	1.841	1.25	2.989	2.401	0.6381	0	0.03783	0	0.4703	0.2501	0.0441	0.02251	0	0	7.009	4.422	0	3.946	2.104	2.22	0	8.581	4.034	0	0	0.8888	0	0	0.1932	0.132	0.02633	2.742	2.288	0.1262	0.5599	0.3401	0.1206	0	0.5762
TCGA-CF-A9FL-01A	1	565	1.54795	2.426	0.1825	0.05979	4.804	0.09891	1.049	5.985	4.755	0.01498	1.186	1.361	0.03765	2.249	0.5329	0.5798	1.168	1.009	0.3463	0	1.024	0	3.159	2.511	0.02528	2.83	1.276	2.104	0.03026	6.453	0.05295	0	0	2.396	1.445	0.07105	0.4642	0.04163	0.01401	2.176	3.9	1.051	0.1271	1.58	0	0.01703	0.4036
TCGA-FD-A5C0-01A	1	550	1.50685	4.101	0.2603	2.649	3.272	0.03051	1.06	6.538	4.838	0.03361	1.385	2.542	0.1803	0.4427	0.55	0.05029	0.4683	0.1142	0.1232	0	0.3645	0	5.09	2.404	0.1108	3.207	0.9052	0.3709	0.1319	6.106	0.4487	0.0301	0.1236	1.114	3.231	0.03253	0.4679	0.1078	0.1335	0.4194	4.785	1.23	0.5623	0.8504	0.08761	0	0.01164
TCGA-DK-A3X2-01A	1	547	1.49863	4.564	0.3126	2.274	2.136	0	1.79	6.457	1.607	0	0.6339	0.1059	0.1207	0.03973	0.3416	0.009319	1.384	0.02155	3.335	0.009884	0.4791	0	4.419	2.695	3.109	4.183	0.9722	0.835	0.03491	3.562	1.152	0.05453	0.06584	1.228	0.1057	0.05889	0.7452	0.2255	0.1117	0.05138	1.224	0.412	1.747	0.7755	0.1807	0	0.0212
TCGA-FD-A3SM-01A	1	547	1.49863	3.337	2.145	0.02474	2.496	0.02763	4.125	6.428	4.114	0.006142	2.504	8.915	0.4902	0.1242	0.5319	0.02752	0.2916	0.2911	0.07556	0.01952	0.2571	0.009864	7.261	3.856	0.0207	2.606	1.199	0.5496	0.1291	8.388	1.152	0.09756	0.03299	1.493	0.1191	0.08666	0.8789	0.03413	0.0784	0.2816	2.652	0.7221	2.206	0.8353	0.3809	0	0.4506
TCGA-XF-A8HI-01A	1	544	1.49041	3.459	0.2952	0	6.917	0	1.203	4.307	4.825	0.4194	0.771	2.826	0	8.19	0.365	1.886	0.2575	0.1271	0.4317	0.02408	2.438	0	4.445	2.191	0	2.795	0.6258	2.307	0	3.539	0.0949	0.05561	0	3.334	2.433	0.03633	0.6543	0.1715	0	1.693	1.806	0.7389	0.7088	1.792	0.03328	0.01721	0.7245
TCGA-BT-A20P-01A	1	544	1.49041	1.804	0.4369	0.02424	6.834	0	1.172	2.54	6.3	0.223	0.304	1.365	0.04299	1.574	1.014	2.406	0.04881	0.1211	0.1784	0	1.974	0.05702	5.049	2.465	0	1.893	0.9932	1.346	0.0763	3.447	0.9516	0.0355	0.03232	2.537	2.405	0.4476	0.208	0.1044	0	2.765	2.724	0.1147	0.2804	1.845	0.2448	0.05386	0.1192
TCGA-DK-A3IQ-01A	1	539	1.47671	4.444	0.2991	0.148	2.493	0.3337	0.912	5.813	2.008	0.02928	2.808	4.11	1.061	0.64	1.67	0.03518	3.372	0.3062	2.814	0.04646	0.08747	0.02826	4.079	5.666	0.1155	2.827	1.178	1.169	0.2468	10.07	0.8284	0.05197	0.1081	1.559	0.1554	0.1101	1.781	0.1729	0.01102	0.2508	1.472	0.3379	0.54	0.5148	0.05145	0	1.026
TCGA-UY-A78K-01A	1	536	1.46849	4.695	0.2013	0.03804	5.125	0	0.7456	4.034	7.638	1.526	0.4583	0.8243	0.03177	0.3932	0.942	0.1876	0.7893	0.4363	0.2556	0	2.164	0	7.331	1.82	0	2.096	0.4444	0.3535	0.128	4.758	0.5141	0.009418	0.8174	1.678	0.1659	0	0.8356	0.1314	0	0.4541	1.462	0.3745	0.3663	1.281	0.02779	0	0.6404
TCGA-5N-A9KM-01A	1	530	1.45205	2.514	0.1426	0.00749	4.085	0	2.483	5.637	6.615	0.00739	1.85	4.567	0.0213	2.205	0.138	0.5722	0.01517	0.112	0.3867	0.01178	1.12	0	6.825	2.657	0	3.957	0.3183	0.701	0.01199	6.222	0.05213	0.011	0	1.655	0.979	0.06995	0.1616	0.03558	0.01379	0.04906	1.873	0.05841	0.2995	0.8031	0.1845	0	0.122
TCGA-4Z-AA7R-01A	1	522	1.43014	3.307	0.9083	0.05011	5.098	0	2.035	5.837	4.632	0	1.401	0.1022	0.03597	0.06825	0.1073	0.03208	0.09311	0.284	0.05553	0.01143	0.815	0	5.918	2.523	0	0.659	0.7635	1.615	0.03461	5.827	0.28	0.0526	0	2.653	0.1707	0	0.8173	0.3868	0.1037	1.134	1.96	0.04381	0.5096	0.8665	0.2071	0	0.03659
TCGA-FD-A3B4-01A	1	510	1.39726	4.166	1.069	0.08371	0.3752	0.02126	0.8045	7.406	1.085	4.653	4.039	1.949	1.239	0.1176	1.955	0.02815	1.967	1.684	1.725	0.0735	0.07026	0.02261	4.916	6.205	0.01591	3.981	1.964	0.7587	0.2752	6.377	1.386	0.08875	0.09896	0.7853	0.08105	0.1721	1.28	0.5585	1.829	0.01975	1.375	0.2879	0.8384	0.2748	0.0813	1.128	0.008095
TCGA-4Z-AA7Q-01A	1	510	1.39726	2.981	0.658	0.08857	3.016	0	2.679	6.17	5.449	0.008984	1.536	0.8708	0.006509	0.3601	2.583	2.181	0.5298	0.0915	0.8846	0	0.3625	0.01442	6.562	3.525	1.026	3.642	1.414	0.5595	0.8248	4.151	1.329	0.4171	0.3459	1.007	4.747	0.6819	0.9326	0.1289	0.1893	0.158	2.081	0.2643	0.8968	0.4528	0.03935	0	0.06066
TCGA-DK-A1AB-01A	1	508	1.39178	5.814	0.7519	0.06172	0.2701	0.0592	1.269	7.443	2.917	0.5141	3.807	2.028	1.451	0.1888	0.382	0.04606	3.645	0.9573	1.505	0.01412	0.06619	0.02128	6.662	4.186	1.546	4.98	1.991	0.5314	0.376	8.462	1.942	0.07738	0.3128	0.6436	0.8848	0.08351	1.786	0.5817	0.02472	2.037	2.383	0.5283	0.7331	0.5787	0.2684	0.4558	0.2192
TCGA-XF-A9T4-01A	1	495	1.35616	6.142	1.109	0.2979	3.429	1.092	1.104	7.853	2.148	1.188	5.475	0.3382	2.101	1.529	2.717	0.03155	2.273	3.661	3.055	0.079	0.7415	0.01357	7.287	3.751	0.04245	3.621	1.896	1.076	0.02391	9.41	0.1716	0.06185	0	0.886	0.05248	0.1554	1.775	0.5411	0.02359	0.8689	1.804	0.03883	1.17	0.2429	0.5668	0	0.04306
TCGA-BT-A2LB-01A	1	492	1.34795	4.648	0.2418	0.3336	4.752	0.04785	1.217	6.151	6.269	0.01069	1.835	2.53	1.543	7.123	0.2817	0.03194	0.7266	0.2956	2.08	0.02547	1.493	0.03411	3.765	3.712	0.01806	2.991	0.7905	1.483	0.08053	7.367	0.0676	0.1153	0.0288	1.555	1.168	0.07584	1.221	0.7063	0.02979	3.376	1.74	0.04897	0.5217	1.874	0.2798	1.256	4.34
TCGA-XF-A9SK-01A	1	486	1.33151	4.094	0.09399	0.06844	3.81	0.2836	2.255	5.573	5.361	0.0257	1.76	1.445	0.3436	3.437	0.3683	0.0385	0.06098	0.1436	0.8346	0.02733	0.7131	0.01383	5.914	4.436	0.0574	5.695	1	0.8281	0.4541	7.629	0.01233	0.08749	0	2.083	0.203	0.1582	0.7217	0.09992	0.01607	0.01448	1.954	0.2854	0.439	0.8865	0.1796	0	0.04389
TCGA-FD-A43Y-01A	1	474	1.29863	3.819	0.9359	0.2488	2	0.2836	3.58	6.202	2.666	4.911	3.447	9.06	3.923	0.4934	4.233	0.5808	0.2145	3.488	0.9447	0.0408	0.1261	0.01383	5.874	4.07	0.02898	4.069	1.708	0.4408	0.1016	6.349	0.8671	0.9274	0.06862	1.12	1.42	1.718	1.482	1.337	0.265	0.4681	1.286	1.344	2.135	0.3249	0.6138	0.01954	0.1812
TCGA-E5-A4TZ-01A	1	467	1.27945	5.41	0.2739	0.8199	3.135	0	0.6887	7.955	2.287	0.4639	2.437	0.2379	0.01117	0.01664	4.041	0.04587	5.555	0.05312	6.178	0.008216	0.8624	0	6.437	6.017	3.499	4.443	2.211	0.9114	0.008362	3.021	0.8313	0.1323	0.05491	1.347	0.6241	0.4288	1.848	0.2049	0.04747	0.06791	2.139	2.35	1.392	0.7757	0	4.506	0.02637
TCGA-XF-A8HG-01A	1	467	1.27945	3.647	0.01164	0.039	5.309	0	0.8482	1.786	6.511	0.03087	0.4717	0.1212	0	0.3762	0.2371	0	0.01597	0.027	0	0	1.796	0	0.7887	0.7627	0	3.163	0.2418	0.1064	0.006323	1.379	0.03315	0	0.04168	2.511	0.5223	0	0.3887	0.0346	0	0.4907	1.232	0.03811	0.6768	1.912	0	0	0.1034
TCGA-CU-A0YR-01A	1	460	1.26027	3.554	0.1378	0.03226	3.885	0	3.547	3.84	5.002	0.02394	1.273	0.9842	0.005813	0.1834	0.7097	0	0.04083	0.2211	0.7149	0.1348	1.239	0	3.96	3.297	0	2.294	0.661	1.116	0.218	6.912	0.1838	0.2322	0.1051	0.2994	0.07894	0.07581	1.207	0.9965	0.08756	1.157	1.493	0.1376	1.791	1.648	0.3183	0	0.4682
TCGA-BT-A20U-01A	1	455	1.24658	6.256	3.149	0.2726	2.129	0.04715	4.006	6.602	2.742	0.03138	3.319	9.081	0.975	1.341	2.695	0.2479	2.551	0.6088	5.438	0.1596	0.2909	0.8956	6.481	3.893	0.6743	2.738	1.027	0.8274	0.1076	6.687	0.4953	0.4785	0.7446	0.926	0.6363	1.709	1.717	0.25	0	0.66	0.8737	0.0451	2.845	0.8606	0.9076	0.9392	0.5519
TCGA-XF-A9SP-01A	1	454	1.24384	3.805	0.4228	0.07119	4.121	0.2338	1.855	6.744	5.186	1.275	1.947	3.981	0.8112	0.9453	0.836	0.4945	2.67	0.6873	0.9715	0	1.01	0	5.015	4.027	0	4.058	0.7714	1.072	0.9504	7.285	0.04514	0.03534	0	1.17	0.2409	0	0.4364	0.1639	0.01488	1.479	1.938	0.1004	0.6087	1.287	0	0	1.441
TCGA-BT-A20T-01A	1	453	1.2411	2.801	0.2125	0.1034	4.108	0	0.9233	4.921	5.829	0.02332	0.9511	1.688	0.09868	4.157	0.6111	0.1024	0.6967	0.1739	0.5354	0	0.8035	0.03733	3.823	3.427	0.1511	3.217	0.993	1.427	0.02837	6.287	0.4081	0.01742	0	1.599	1.334	0	0.5357	0.1738	0.04331	2.973	1.989	0.4681	0.4638	1.773	0.1005	0	0.1532
TCGA-E7-A97P-01A	1	437	1.19726	5.027	0.6745	0.00744	2.09	0	1.047	8.345	2.942	0.01464	5.266	1.905	0.1127	1.704	0.54	0.3433	4.045	0.3719	4.889	0	0.5524	0.03508	7.355	3.162	0	3.062	1.574	0.4852	0.07002	6.868	2.423	0.1558	0.03936	1.089	0.7934	0.1678	1.364	0.2427	0.0137	0.8016	2.169	0.02707	0.7267	0.5673	0.2117	0	1.037
TCGA-GV-A3JV-01A	1	434	1.18904	4.408	0.1419	0.02665	6.113	0	1.07	6.556	6.122	2.743	0.3446	0.67	0.02665	2.16	0.6096	1.037	0.2865	0.2544	0.008337	0.01685	2.126	0	4.487	3.073	0	4.092	1.404	2.252	0.238	4.85	0.1583	0.02354	0.01432	1.518	2.558	0.05045	0.3016	0.2205	0.04879	3.021	1.545	0.02281	0.9418	3.279	0.09104	0	3.399
TCGA-XF-A9T8-01A	1	418	1.14521	6.981	0.2043	0.01989	0.5608	0	1.752	8.901	3.84	0.006571	3.857	0.6951	0.06525	0.08296	0.3735	0.1051	2.215	0.3819	0.8976	0.1209	0	0	7.468	3.55	0	4	1.694	0.3887	0.2272	6.82	1.343	0.4225	0	1.089	2.121	0.2878	1.428	2.259	0.01226	0.1524	0.9544	0.6999	1.023	1.148	0.6092	0.8313	0.04458
TCGA-DK-AA6W-01A	1	415	1.13699	3.949	3.759	0.1529	1.625	0.9617	1.614	7.006	2.477	0.3415	0.9092	0.1071	0.9128	0.3798	1.57	0.4602	2.059	0.05738	2.548	0	0	0.0529	3.225	2.599	1.625	2.557	0.8151	2.177	0.07298	4.357	4.721	0.04911	0.04472	1.455	1.689	0.7189	1.332	0.06734	0.07627	0.2279	1.654	0.06091	0.5051	0.8814	0	0.01894	0.09741
TCGA-CU-A72E-01A	1	413	1.13151	5.155	0.2989	0.005437	3.236	0.02416	3.191	6.642	3.73	0	2.839	7.829	0.04595	0.3806	0.5256	0.1313	3.419	0.3486	1.477	0.008553	0.07968	0	7.305	3.346	0	4.322	2.232	0.4651	0.07237	5.94	1.379	1.563	0.08486	1.548	0.3687	0.913	1.053	0.6352	0.05907	0.4004	1.019	1.851	1.681	0.6809	0.7019	0.2874	0.8223
TCGA-DK-AA6Q-01A	1	413	1.13151	4.586	2.626	0.02616	0.8698	1.594	5.656	5.562	2.118	0.06783	2.702	9.946	0.1089	0.014	6.319	0.03867	0.776	1.462	4.454	0.2062	0.1266	0.04129	7.757	2.862	0.05765	3.819	1.753	0.8626	0.2398	6.792	0.1533	0.1707	3.562	0.6256	1.457	1.657	1.621	0.04161	0.8828	0.05028	1.71	0.1624	3.358	0.3145	3.181	0.01962	0.1008
TCGA-DK-A3IL-01A	1	413	1.13151	1.996	0.1829	0.02096	6.156	0	0.8776	6.929	7.112	0.006926	0.537	2.657	0.3858	0.9472	0.5784	0.04119	1.718	0.3148	0.3481	0	2.749	0.02216	2.992	2.705	0	2.853	0.5344	1.043	0.4181	6.41	0.2877	0.02055	2.096	1.538	2.042	0.09738	0.7676	0.1456	0	1.43	2.025	0.4056	0.4549	1.294	0	0	0.08119
TCGA-ZF-A9RD-01A	1	408	1.11781	5.137	2.194	0.09102	0.6384	0.5437	4.39	7.655	4.517	4.979	3.246	0.686	0.577	0.0213	0.8858	0.03931	3.421	1.335	5.052	0.02098	0	0.02114	6.923	3.853	0.6412	4.406	1.887	0.4506	0.2099	4.854	0.6707	0.5511	1.182	0.8913	0.03301	0.3904	0.7258	0.2866	0.1856	0.02213	1.085	0.09513	0.9022	0.2645	0.2172	5.023	0
TCGA-FD-A62S-01A	1	406	1.11233	5.517	0.2085	0.1731	1.356	0.7191	1.001	6.871	2.648	0.1493	3.967	1.598	2.943	0.06704	0.7902	0.009073	1.611	0.8815	1.072	0.07524	0.1735	0.1825	4.308	4.319	0.07971	6.545	1.894	0.8591	0.1712	9.58	0.2609	0.07895	0	0.93	0.05975	0.05736	2.459	0.4175	0.08776	0.2388	1.612	0.3149	0.7991	0.3593	0.128	0.1564	0.3077
TCGA-BT-A0YX-01A	1	400	1.09589	6.2	0.7982	0.07668	0.4436	0	4.432	8.406	2.422	0.02104	3.402	8.764	0.005104	0.0671	4.031	0.2617	4.035	0.107	3.988	0.04441	0	0	8.174	6.701	0.09267	3.773	1.651	0.2547	0.08901	5.257	1.809	0.2418	0.2778	1.156	1.035	0.9614	1.523	0.1045	0.1384	0.07531	1.124	0.08075	3.066	0.688	1.462	5.366	0.6908
TCGA-CU-A0YN-01A	1	393	1.07671	5.983	0.1743	0.6978	1.641	0.5958	3.043	8.707	2.272	0.02581	3.516	0.9692	1.011	0.6512	0.9401	0.03866	5.971	0.07749	6.597	0	0.2706	0.01043	5.867	5.814	0.08561	8.054	1.897	0.6363	0.1881	7.46	0.8546	2.604	0	0.6078	0.03246	0.8187	1.663	1.901	0.02414	0.2828	0.9117	0.9631	1.056	0.8411	0.1373	0.02933	0.08683
TCGA-FD-A3SS-01A	1	391	1.07123	5.417	2.317	2.619	0.9746	0.1946	3.086	9.767	3.249	0.005098	3.427	0.9937	0.6067	0.02462	0.211	0.03041	5.532	0.1361	5.181	0.03224	0.07582	0.01633	6.293	5.935	3.049	4.134	2.098	0.5494	0.06886	6.523	2.869	0.06694	0.9492	1.503	0.5675	0.228	0.5388	0.05804	0	0.1037	1.885	3.788	0.4533	0.7993	0.02243	0.01158	0
TCGA-XF-A9SV-01A	1	388	1.06301	3.828	0.1501	0.02826	5.459	0.1798	1.138	5.688	5.658	0.04162	1.052	1.521	1.287	4.324	0.6828	0.06219	0.8748	0.3861	0.3867	0.0223	1.553	0	5.405	3.027	0	1.675	0.6834	1.724	0.2798	7.798	0.05928	0	0.07437	1.333	2.061	0	0.366	0.1874	0	3.789	4.585	0.05973	0.4765	1.412	0.2299	0	2.651
TCGA-FD-A6TD-01A	1	386	1.05753	3.796	0.283	0.04275	2.484	0.3938	1.995	7.552	4.248	0.02125	3.004	1.489	0.4377	1.349	2.044	0.4247	1.727	0.4648	1.752	0.09902	0.8712	0.09974	5.908	3.541	0.04754	4.181	1.644	0.5135	0.5118	6.933	1.182	0.1417	0.1643	0.9559	0.2774	0.09999	0.827	0.2153	0.1757	0.2274	1.067	0.1978	0.63	0.7083	0.09177	0	0.3851
TCGA-FJ-A3Z9-01A	1	385	1.05479	2.617	0.02575	0.2046	6.112	0	0.8524	8.108	6.004	0	1.462	0.02534	0.4169	6.516	0.1178	1.78	1.084	0.705	3.542	0	2.134	0.02763	3.064	3.793	0.02908	3.185	0.452	1.557	0.01402	6.215	0.09615	0.1933	0	2.521	0.2411	0	0.5503	0.2953	0	1.517	5.385	0.2641	0.5201	1.678	0.07481	0	4.099
TCGA-CF-A47T-01A	1	385	1.05479	2.445	0.1686	0	6.296	0	1.105	6.187	8.264	0.02909	0.1514	0.5062	0.0106	3.738	0.4694	1.596	0.5678	1.568	0.1844	0	1.735	0	2.676	2.829	0	1.455	0.3141	2.661	0.02368	3.481	0	0.01091	0	1.273	0.1577	0.0351	0.06837	0.1512	0.01367	1.385	2.32	0.3638	0.3068	1.67	0.06361	0.9976	0.8238
TCGA-HQ-A5NE-01A	1	370	1.0137	6.587	0.2229	0.5433	2.867	0	2.851	7.898	4.651	0	4.441	1.401	1.819	3.725	0.3605	0.3636	0.3073	0.3857	5.962	0.05659	0.4668	0.03447	6.508	6.238	0.3077	4.371	2.05	0.6923	0.1974	7.31	1.306	0.4967	0	1.185	0.6727	0.1335	1.256	1.577	0.6695	0.9569	1.598	0.6256	1.68	0.7525	0.2357	0	1.136
TCGA-BT-A20O-01A	1	370	1.0137	3.687	3.506	0.02498	0.8331	0.03708	4.851	6.377	3.523	0.03277	3.6	7.111	0.2824	0.03974	4.217	0.03693	0	0.3229	0.05129	0.2317	0	3.005	5.186	4.702	0	2.889	2.482	0.4498	1.176	9.653	1.426	3.095	0.5682	1.357	0.08124	1.939	2.798	2.601	0.07547	0.1075	1.162	0.2533	3.355	0.3352	2.499	0	0.1096
TCGA-2F-A9KP-01A	1	364	0.99726	4.845	0.09938	0.01352	6.122	0.03006	1.742	5.922	6.583	0	0.6054	0.5581	0.04301	0.8523	0.1378	0.05926	0.006881	0.1017	0.1214	0	2.372	0	3.857	1.924	0	3.694	0.315	0.8911	0.1049	2.735	0.05649	0.0872	0	2.024	1.245	0	0.1037	0.5617	0	0.2481	2.586	0.04892	1.098	1.761	0.05813	0	0.6329
TCGA-XF-A9SW-01A	1	362	0.991781	4.748	0.9427	0	1.891	0.06376	1.968	6.252	3.666	0.3552	2.742	4.538	0.1294	0.7611	0.7242	0.2016	0.1001	2.011	0.06642	0	0.2041	0	6.818	3.917	0	2.808	1.213	1.063	0.3509	8.369	0.7162	0.1428	0.5454	1.257	0.1049	0	0.2142	0.4728	0.1038	0.2342	1.131	0.1758	0.2533	1.29	0.122	0	1.245
TCGA-K4-A5RI-01A	1	356	0.975342	4.38	1.792	0.006744	1.757	0.05923	4.325	5.379	3.642	0.0652	2.725	9.128	0.2232	0.7241	3.898	0.1064	0.7117	0.514	2.766	0.09277	0	0.9536	6.787	2.304	0.06623	3.376	1.414	0.3434	0.06877	5.693	0.8493	0.1598	1.563	0.9592	0.03325	2.499	1.382	0.04422	0.04904	1.031	0.9332	0.1563	2.972	0.7996	1.607	0	1.272
TCGA-GU-A42Q-01A	1	344	0.942466	3.982	3.912	0.04029	0.2047	0.4456	4.724	6.401	0.9031	0.3644	4.552	8.943	0.8916	0	4.808	0.05941	0.1194	2.773	0.545	0.9199	0.08521	1.724	7.925	3.149	0.05736	5.618	2.366	0.6792	0.1467	5.44	1.867	1.627	2.179	0.623	0.5086	2.812	2.736	0.7695	0	0.2487	0.9089	0.1031	3.385	0.5766	4.325	0.01305	0.5857
TCGA-XF-AAMH-01A	1	344	0.942466	3.797	2.332	0	1.612	0.9204	1.147	6.64	5.55	0.02746	0.2499	7.22	1.922	2.397	0.2044	0.1007	0.6358	0.2546	2.862	0	0.2865	0.02212	4.103	5.518	0.02328	0.6205	0.559	2.853	0.05522	4.612	2.399	0.6201	0.1599	0.8305	1.207	0	0.2917	0.1074	0.1241	0.1176	0.8304	0.4959	0.1776	1.264	0.03035	0	1.285
TCGA-DK-AA75-01A	1	340	0.931507	2.395	0.238	0.5444	5.523	0.05686	1.237	3.121	5.565	1.165	0.4535	0.3351	0.03658	0.2118	0.3573	0.01913	1.628	0.6251	0.2911	0	1.532	0	3.575	1.546	0	0.5539	0.4771	1.64	0.04099	2.352	0.1397	0.03765	0.3108	1.145	0.06312	0	0.08717	0.04708	0.02373	0.1337	2.064	0.062	0.3126	1.657	0.05555	0	0.4172
TCGA-GU-A42P-01A	1	332	0.909589	2.584	0.572	0.01492	4.943	0	0.9537	2.254	6.598	0.0196	0.4127	0.06399	0.0663	2.723	0.09335	0.02939	2.525	0.1628	0.1264	0	1.524	0.0996	3.504	1.595	0.01661	4.906	0.9146	1.453	0.1118	7.189	1.021	0.01463	0.03956	2.951	0.01238	0.02366	0.148	0.08421	0	0.4403	2.052	0.02121	0.7153	0.943	0.08479	0	0.5443
TCGA-FD-A5BT-01A	1	328	0.89863	3.772	0.2046	0.008356	1.421	1.847	1.355	5.431	3.781	0.04877	1.507	1.804	0.777	0.3012	0.7878	0.1533	2.793	1.323	0.1484	0	0.6884	0	4.885	4.581	0.1079	2.498	1.162	0.63	1.253	7.966	0.7847	0.2064	0	0.8106	0	0	0.7297	0.8041	0.1328	0.04792	1.271	0.1226	0.4126	0.3122	0.03614	0	0.1738
TCGA-GU-AATO-01A	1	324	0.887671	4.096	0.3923	0	4.392	0.09511	3.052	6.426	5.72	0	0.6832	1.113	0.01562	0.7293	0.6298	0.03227	1.572	0.1269	0.1917	0.01721	1.177	0	7.8	3.752	0.03627	1.072	0.3942	0.1898	0.1896	6.104	0.495	0.03197	0.5343	1.812	0.05367	0	0.1788	0.004051	0.02014	0.1638	2.677	0.5373	0.5081	1.181	0.1803	0	0.1419
TCGA-FJ-A3ZE-01A	1	324	0.887671	2.973	0.1127	0.115	5.098	0	1.552	6.75	5.675	0.02343	1.4	2.204	0.008524	1.251	0.05085	0.7932	2.012	0.246	1.179	0.03722	0.8568	0	3.404	1.226	0.03946	4.82	0.9357	1.868	0.07478	3.921	0.8648	0.0175	1.077	2.616	0.2458	0.05602	0.707	0.4739	0.05418	0.2123	3.531	0.3773	0.7623	1.988	0.1009	0	0.09807
TCGA-DK-A3WX-01A	1	321	0.879452	4.927	0.3433	0.0675	2.867	0.05512	1.82	6.533	1.292	0.006185	3.934	1.093	1.981	0.3623	0.3108	0.01853	2.596	3.1	3.098	0.04864	0.8886	0	4.492	4.533	0.14	4.073	2.392	0.8561	0.05919	7.892	0.7247	1.534	0	0.8597	0.03092	0.4141	2.049	1.341	0.3932	0.09589	1.634	0.1935	1.982	0.1861	0.7195	0.01404	0
TCGA-4Z-AA86-01A	1	311	0.852055	4.371	0.6376	0.04874	1.419	0	1.988	6.349	3.35	0	4.26	1.895	3.829	0.04338	0.1822	0.07177	0.1836	0.1096	2.583	0.01724	0.2982	0.04304	4.123	5.236	0.03635	7.366	1.632	0.9943	0.2168	8.997	0.1479	0.2315	0	0.9878	0.1056	0.05163	1.776	1.149	0.4576	0.1884	1.296	0.2238	0.8797	0.2593	0.322	0	0
TCGA-BT-A3PK-01A	1	303	0.830137	7.444	0.6646	0.1826	0.8129	0.03249	2.931	8.96	3.29	0.01801	3.176	1.147	0.3019	0.1129	0.2423	0.8849	4.538	0.994	2.639	0.02864	0.05421	0	6.982	4.588	0.4765	3.501	1.889	0.1983	0.1875	7.94	1.151	0.8034	0.1403	0.732	1.708	0.2116	2.281	1.871	0.2254	0.2333	1.186	0.1909	1.363	0.2517	0.3538	5.897	0.01856
TCGA-FD-A6TI-01A	1	294	0.805479	5.867	2.318	0.0563	3.817	0	1.301	6.914	5.514	0.01026	2.237	1.778	0.02952	1.624	0.1546	0.1189	2.644	0.07877	7.72	0.02445	0.4075	0	8.297	1.942	0.1332	4.224	0.1736	1.105	1.88	6.83	1.64	0.06013	0.01389	1.362	1.339	0.07285	0.2507	0.8795	0	0.4912	0.9749	0.02214	0.9512	0.5729	0	0	1.229
TCGA-DK-A3IV-01A	1	294	0.805479	3.023	0.07669	0.01551	5.188	0	1.937	4.587	6.41	0.05535	1.678	0.5367	0.01845	1.249	0.1848	0.4133	0.3079	0.04412	0.5229	0.01628	1.87	0	4.857	1.393	0	3.855	0.7194	1.359	0.1427	2.245	0.5546	0.07451	0.0811	2.992	1.819	0.04879	0.9914	0.1441	0	0.6578	1.961	0.2039	0.449	1.392	0.08807	0	4.794
TCGA-K4-A4AC-01A	1	278	0.761644	3.172	0.1247	0.08557	1.607	0	1.47	7.544	1.51	0	2.253	0.8348	1.432	0.03794	0.07276	0.0236	1.003	0.1065	5.543	0	0.3226	0	3.254	2.648	0	4.311	1.821	0.1299	0.03803	7.071	0.7512	0.2484	0	0.4307	0	0.3985	1.627	0.1541	0.01471	0.0394	1.104	0.4645	0.9303	0.5929	0.2559	0	0.01352
TCGA-HQ-A5ND-01A	1	274	0.750685	5.617	0.4808	0.007266	2.375	0	1.935	7.008	2.756	0	3.86	0.5772	0.02578	0.5542	0.3202	0.1043	3.204	0.03718	6.159	0.01143	0.2961	0	7.561	2.39	0.204	4.304	2.292	0.709	0.01741	3.124	1.786	0.02127	0	0.6489	1.125	0.3664	1.993	0.05538	0	0.8919	1.484	0.1678	0.8539	0.5229	0.1509	0	0.3493
TCGA-C4-A0EZ-01A	1	273	0.747945	2.725	3.366	0.1629	0.1322	1.007	1.259	3.433	0.4465	0.3507	1.544	1.202	0.08846	0.05018	1.401	0.1356	0.06965	0.2049	0.6263	0	0	0	4.506	2.569	0	0.3381	3.401	0.3366	0.0102	4.847	0.5242	0.009363	0	1.809	0	0.117	0.2676	0.122	0.05775	0.04697	1.585	0.3905	0.2753	1.48	0.02763	0.1497	0.0215
TCGA-FD-A3B5-01A	1	272	0.745205	4.954	0.537	1.508	0.7017	0.06671	1.709	8.259	1.605	0.2736	4.16	0.08618	2.457	0.01618	0.8348	0.03729	4.457	0.05169	6.072	0.01594	0	0.06319	6.864	5.202	2.735	5.476	1.734	0.6508	0.1546	6.75	1.467	0.2782	0.04026	0.965	0.0251	0.1823	2.458	0.1964	0	0.1935	1.943	4.132	1.119	0.1449	0.107	7.247	0.04251
TCGA-FJ-A871-01A	1	272	0.745205	4.724	0.05463	0	1.82	0.02781	1.419	6.695	1.925	0.0547	2.142	0.6446	3.805	0.7442	1.95	0.08154	0.01901	3.613	0.3144	0	0.09146	0	4.84	7.078	0	1.727	1.368	1.831	0.3313	9.748	0.3526	0.6911	0.5854	1.333	0.1762	0	0.4547	0.1805	0.04561	0.09583	1.149	0.7187	0.9174	0.8335	0.08	0	0.1514
TCGA-ZF-AA4U-01A	1	262	0.717808	2.133	0.05506	0	6.277	0	1.269	4.996	5.848	0	0.5682	0.3675	0	3.211	0.1798	1.9	0.04004	0.1689	0.4726	0	1.737	0	6.208	1.127	0.02647	3.283	1.019	1.225	0	1.411	0.444	0.03485	0.02123	2.18	1.982	0.03766	0.1358	0.01175	0	5.285	1.431	0	0.667	1.075	0	0.01784	1.438
TCGA-GV-A40E-01A	1	261	0.715068	3.664	0.2359	0.07376	1.484	0.05533	2.254	7.011	2.268	0.2507	2.866	0.2363	0.4558	0.0785	1.151	0.02782	3.22	0.1249	1.881	0.05839	0.4797	0	5.472	4.21	0	4.172	2.09	0.1464	0.6867	9.536	2.54	0.9788	0	1.527	0.1489	0	2.242	1.785	0.1119	2.404	1.511	0.1739	0.9151	0.5867	0.205	0.01409	0.01065
TCGA-ZF-AA56-01A	1	259	0.709589	5.566	1.905	0.1702	2.823	0.09035	4.451	6.637	5.462	2.542	2.91	8.222	0.5503	1.874	3.313	0.1376	3.826	1.162	2.161	0.1943	0.4459	0.3506	6.617	3.923	0.312	3.915	2.01	1.134	0.2023	6.547	0.6774	0.2178	0.8261	0.9238	0.3375	0.1269	1.776	0.9577	0.1692	1.106	1.235	0.2559	2.177	0.6572	2.018	0.2825	3.293
TCGA-GV-A3QH-01A	1	258	0.706849	1.336	0.08461	0.01497	7.213	0	1.873	4.908	5.506	0.01478	0.1121	0.139	0.00715	1.529	0.2811	0.1076	0.1545	0.01719	0.07595	0	2.821	0	2.005	1.062	0	1.921	0.9256	3.256	0.1121	3.574	0.4632	0.04361	0	1.87	0.06109	0.02375	0.6072	0.08974	0	1.122	2.223	0.03032	0.9694	0.7409	0.08509	0	2.554
TCGA-2F-A9KW-01A	1	254	0.69589	3.947	0.6288	0.1887	2.219	0	0.7216	7.792	4.986	1.096	2.622	1.251	0.4716	0.1284	0.1231	0	0.03372	0.8176	1.628	0	0.1211	0	3.823	2.687	0.08183	3.363	1.629	1.198	1.927	6.621	0.5549	0.2593	0	1.137	0.2488	0.152	0.326	0.5135	0.06068	0.07476	1.985	0.5997	0.7658	3.375	0.9565	0.05549	2.682
TCGA-BT-A20W-01A	1	254	0.69589	3.353	0.3872	0.0392	4.405	0	1.255	4.908	6.743	0.009768	1.004	0.7578	0.01412	4.912	0.4696	0.4413	0.04959	0.9275	0.08979	0	1.844	0	4.032	3.053	0	2.961	1.092	2.117	0.1366	4.654	0.05511	0.04318	0.05218	2.497	0.09561	0	0.8128	0.6547	0.0362	1.712	1.665	0.04185	0.6972	2.142	0	0	2.017
TCGA-XF-AAMW-01A	1	253	0.693151	4.355	1.2	0.1772	1.658	0	0.8267	7.316	2.585	2.302	5.419	0.4648	3.188	1.368	2.914	0.01739	1.581	3.098	1.829	0.01844	0.4526	0.09058	7.288	3.724	0.1136	4.178	2.596	0.6586	0.009414	9.775	0.08099	0.1165	0	1.37	0.1396	0.1596	2.666	1.25	0	0.3231	1.328	0.1567	1.07	0.7827	0.3216	0.02622	0.6488
TCGA-BT-A20X-01A	1	251	0.687671	5.414	0.8602	0.2508	0.3901	0.3107	0.8441	8.532	1.739	2.915	5.525	0.4263	0.08249	0.00824	0.3055	0.007651	1.568	0.9271	4.981	0.03219	0.1476	0.03243	6.79	3.168	1.374	5.25	2.139	0.3179	0.1381	5.403	1.489	0.9622	0.02738	0.3748	0	0.3488	2.5	0.2223	0.01894	0.09951	1.194	0.6912	0.9528	0.6083	0.5551	1.383	0.01742
TCGA-DK-A3IN-01A	1	250	0.684932	3.772	0.1406	0.2082	2.683	0.07902	1.154	6.962	4.934	0	2.786	1.069	1.319	0.2646	0.6112	0.05294	3.076	0.2833	1.348	0.0469	0.4632	0.01908	4.413	3.695	0.1165	4.447	2.258	1.156	0.54	9.138	1.428	0.1113	0	1.235	0.04448	0.0286	2.113	3.475	0.2738	2.37	1.313	0.1408	1.143	0.4688	0.1021	0	0.1182
TCGA-DK-A3IM-01A	1	248	0.679452	5.447	0.4674	1.979	0.5842	0.6445	1.756	8.004	1.12	2.52	4.764	0.06458	0.7308	0.04762	0.9139	0.05872	2.214	0.1565	4.007	0.007926	0.1443	0	7.213	3.608	0.06593	5.525	1.29	0.2742	0.4274	5.991	1.245	0.9686	0.3249	0.5053	1.355	0.2227	1.279	1.225	0.05481	0.1321	1.442	2.256	0.7636	0.2814	0.1062	0.0336	0.01701
TCGA-E7-A97Q-01A	1	246	0.673973	3.384	0.0957	0.03672	7.274	0	1.325	3.773	5.574	0	0.7772	0.8498	0.156	3.609	0.3263	0.02192	0.526	0.2251	0.3201	0	3.252	0.01175	4.534	2.946	0	3.418	0.5296	1.76	0.1364	6.56	0.09167	0.08497	0.1864	3.421	1.141	0.0693	0.5224	0.29	0	3.522	2.651	0.159	0.6743	4.264	0.2389	0.01661	0.633
TCGA-DK-A2I2-01A	1	237	0.649315	4.052	0.3404	0.03272	1.36	0	2.194	6.407	1.794	0.05132	2.92	1.116	0.7413	0.141	1.416	0.009792	1.575	0.2019	2.987	0	0.1865	0.01046	5.215	3.135	0.02195	4.859	1.787	0.1592	0.1747	7.352	0.5271	0.61	0.06912	0.5602	0	0	1.575	1.242	0	0.3148	1.061	0.372	0.7816	0.3329	0.3791	0	0.01118
TCGA-GU-A762-01A	1	232	0.635616	4.967	0.4538	0.006922	1.249	0.1474	1.622	6.874	3.064	0.09279	3.053	1.098	0.1097	0.1475	0.1614	0.06052	0.02099	0.3108	0.6352	0	0.2833	0	4.291	3.679	0	3.872	1.352	0.4861	0.392	6.087	0	0.01017	0	0.7752	0.1	0	1.05	0.398	0.9565	0.04539	1.55	0.4787	0.5123	0.2339	0.02999	0	0.218
TCGA-XF-AAML-01A	1	232	0.635616	1.621	0.2256	0.03114	5.036	0	1.875	4.581	6.784	0	0.7447	0.103	0.02231	2.958	0.4619	0.1051	0.2624	0	0.3591	0	0.9887	0	5.75	1.727	0	2.064	0.3078	0.814	0.09754	2.984	0.4325	0.03054	0.3252	1.616	0.7393	0.04922	0.5179	0.03443	0.01923	0.7246	1.776	0.006392	0.6022	1.198	0	0	0.1518
TCGA-GD-A76B-01A	1	224	0.613699	2.795	0.3335	0.05309	5.221	0	1.82	4.81	6.779	0.04091	0.3508	0.5875	0.008557	1.96	0.5943	0.07812	2.481	0.2026	0.5	0	1.428	0.009501	3.314	1.962	0.05901	0.95	0.2302	0.8158	0.03802	4.776	0.4364	0.02627	0.2769	2.49	2.213	0.05623	0.5189	0.1252	0.01104	1.642	1.706	0.02905	0.3526	1.465	0.07664	0	0.466
TCGA-BL-A13I-01B	1	223	0.610959	5.208	5.038	0.03391	0.4888	0	5.154	7.073	1.637	6.99	4.503	7.604	0.06391	0.03612	4.036	0.1142	0.2353	2.036	1.565	0.7108	0.3085	2.574	7.954	3.924	0.07448	3.796	3.38	1.96	0.9033	9.011	1.061	4.115	2.972	2.765	0.08291	2.958	3.359	1.967	0.6102	0.1272	2.044	0.3239	2.752	0.5987	2.701	0.05047	0
TCGA-BL-A13I-01A	1	223	0.610959	4.169	4.247	0.003317	0.1296	0	5.926	7.35	2.132	8.013	3.684	9.549	0.007099	0.02109	3.884	0.01959	0.01677	1.64	0.03064	0.5504	0	1.952	8.111	5.404	0	2.974	1.601	1.375	1.032	8.991	1.936	1.96	3.492	1.512	0.01643	1.591	3.408	1.132	1.347	0.09788	1.665	0.3258	3.784	0.1717	3.255	0.007438	0.1069
TCGA-G2-A3IB-01A	1	220	0.60274	6.618	3.068	3.611	0.9576	0.04789	5.021	8.982	1.504	3.948	3.942	8.199	0.7501	0.00868	2.661	0	5.716	1.88	5.799	0.05055	0.4826	0.1241	5.798	8.143	1.842	4.225	2.116	0.267	0	3.537	0.2791	0.1875	1.091	0.4641	0	1.082	2.214	0.3323	0.01995	0.1088	0.8435	1.023	2.598	0.1946	0.611	3.039	0
TCGA-FD-A62O-01A	1	216	0.591781	2.606	0.1153	0.007715	6.295	0	1.212	5.869	5.992	0	0.7911	1.203	0.05953	7.038	0.3662	0.4075	0.8915	0.1029	0.2121	0.02416	2.133	0	2.925	2.397	0.0508	3.804	1.238	2.129	0.04877	6.847	0.05367	0.0667	0	1.906	1.057	0.07201	0.7928	0.3143	0	1.83	1.866	0.09151	1.025	2.808	0.03339	0.2098	2.089
TCGA-GU-AATQ-01A	1	213	0.583562	4.125	1.377	0	2.462	0.06193	4.991	4.336	2.917	0.5972	3.11	9.532	0.04966	0.1503	1.558	0.928	0.3549	0.1394	1.683	0	0.669	0.1491	7.131	2.01	0.09159	3.961	1.423	0.8769	0.06648	4.771	0.662	0.1388	0.6084	1.466	0.3429	2.188	1.114	0.01041	0.07626	0.2076	1.693	3.168	2.48	0.9116	0.1186	0.06218	0.9618
TCGA-G2-AA3C-01A	1	211	0.578082	4.589	0.1455	0	0.7279	0	5.165	4.49	3.289	0.1949	1.887	7.381	0	0.02792	0.1127	0.01303	0.0699	0.1026	0	0	0	0	7.084	4.782	0	2.349	2.244	0.279	0.09566	8.008	0.02471	0.2163	0	1.039	0.0432	0	0.6796	0.5212	0.4681	0.0218	1.108	0.1913	1.118	0.23	0.5396	0	0
TCGA-XF-AAMX-01A	1	206	0.564384	2.152	0.1366	0.9057	6.408	0.07674	1.442	6.464	7.511	0.05124	0.5868	0.5825	0.07958	0.1724	1.979	0.6182	2.738	0.1983	0.05377	0.06777	1.944	0	2.772	2.985	0.1402	0.8807	1.339	0.5846	0.03489	6.333	0.2084	0	0.1133	1.419	4.011	0.3361	0.3977	0.04167	0.03215	1.194	2.627	0.02665	0.7948	0.6868	0.2142	0.01965	0.02958
TCGA-BL-A3JM-01A	1	205	0.561644	2.857	1.544	0.07417	0.3504	0.4682	2.425	4.671	1.768	0.2295	0.7738	7.291	0.3296	0	0.8814	0.02103	0.01442	1.506	0.02201	0.0149	0	0.02246	5.034	3.191	0	0.553	1.368	0.9181	0.6755	6.67	0.4074	0.07497	0.08641	1.357	0.04657	0.2303	0.3587	0.1276	0.09344	0.03513	2.299	0.1723	1.234	1.083	0.04096	0	0.05538
TCGA-BT-A0S7-01A	1	200	0.547945	5.011	0.2536	2.027	0.09899	0.2248	2.965	7.363	1.858	0	2.461	2.475	0.07566	0	0.3112	0	3.454	0.821	2.481	0	0	0	4.773	1.641	3.508	5.694	1.512	0.4246	1.694	5.45	1.602	0.01591	0	0.2876	0.07897	0.194	2.147	0.1008	0.03959	0.01796	0.7877	0.5234	1.858	0.1543	0.2199	0.04804	0.1066
TCGA-XF-A8HC-01A	1	200	0.547945	3.601	0.1012	0.009127	5.52	0	1.904	4.315	8.446	0.08762	0.1768	0.09031	0	2.821	0.1666	1.814	0.02763	0.03122	0	0	1.839	0	6.987	2.39	0	2.545	0.2058	1.651	0.2049	1.635	0.1	0	0.3272	2.309	2.612	0	0.049	0.1011	0.01679	2.405	2.185	0.01114	0.4347	2.954	0	0	0.4611
TCGA-FD-A62P-01A	1	191	0.523288	7.196	0.293	1.708	2.082	0	1.339	8.251	5.201	0	1.999	1.384	0.9357	0.2615	0.5308	0.1215	3.371	0.1132	6.273	0	0.4393	0	6.886	4.313	2.009	3.674	1.512	0.453	1.017	6.183	0.3798	0.0971	0.08855	0.8864	0.1025	0.07926	1.942	0.1552	0.07668	0.0488	1.483	0.7571	0.9675	0.1863	0	0.1283	0.0144
TCGA-XF-A9SU-01A	1	182	0.49863	2.939	0.1663	0.02892	4.362	0	1.201	5.488	5.967	0.2139	0.9807	2.168	0.2129	2.662	0.5305	0.6332	0.01964	0.9576	0.02995	0.01525	0.2666	0	4.095	3.191	0	2.692	0.7432	0.7599	0.3817	7.255	0.2168	0.06987	0.0258	1.257	2.231	0	0.2795	0.2009	0.01785	3.216	1.415	0.04102	0.5133	1.35	0.2349	0	0.1112
TCGA-FD-A5BX-01A	1	173	0.473973	5.569	0.7673	0	0.2857	0.03701	0.6643	6.197	2.715	0.008248	3.694	1.692	0.01193	0.06552	0.3278	0.08459	0.00849	4.007	0.2285	0	0.1209	0.01324	4.511	6.278	0	0.6012	1.203	1.829	0.05278	8.724	1.982	0.06037	0	0.6594	0.12	0	0.3188	0.05464	0.08994	0.04119	1.058	0.03539	0.4808	0.4309	0.2667	0	0.2112
TCGA-ZF-AA5N-01A	1	168	0.460274	6.795	2.55	0.1667	2.312	0	2.156	9.632	3.46	0	4.769	0.3417	3.121	4.156	0.03485	0.1494	2.765	0.05968	7.399	0.05462	0	0	6.944	7.116	0.05789	4.516	1.502	0.4114	2.169	9.992	0.6837	0.463	0	0.9887	0.7137	0.4338	0.7054	0.604	0.03225	0.7674	1.083	0.1141	1.284	0.5547	0	0.07727	1.168
TCGA-FD-A3SO-01A	1	168	0.460274	3.1	0.1693	0.02069	0.2788	0	2.413	7.084	3.018	0	4.065	1.103	1.853	0.04376	0.6151	0	3.261	0.3771	0.2922	0.03245	0	0	6.803	5.227	0	4.614	2.175	0.2271	2.779	8.598	2.132	1.339	0.01846	0.5638	0.01718	0.8329	1.344	1.512	0.1691	0.1737	0.9698	0.7949	1.237	0.5267	0.3002	0	0
TCGA-FD-A5BV-01A	1	163	0.446575	4.032	0.3335	0.04213	5.188	0	0.9528	6.007	6.594	0	1.944	0.484	0.02272	2.153	2.386	0.8326	0.1928	0.3281	3.261	0.03328	1.476	0.01686	5.235	2.32	0	3.18	1.327	1.547	0.02547	3.751	2.189	0.07653	0	2.491	0.02634	0	0.3254	0.2983	0	2.251	1.546	0.03227	0.4841	1.843	0	0	0.9388
TCGA-BT-A20R-01A	1	154	0.421918	6.395	1.224	0.01255	2.054	0.3925	1.058	7.861	4.563	0.006207	2.303	2.641	1.612	0.3635	0.6822	0	2.9	0.5305	5.329	0	0.7287	0	7.182	4.131	0	3.098	1.225	0.4152	1.761	8.793	0.3328	0.07234	0.5648	0.9001	0.09115	0.1701	0.3054	0.3349	0.02308	0.1011	1.989	0.6195	0.4724	0.3187	0.1564	0	0.4231
TCGA-BT-A20V-01A	1	154	0.421918	4.383	0.9026	0.03017	1.328	0.7597	1.771	7.23	3.626	0	3.87	0.04367	0.5538	1.587	4.256	0.1019	0.3551	0.01741	1.649	0.03166	0.3982	0	6.69	2.27	0.4363	5.234	1.814	1.004	0.4805	1.531	2.113	0.01487	0.3161	0.7799	0.8806	0.4181	1.119	0.01863	0.2726	0.6159	1.435	0.1018	0.3422	0.6331	0.08615	0	0.8095
TCGA-CU-A0YO-01A	1	149	0.408219	4.953	0.3081	0.06019	2.166	0	1.459	6.027	5.833	0.03741	0.9975	2.872	0.01637	2.117	0.9204	0.2216	3.438	1.309	3.063	0.05926	0.2143	0.01214	6.244	3.563	0.321	4.51	1.119	1.194	0.07791	4.885	0.3714	0.01126	0	0.6693	0.6504	0.07152	1.042	0.6669	0.01411	2.138	1.016	0.09529	0.7724	1.082	0	0	0.9075
TCGA-DK-A3IK-01A	1	146	0.4	2.885	0.2905	0.01105	5.967	0	1.549	5.964	6.769	0	0.7202	2.021	0.3027	4.26	0.1539	0.2139	0.1085	0.2456	0.08374	0	1.939	0	3.445	3.01	0	3.996	0.6411	2.224	0.2068	6.134	0.08379	0.06384	0.05815	2.259	1.643	0.07731	0.3034	0.3715	0.08929	1.247	3.86	0.01013	0.3284	2.414	0.07091	0	3.368
TCGA-GU-A767-01A	1	144	0.394521	4.367	0.2612	0.07616	4.884	0.06223	1.141	3.642	7.755	0.02089	0.5152	2.059	0.05968	3.03	0.4546	0.3035	0.007203	0.3177	0.3771	0.01115	1.027	0	5.391	2.924	0	1.695	0.5717	2.89	0.1968	4.242	0.1251	0	0.2118	1.36	0.7644	0	0.2062	0.1256	0.03882	3.732	2.888	0.01296	0.5767	3.103	0	0.06248	0.863
TCGA-BT-A3PH-01A	1	142	0.389041	3.838	0.1636	0.005034	4.447	0	0.8173	8.108	6.955	0.004967	0.4108	2.738	0.007185	2.889	0.206	0.5931	3.31	0.1328	5.705	0.03142	0.6583	0	7.057	5.521	0.03332	3.414	0.4817	0.5341	0.02802	5.413	0.04906	0.02208	0.02672	0.6928	0.04932	0.9516	0.07536	0.1701	0.009273	0.03312	1.835	0.0603	1.001	1.543	0.4979	0	0.07497
TCGA-FD-A6TH-01A	1	131	0.358904	4.796	0.524	0.834	0.4543	0.1011	3.186	6.193	2.483	0.004615	3.906	1.617	1.176	0.0872	0.2112	0.006938	5.009	0.203	3.013	0.007359	0	0.007413	3.42	3.565	0.01557	3.443	1.547	0.36	3.033	9.785	1.166	0.5397	0.01247	0.8276	0.02312	0	2.02	0.07085	0.0257	0.8703	1.826	0.8312	1.192	0.7629	0.02031	0.01048	0.4355
TCGA-XF-A9ST-01A	1	128	0.350685	2.053	0.08061	0.7603	1.127	0	0.7524	6.088	1.513	0	0.5716	1.468	3.575	0.1813	0.04521	0.06267	0.03464	0.128	0.09096	0	0.3447	0	1.773	3.497	0.5057	1.684	1.131	0.9626	3.028	3.707	2.123	0.03758	0	0.3093	0.063	0	0.3642	0.05008	1.989	0.00715	1.578	0.8537	0.7979	1.423	0.6309	0.01925	0.3492
TCGA-FD-A3B7-01A	1	122	0.334247	4.865	0.3611	0.1389	0.5475	0.9682	1.214	6.098	3.241	0.005523	5.352	0.9209	0.9467	1.071	0.4729	0.01656	0.899	0.7967	5.148	0.2207	0.08198	0.02645	5.672	4.544	0.05517	7.168	2.098	0.5703	0.3319	8.639	0.6673	0.3564	0	0.4526	0.1204	0.3955	1.662	0.9004	0.06079	0.4002	1.033	0.4694	0.2519	0.5955	0.4756	0	0.1787
TCGA-XF-AAN8-01A	1	118	0.323288	7.872	0.4908	0.01126	0.5362	1.326	0.935	7.616	2.823	0.05469	2.225	3.992	0.4296	0.05321	0.8623	0.1736	0.01143	1.173	1.409	0.103	0	0	6.62	5.654	0	2.564	2.211	0.5508	2.921	7.597	0.07775	0.3907	0	1.524	0.3915	0.05294	0.3939	0.6342	0.08107	0.01865	0.9678	0.08702	0.593	1.093	1.136	0	0.3092
TCGA-ZF-A9RE-01A	1	106	0.290411	5.659	0.07837	0.06555	2.427	0	2.959	7.991	2.414	0.1114	3.284	6.165	0	0.6132	0.6384	0.4732	2.904	0.01438	4.639	0.02617	0.4325	0.03936	7.104	3.473	0.159	4.674	1.632	1.089	0.0848	2.825	1.216	0.163	0.087	1.605	0.5342	0.07787	0.9797	0.09865	0.01538	0.1393	2.052	0.7403	1.389	1.124	0	7.012	0.2947
TCGA-FT-A3EE-01A	1	99	0.271233	4.427	0.05544	0.07452	2.639	0	1.547	8.418	3.126	0.003768	1.542	0.892	0.07969	2.197	0.08399	0.3421	0.2227	3.697	0.3329	0.01795	0.2622	0.006054	6.702	2.306	0.01272	6.276	1.886	1.916	0.05414	8.717	0.06862	0.1746	0	1.133	0.8515	0.08847	1.745	2.968	0.04172	0.08929	1.82	0.02086	1.008	0.9157	0.1278	0	0.8225
TCGA-XF-A9SJ-01A	1	98	0.268493	3.949	0.3102	0.02248	3.3	0.2759	1.303	5.46	5.457	2.695	2.58	1.53	0.3566	1.76	0.2316	0.07643	0.007651	0.5814	0.01169	0	0.7728	0	7.433	3.946	0	3.039	0.8057	0.6259	0.8117	6.519	1.823	0.08624	0.09762	1.373	0.143	0.0356	0.4355	0.6057	0.4612	3.528	0.8566	0.06757	0.5663	0.748	0.2142	0.01686	0.9234
TCGA-FD-A6TG-01A	1	93	0.254795	3.36	0.1731	0.0118	4.082	0	1.63	4.996	6.009	0.107	1.285	3.459	0.08625	0.7227	0.4843	0.5613	0.0819	0.3677	0.04533	0.09043	1.12	0	2.889	2.948	0	2.459	1.104	0.9146	0.05132	7.42	0.5448	0	0.136	1.374	1.653	0.02801	0.7423	0.1435	0.1256	5.021	1.671	0.5548	0.8634	1.209	0.8961	0	0.282
TCGA-XF-AAMT-01A	1	90	0.246575	4.34	0.1917	0.03652	1.894	0.8803	0.9624	6.24	3.852	0.2659	3.585	2.023	2.852	0.6034	1.669	0.01819	0.3289	0.2793	1.841	0.07565	0.1744	0.05752	4.78	4.133	0.02046	5.299	2.34	0.3814	0.2406	8.323	0.632	0.4079	0	1.189	0.06007	0.1925	2.339	0.2308	0.12	0.196	1.735	1.623	0.6738	0.4538	0.2915	0.1696	0.05133
TCGA-ZF-AA4N-01A	1	88	0.241096	4.293	3.354	0	0.4825	0.1476	4.995	7.525	0.9334	7.865	4.088	9.435	0.5922	0	5.001	0.03818	0.3369	4.352	1.522	0.5412	0	3.168	7.007	3.633	0.08458	3.707	2.784	0.7882	0.08123	10.5	0.1065	1.203	3.848	1.514	0.02145	3.043	1.672	2.083	0.9175	0.1044	1.279	0.444	2.904	0.368	3.968	0.3757	0.07183
TCGA-K4-A4AB-01B	1	84	0.230137	4.557	0.4201	0.0578	3.022	0	1.875	6.637	5.732	0.2406	1.849	2.48	0.1781	1.424	0.2799	0.6568	1.369	0.5527	5.487	0.01156	0.3867	0	5.858	2.935	0.1407	4.314	1.412	0.5573	0.08044	6.662	0.4525	0.09442	0	1.286	0.7862	0.5965	0.5185	0.1837	0.0534	1.067	1.525	0.5508	0.7057	1.732	0.1234	0.04883	0.4659
TCGA-BL-A13J-01B	1	81	0.221918	4.897	0.2806	2.181	4.637	0	1.368	7.221	4.222	0.02644	3.357	0.4805	0.1204	0.1043	0.9478	0.059	1.383	0.1335	0.1962	0.323	3.714	0.0213	4.358	2.854	0.4604	6.073	2.91	1.436	0.2113	6.842	0.07451	2.252	0.03572	3.53	0.1286	0.2375	2.586	2.31	0.02473	1.381	2.482	0.2001	0.3245	1.699	0.1135	0.1166	0.7238
TCGA-BL-A13J-01A	1	81	0.221918	4.592	0.1244	3.107	2.633	0	1.702	7.428	4.42	0.02465	3.189	1.321	0.5431	0.9178	0.576	0.01065	1.19	0.06874	0.03508	0.02807	0.3082	0.03079	5.155	3.557	0.02386	5.517	2.11	0.8305	0.0911	8.15	0.1926	0.5575	0.03705	1.383	0.03449	0.05807	2.231	0.6409	0.009593	1.381	1.77	0.1476	0.7008	0.8034	0.0311	0.2323	0.7843
TCGA-5N-A9KI-01A	1	76	0.208219	5.107	0.7271	0.0067	3.046	0	2.237	7.593	5.44	0.05843	1.596	2.215	0.4636	5.263	0.8765	0.08704	3.244	0.05674	4.169	0	0.433	0	8.136	3.351	0	3.387	1.098	0.4703	0.8407	7.266	2.765	0.1764	1.167	1.578	0.8284	0.1228	0.6199	0.1074	0	0.09184	1.007	0.02439	0.4369	0.6956	0.3149	0.015	3.932
TCGA-FD-A6TF-01A	1	69	0.189041	7.789	1.551	0.6458	0.8513	0.05669	2.706	8.515	3.589	0.0127	3.912	3.264	0.2765	0.08041	0.5479	0.05646	4.177	0.4468	6.09	0.06956	0	0	6.721	4.07	0	3.935	1.219	0.6731	1.449	8.471	2.711	0.06506	0.2531	1.406	1.225	0	2.126	0.2022	0.1035	0.5102	1.211	0.5128	0.6679	0.6269	0.1852	0.02874	0.6986
TCGA-E7-A4XJ-01A	1	68	0.186301	2.924	0.2897	0.08431	6.49	0	1.38	7.445	5.139	0	0.8721	1.07	0	3.067	0.1463	1.583	0.4364	0.1272	1.521	0	0.5877	0	6.085	2.522	0	2.858	0.4167	1.998	0.2738	6.056	0	0.0281	0	2.316	0.1589	0	0.5719	0.1961	0.1836	0.06272	1.875	0.08576	0.6327	1.284	0	0	0.8246
TCGA-DK-A1A5-01A	1	65	0.178082	3.678	0.36	0.1538	3.338	0.1263	1.457	7.058	3.853	0.009672	2.856	1.772	0.4847	1.961	0.87	0.1457	0.08722	2.274	0.2194	0.007724	1.054	0	4.283	4.35	0	5.549	2.089	0.6844	0.06172	8.535	0.1517	0.02154	0	1.083	1.078	0	1.105	0.2751	0.01803	1.452	3.232	0.2452	0.7484	0.8613	0.2552	0	0.0411
TCGA-C4-A0F7-01A	1	62	0.169863	4.202	0.2762	5.019	0.2152	0.01887	1.559	5.707	1.2	0.008357	3.905	1.528	0.08253	0.006776	1.376	0.01879	2.721	0.4493	2.824	0.01332	0.1224	0.006723	5.884	3.269	0.9594	4.266	1.509	0.9646	0.9377	5.254	3.111	0.1872	0.7255	0.8001	0.03135	0	0.2643	0.5218	0.6807	0.06552	0.8501	0.2141	0.9502	0.4566	0.03663	0	0.01433
TCGA-XF-A8HH-01A	1	57	0.156164	4.282	0.2417	0.008069	4.909	0.03574	0.9275	7.6	6.267	0.01588	1.171	2.239	0.03426	0.1357	0.9025	0.01196	0.418	0.3235	0.5219	0.03773	1.952	0	3.385	3.311	0	2.908	0.5647	0.3527	0.1995	7.181	0.06705	0.03527	0.04264	1.992	0.116	0	0.5106	0.0841	0	0.1408	2.59	0.0581	0.744	1.788	0.069	0	0.1924
TCGA-CU-A5W6-01A	1	56	0.153425	2.424	0.3347	0.1639	5.061	0.03199	1.295	6.231	6.429	0.04219	0.6204	0.3025	0.06563	1.508	0.3143	0.1527	0.3846	0.108	0.7195	0.0226	0.8712	0	4.092	2.342	0.04754	2.767	0.7351	0.7464	0.1847	4.516	0.3197	0.2795	0.07536	0.7552	1.016	0.4923	0.1939	0.2084	0.02644	0.8509	2.421	0.9739	0.83	1.274	0.2328	0.7921	0.4313
TCGA-S5-A6DX-01A	1	56	0.153425	1.774	0.1645	0.08093	4.25	0.08044	0.8199	4.416	5.383	0	0.5327	1.644	0.02618	0.2443	0.4417	0.09304	0.009363	0.1796	0.02847	0.08485	0.5676	0	4.065	2.334	0	1.712	0.782	0.4652	0.1809	4.502	0.05138	0.02695	0	1.147	0.8069	0	0.2005	0.1273	0.03373	3.714	1.451	0.08764	0.4057	2.869	0	0.1385	0.8601
TCGA-YC-A9TC-01A	1	20	0.0547945	2.848	2.84	0.006635	1.745	0	4.526	2.721	1.96	0.3377	0.8119	0.5418	0.01418	0.01059	0.9456	0.009839	0	0.1828	0.2022	0.04129	0.1873	0	4.042	2.656	0	5.61	0.9075	0.1747	0.02116	5.367	1.518	1.855	0	1.746	0	0.2339	2.048	1.349	0.0718	0.03816	1.134	0.02016	2.171	0.9755	0.9151	0	1.401
TCGA-4Z-AA80-01A	1	19	0.0520548	2.632	0.08459	0.3337	5.103	0	0.8672	4.262	7.896	1.515	0.7657	0.2012	0.006224	2.477	0.1593	0.01291	2.998	0.02979	0.1665	0.7125	1.065	0.04098	2.144	1.192	0	3.463	0.3008	2.186	0.02773	2.456	0.06045	0	0	0.8565	1.671	0	0.0257	0.03502	0.01602	2.779	3.273	0.005322	0.4378	2.627	0.821	0	0.7811
TCGA-DK-AA6S-01A	0	5050	13.8356	3.715	0.3576	0.03473	2.76	0.03877	1.901	4.898	3.941	0.03427	2.729	1.688	1.445	4.461	3.576	0.3256	0.2305	0.5987	0.9469	0.01377	0.544	0.02762	3.632	4.04	0.02907	2.141	1.283	1.167	0.0279	8.071	0.2607	0.1704	0.1345	1.456	0.7629	0.1958	0.7287	0.6495	0.03206	1.323	1.784	0.167	0.6408	0.7989	0.03787	0	2.116
TCGA-DK-AA6R-01A	0	5041	13.811	5.297	0.4957	0.1368	1.257	0	1.481	8.926	2.604	0.02218	3.388	0.9758	0.901	0.1048	0.5593	0	5.186	0.08835	7.817	0.02359	0.3059	0	7.065	5.857	0.2956	4.327	2.434	0.1296	0.05929	5.641	0.8052	0.09665	0	0.4044	0	0.5357	1.981	0.4572	0.0412	0.09702	1.378	0.0274	1.117	0.1992	0.03261	0.4606	0.02538
TCGA-DK-A3WY-01A	0	4967	13.6082	3.171	1.159	0.04008	1.242	0.05935	1.176	5.485	3.296	0.1155	1.841	2.606	0.1644	1.471	0.8699	0.3626	0.02049	0.5472	0.07187	0.01063	0	0.02133	4.703	2.447	0	2.745	1.823	0.5426	0.5998	6.824	0.5241	0.03931	0	1.688	0.3028	0.06324	1.833	1.05	0.02478	0.1546	1.214	0.1932	0.5541	0.8008	0.1935	0	0.8702
TCGA-DK-A1AC-01A	0	3981	10.9068	2.556	0.1332	0.02142	4.019	0	0.9837	3.901	5.423	0.005312	0.829	0.7481	0.0305	0.02565	0.46	0.01593	0.5898	0.05473	0.04944	0	1.456	0	2.458	1.766	0	0.5649	1.373	1.94	0.1863	6.095	0.3503	0.06211	0	1.739	0	0.02551	0.4908	0.4997	0	2.44	3.393	0.05493	0.3806	2.124	1.044	0.01206	0.2122
TCGA-DK-A2I4-01A	0	3835	10.5068	4.841	0.5335	0.009782	3.267	0.06439	1.242	5.765	6.085	0.009652	2.058	1.239	0.3194	4.945	0.5542	0.3306	0.2299	0.3643	0.5035	0.01538	0.5961	0	4.907	4.147	0	3.71	1.71	1.152	0.2684	8.339	0.1638	0.1571	0	0.8382	0.1939	0.217	2.229	0.9366	0	0.3905	1.199	0.07303	0.8413	0.8189	0.1034	0	0.372
TCGA-XF-A8HE-01A	0	3817	10.4575	6.101	0.2923	0.04182	0.5636	0.7668	1.111	7.621	2.719	0.1204	3.289	0.1558	0.3122	0.4771	0.3821	0.06165	3.943	0.1936	5.407	0.07592	0.1026	0.05503	6.018	3.045	1.198	4.663	2.021	0.5163	0.09857	7.038	2.376	0.7464	0.1092	1.613	0.2863	0.03336	1.212	0.1177	0	0.3058	1.544	0.1631	0.724	1.225	0.1743	0.1363	0.08158
TCGA-UY-A8OD-01A	0	3432	9.40274	3.08	0.1588	0	5.468	0.03583	1.291	5.412	5.61	0.00798	1.114	3.801	0.9617	0.7742	1.36	0.6253	0.03258	0.57	0.025	0.1106	1.182	0.01281	6.191	3.769	0	2.054	0.601	1.589	0.3503	7.365	0.1829	0	0	1.663	0.241	0.1471	0.4804	0.1315	0.2595	0.07227	2.384	0.04869	0.5132	1.507	0.2587	0	0.5341
TCGA-DK-A1AD-01A	0	3420	9.36986	2.166	0.08968	0.07779	4.312	0	0.5415	2.918	6.272	0.01048	0.662	1.757	0.03385	3.515	0.4343	0.03902	0.08409	0.09764	0	0.008367	1.384	0	3.199	1.564	0	2.559	1.019	0.6918	0.0212	5.334	0.1088	0.02332	0.2361	1.58	0.7404	0.1218	0.2511	0.04453	0.009797	1.331	1.616	0.03852	0.3235	1.498	0.0458	0	0.202
TCGA-XF-AAMG-01A	0	3364	9.21644	2.951	0.2726	0.01599	4.119	0	1.436	3.236	6.525	0.0922	0.7757	0.8757	0.03405	0.02549	0.5567	0.05849	1.182	0.288	0.01244	0	1.227	0	2.885	2.594	0	2.611	0.8022	1.986	0.1175	6.665	0.2307	0.05795	0.1432	1.596	0	0	0.6867	0.3466	0.04384	2.702	1.788	0.06715	0.4548	1.159	0.1657	0	0.9738
TCGA-XF-AAMY-01A	0	3011	8.24932	3.024	0.2834	0.3853	5.024	0.2892	1.392	5.785	7.38	0.02336	1.172	1.722	0.1535	0.6497	0.8726	0.1513	0.4361	0.4699	0.2852	0	2.28	0	3.147	3.046	0.03935	3.627	1.314	1.95	0.517	7.356	0.1596	0.1812	0.4135	1.863	1.67	0.05586	2.239	0.08136	0.04338	0.5396	2.429	0.05013	1.006	1.033	0.1485	0	0.4634
TCGA-XF-A8HD-01A	0	2964	8.12055	3.816	0.4715	0.02227	4.62	0	1.395	7.514	2.548	0.02742	0.5009	0.6415	0.0199	0.2988	0.37	0.04913	0.4177	0.07536	0.101	0.008809	1.607	0.008875	5.593	3.247	0	3.611	0.4262	0.5225	0.129	9.165	1.02	0.6526	0	1.265	0.4618	0	0.723	0.2693	0.02056	0.275	1.256	0.08643	0.9437	0.3021	0.1838	0	2.247
TCGA-2F-A9KQ-01A	0	2886	7.90685	3.224	0.1455	0.03469	6.437	0.03107	1.128	4.469	6.79	0	0.4445	1.153	0.03468	4.761	0.108	1.094	0.007114	0.1273	0	0	1.574	0	3.503	2.496	0	2.956	0.3621	2.09	0.01121	5.541	0.07731	0.02051	0.01866	1.888	1.641	0.09718	0.0909	0.3111	0	3.664	5.833	0.004281	0.7795	1.966	0.2525	0	1.086
TCGA-ZF-A9RC-01A	0	2868	7.85753	2.853	0.08435	0.04627	5.631	0	1.325	5.459	4.988	0.02757	1.294	2.627	0.7798	0.1155	0.8038	1.429	0.1191	0.2791	0.1392	0.08623	2.585	0	2.914	3.767	0	1.861	1.522	1.25	0.3228	7.038	0.21	0.1446	0	2.134	3.361	0	0.445	0.2066	0.06778	4.682	1.618	0.2131	0.5194	1.161	0.04049	0	0.6244
TCGA-XF-AAMR-01A	0	2790	7.64384	3.692	1.782	0.01922	3.79	0.01435	1.87	5.109	1.361	0.06225	2.855	4.637	0.1672	1.851	0.8005	0.03779	2.039	0.379	0.2095	0.01012	0.7417	0	5.563	3.214	0.04247	3.489	1.109	1.517	0.2355	7.1	0.6261	0.03282	0.1396	1.632	0.08563	0.04543	0.9838	0.1512	0.005936	0.3936	1.586	0.2069	0.8276	1.045	0.1971	0.007222	2.744
TCGA-ZF-A9RL-01A	0	2703	7.40548	3.439	0.06834	0.0256	5.919	0	0.7908	3.141	7.03	0	0.1565	0.07322	0.04241	5.531	0.126	0.9553	0.1013	0.01476	0.1761	0	1.884	0	3.78	0.7701	0	2.281	0.5482	4.431	0.02734	1.489	0.04788	0	0.1108	2.884	3.34	0.04051	0.02534	0.05302	0.0158	3.232	2.82	0.01568	0.2149	1.808	0	0.0192	2.776
TCGA-DK-A2I6-01A	0	2656	7.27671	3.308	0.09017	0	2.1	0	2.019	8.365	1.512	0.00443	3.494	0.4075	0.06898	0.077	0.3677	0	0.01815	0.09739	0.006972	0.02109	0.1898	0	6.46	2.195	0	4.047	1.711	0.831	0.6527	7.182	0.6082	0.08974	0	0.5784	0.01114	0.2001	0.7016	0.1481	0.09627	0.05137	1.193	0.04061	0.8942	0.2021	0.2351	0	0
TCGA-XF-AAN3-01A	0	2625	7.19178	5.72	1.984	0.0357	3.442	0.142	4.584	6.821	3.091	0.005476	1.705	8.43	0.8166	0.5813	2.561	2.077	1.421	0.163	2.113	0.1575	0.3993	0.2871	6.905	2.815	0.07249	3.309	0.5824	0.749	0.03305	7.341	0.3963	1.225	1.537	1.19	2.888	1.931	1.126	0.1163	0.01022	1.318	1.48	0.03024	2.905	1.291	2.044	0.006231	0.04639
TCGA-XF-A9SI-01A	0	2423	6.63836	3.816	0.8419	0.007714	3.347	0.03418	2.622	5.511	5.023	2.347	1.415	3.226	0.262	5.535	3.623	0.6967	0.04638	0.6619	0.8141	0	0.2157	0	5.532	2.907	0	2.035	1.283	1.108	0.365	6.559	1.448	0.0448	0.04079	1.255	0.4992	0.1067	1.301	0.2437	0.04219	0.509	1.645	0.05103	0.8256	0.5672	0.06602	0	1.107
TCGA-UY-A78P-01A	0	2380	6.52055	5.381	0.473	0	1.326	0.06402	1.019	6.093	6.665	1.752	2.715	1.303	0.0614	1.677	0.3216	0.2212	2.574	0.5579	2.819	0.01148	0	0	4.983	3.73	0	2.517	1.72	0.8189	0.1236	6.097	1.471	0.1723	0.05755	0.8214	0.6371	0.1648	0.6916	0.288	0.06598	0.7543	1.158	0.12	0.6801	0.7802	0.208	0.04848	2.153
TCGA-2F-A9KT-01A	0	2352	6.44384	4.15	0.1229	0.2718	2.192	0.04252	0.7706	7.098	2.168	0.06514	1.492	0.7739	0.3145	0.5245	0.3054	1.119	2.467	1.909	3.218	0.1581	0.4878	0.03029	2.846	4.247	0.1235	4.255	1.933	1.256	0.05314	6.883	0.02703	0.3839	0	1.271	0.8732	0.04532	1.572	0.1992	0.01769	4.834	1.845	0.2971	0.7188	1.131	1.382	0.0215	0.06399
TCGA-DK-A6B0-01A	0	2330	6.38356	2.152	0.1397	0	5.23	0	1.093	3.801	7.297	0.2453	0.2043	0.3193	0.004494	6.33	0.2706	2.418	0.04412	0.02156	0.2008	0	0.6701	0	2.396	1.555	0	1.656	0.314	2.539	0.02999	1.864	0.168	0	0.04969	1.836	3.304	0	0.1815	0.05476	0.01158	1.641	1.523	0.02669	0.3445	1.456	0.02726	0.01408	0.5884
TCGA-UY-A78O-01A	0	2312	6.33425	2.584	0.0927	0.08149	6.775	0	1.19	5.883	7.65	0.0075	0.4194	1.141	0.03761	7.097	0.4269	2.126	0.1952	0.4954	0.0235	0.02381	2.168	0	2.821	2.029	0	1.035	0.1471	3.712	0.04806	4.012	0.05289	0.03324	0	1.911	3.385	0	0.08779	0.08731	0.02785	4.294	4.272	0.1709	0.4782	3.629	0.4773	0	5.426
TCGA-XF-AAN5-01A	0	2293	6.28219	6.596	1.79	0.0302	1.779	0	2.901	8.487	3.859	0	4.461	0.4694	0.2404	0.04799	3.481	0.2104	3.45	0.1258	6.55	0.07035	0.8442	0.02401	6.309	2.432	0	4.654	1.851	0.172	0.04811	5.091	1.023	0.1491	0.3908	1.168	0.1096	0.3816	1.494	1.079	0.05523	0.9363	1.713	0.1998	0.9164	0.5435	0.1275	0	0.05084
TCGA-XF-AAMQ-01A	0	2177	5.96438	3.342	0.08219	0	4.472	0.05578	0.7395	4.366	4.012	0.00834	1.824	0.447	0.009054	7.011	0.6039	1.693	1.126	0.05729	1.315	0	0.5279	0	6.325	3.23	0.0141	2.611	0.3856	2.327	0.08253	6.94	0.05872	0.006221	0	1.702	1.658	0.1534	0.9128	0.3644	0.007799	3.174	1.574	0.03831	0.5961	1.487	0.1241	0.02828	2.01
TCGA-G2-AA3D-01A	0	2139	5.86027	2.468	0.06839	0.06938	6.004	0	1.547	6.418	6.212	0.02319	0.4481	0.3274	0.02239	0.6973	0.7709	0.2071	1.989	0.179	2.788	0	2.775	0.01248	3.503	1.543	0.1503	2.564	0.7992	1.584	0.2061	3.475	0.2173	0.03443	0.04164	2.392	0.3004	0.07347	0.6473	0.2161	0.02885	1.026	1.649	0.1291	0.604	1.529	0.03408	0.06925	2.251
TCGA-UY-A8OB-01A	0	2109	5.77808	2.357	0.02414	0.06443	1.423	0	2.12	5.595	2.531	0.009257	3.154	0.02712	0.05927	2.469	0.01866	0	0.1711	0	2.711	0	0.6679	0.02956	2.054	6.795	0	4.932	1.433	0.8274	0.09488	7.31	1.236	0.3102	0	0.6679	0.9928	0.04423	0.5698	0.7641	0.3526	0.1555	1.778	0.3549	0.8689	0.231	0.1183	0.2692	0
TCGA-DK-A6B1-01A	0	2049	5.6137	4.378	0.6789	0.03727	5.791	0	1.829	3.594	7.906	0.05225	0.8704	0.521	0.01913	0.2953	0.1401	0.05498	1.074	0.06365	0.02493	0.008469	2.399	0.008532	8.341	2.797	0	2.159	0.2688	0.5502	0.1122	3.89	0.592	0.00791	0.05657	1.977	1.434	0.09944	0.0754	0.1055	0.01976	3.837	2.065	0.1321	0.8566	2.913	0.7108	0	2.581
TCGA-ZF-AA4X-01A	0	2044	5.6	4.662	0.3811	0.08291	8.331	0	2.95	6.801	6.871	0.01397	2.274	0.4495	0.01012	5.529	0.4888	1.185	1.67	0.02431	3.041	0	4.089	0	6.878	2.504	0	2.549	0.7115	1.801	0.08843	2.587	1.037	0.03104	1.293	3.157	2.955	0.06633	0.194	0.09889	0	1.828	2.283	0.1327	0.7937	2.275	0.1192	0	3.368
TCGA-XF-A9T5-01A	0	2027	5.55342	2.75	0.7526	0.01621	0.834	0	2.053	5.265	4.948	0.5153	0.7256	3.963	0.112	0.4922	0.2347	0.03586	1.211	0.3256	0.02512	0.01278	0.2265	0.01288	3.727	2.726	0	6.019	0.7333	0.2767	0.0639	5.764	0.6482	0.5513	0.08468	1.216	0.2074	0.07578	1.137	0.05026	0.1566	0.03347	1.115	0.2168	0.8943	0.4002	0.4014	0	0.2058
TCGA-4Z-AA83-01A	0	2024	5.54521	3.208	0.2554	0	6.724	0	1.22	4.456	4.087	0	0.366	1.825	0.02089	6.828	0.3822	1.822	0	0.5665	0.05979	0	2.406	0	3.499	2.936	0	2.872	1.236	2.717	0.05406	6.767	0	0.05664	0	2.997	3.497	0.04611	0.6029	0.5079	0.018	3.511	6.792	0.02967	0.978	1.656	0.6459	0.02188	0.2444
TCGA-DK-A1A6-01A	0	2020	5.53425	2.057	0.08978	0.01086	4.545	0	1.937	6.773	5.722	0	0.39	0.2064	0.003887	2.914	0.1513	0.1015	0.2392	0.091	0.4907	0.008557	1.495	0	2.333	2.355	0	1.148	0.3236	0.1763	0.004361	5.905	0.03802	0.04731	0.0145	0.8971	0	0.02578	0.5347	0.5294	0.0591	1.363	4.096	0.06824	0.9641	0.526	0.2606	0	0.0365
TCGA-DK-A3X1-01A	0	2009	5.50411	3.046	0.1398	0	4.592	0.0922	0.4733	4.397	6.164	0	1.123	0.3306	0.1074	3.218	0.1691	0.3199	0.04261	0.3843	0.02189	0.01113	0.7362	0	3.105	2.615	0	2.039	0.3327	1.124	0.01696	5.283	0.1612	0.0104	0.01886	1.604	2.526	0.06619	0.23	0.1586	0	2.256	2.427	0.3418	0.1991	1.523	0	0.01585	4.227
TCGA-G2-AA3B-01A	0	2008	5.50137	1.067	0.01922	0.02595	6.11	0	1.197	6.139	7.527	0.005157	0.1985	0.2574	0.003735	6.791	0.08784	1.574	1.437	0	0.04803	0	1.856	0	5.774	1.527	0	0.8776	0.1326	1.954	0.01669	3.871	0.01473	0	2.048	1.607	4.979	0.1872	0.07818	0.05684	0.009629	0.4677	3.521	0.003194	0.2575	3.931	0.2123	3.686	0.2444
TCGA-DK-A6AV-01A	0	1952	5.34795	4.32	0.2938	0.1028	5.031	0	1.602	6.197	6.77	0.00953	1.069	0.7006	0.006905	4.578	0.3877	0.822	0.1759	0.158	0.1018	0.01518	1.974	0	3.349	2.178	0.06336	3.796	0.6741	1.566	0.03074	4.309	0.04053	0.02823	0	0.9088	2.807	0.08965	0.3478	0.258	0	3.457	1.855	0.1462	0.5642	2.452	0	0	0.9684
TCGA-ZF-A9RF-01A	0	1949	5.33973	2.075	0.1175	0.007185	3.573	0.09354	1.788	7.529	4.432	0.007089	3.482	0.01044	0.01025	0.07845	0.05176	0.03173	0.05737	0.01236	0.01115	0.03364	0.5366	0	6.048	7.317	0	3.763	2.054	0.8274	0.02291	4.898	0.3667	0.5984	0	1.386	0	0.1313	1.302	2.76	0.2551	0.4576	1.213	0.08952	0.3523	1.068	0	0.01608	0.8032
TCGA-HQ-A2OF-01A	0	1947	5.33425	2.237	0.2042	0.04753	2.744	0.03055	0.9019	1.67	5.601	0	0.4828	2.085	0.02444	0.3336	0.8109	0.03042	0.5186	0.1253	0.1812	0	0.4434	0	5.943	1.623	0	3.436	2.044	2.61	3.472	4.688	1.797	0.01012	0.08947	1.057	0	0.09558	1.973	0.09608	0.01268	0.4869	1.385	0.1405	0.6697	1.091	0.05906	0	7.3
TCGA-FD-A6TA-01A	0	1912	5.23836	4.283	0.2246	0.06593	4.942	0.03723	1.624	5.995	5.371	0.1797	1.086	2.018	0.0474	3.458	0.8856	0.941	1.605	0.2769	0.7881	0.01322	0.91	0	4.109	3.636	0.05529	1.903	0.5269	0.8471	0.3679	7.683	0.1035	0.04878	0.04442	2.203	1.321	0	0.9712	0.08461	0	2.108	3.268	0.2926	0.6285	0.9586	0.07184	0	0.777
TCGA-G2-A2EF-01A	0	1884	5.16164	3.27	0.4411	0.09587	1.603	0.03805	0.7211	6.683	3.187	0.02111	3.393	0.08518	0.03046	0	0.6511	0.01274	1.576	5.119	2.479	0.0533	0.443	0	5.786	1.986	0.02852	4.301	2.392	0.4074	0.08713	6.698	1.849	0.3426	0	1.961	0.02128	0.06042	1.457	0.2438	0.02366	0.4355	2.549	0.1988	0.8774	0.5135	0.07339	0	0.01454
TCGA-FD-A3NA-01A	0	1845	5.05479	2.747	0.08911	0.07893	4.262	0.0708	1.531	7.196	5.716	0	1.84	0.909	0.4536	4.29	0.2921	0.145	0.2235	0.2399	0.5577	0	0.645	0	4.156	3.057	0.0357	4.365	0.9779	0.973	0.1482	7.229	0.2325	0.1146	0	1.102	0.7571	0.05072	0.9919	0.2983	0.07769	0.3028	1.508	0.05189	1.144	2.047	0.04648	0.05948	0.7485
TCGA-ZF-AA4W-01A	0	1830	5.0137	3.815	0.1739	0.1239	0.3892	0.1113	0.674	9.439	1.44	0.2847	4.523	0.07333	0.01226	0.02731	0.29	0.1108	1.423	0.1142	3.04	0	0	0.0271	8.225	2.925	0.02853	5.196	1.398	0.4156	0.07408	3.996	1.016	0.1674	0.3285	0.5095	1.216	0.04057	1.323	0.05923	0.1793	0.3706	1.562	1.131	0.433	1.031	0.07341	0.05695	0.0432
TCGA-ZF-AA4V-01A	0	1806	4.94795	4.194	0.05592	0.00616	1.584	0	2.002	7.152	3.508	0	2.139	0.05288	0.3366	2.004	0.122	0.0362	0.02486	0.07262	1.487	0	0	0	7.358	3.861	0	2.925	1.636	0.2405	0.01966	8.955	0.8851	0.6874	0	1.478	0.1179	0	0.6189	0.1533	0.08835	0.5758	2.526	0.2924	0.8089	0.6503	0.05293	0	0.03106
TCGA-FD-A5C1-01A	0	1792	4.90959	4.06	0.7647	0.03594	2.785	0	2.65	6.875	3.452	0.3434	3.022	1.547	1.08	0.1011	0.9657	0.2107	1.144	0.263	0.533	0.02274	0.6145	0	5.117	5.06	0	3.495	1.098	0.3973	0.4262	8.255	0.7278	0.3832	0	0.7464	0.01799	0	0.5625	0.349	0.3657	1.037	2.178	0.7727	1.247	0.3336	0.4589	0.09487	0.02447
TCGA-ZF-AA53-01A	0	1761	4.82466	3.388	1.201	0.1008	0.9941	0	1.073	7.889	3.72	0.009335	3.858	1.665	2.385	0.04483	0.2001	0.3265	0.2311	0.6585	1.324	0	0	0.01498	5.078	5.097	0	3.157	1.853	0.728	0.2635	7.715	0.2462	0.1333	0	0.6626	0	0.08787	0.6112	0.1591	0.03461	1.534	1.649	0.08442	0.7096	0.4216	0.4878	0.04202	0.1526
TCGA-ZF-AA51-01A	0	1714	4.69589	3.088	0.1095	0	5.758	0	0.8411	4.84	4.632	0	0.6034	0.7618	0.01509	6.849	0.9705	0.409	0	0.156	0.04868	0	1.412	0	3.594	3.127	0	4.922	1.125	1.781	0.176	5.34	0.01493	0.07604	0	2.031	0.05188	0	0.4365	0.2933	0.3771	2.342	2.319	0.03838	0.8133	2.983	0	0	0.3917
TCGA-DK-AA74-01A	0	1708	4.67945	3.695	0.1814	0	1.063	0	1.439	5.572	4.069	0.01223	2.415	2.73	0.4213	1.605	0.9952	0.03651	0.1894	0.5324	0.3731	0	0.1761	0	4.755	4.442	0	2.813	0.9922	0.8031	0.9567	8.115	0.05188	0.1059	0	0.5967	0.1471	0	0.3679	0.2791	1.002	0.2811	1.724	0.03753	0.3014	0.5737	0.1546	0	0.062
TCGA-ZF-AA58-01A	0	1649	4.51781	3.685	0.1282	0	1.302	0.02922	1.043	6.945	3.524	0.01296	3.401	1.608	0.2102	0.09198	0.4458	0.01946	0	0.2014	0.5269	0.2032	0.186	0	6.842	3.973	0	3.226	1.427	0.3125	0.2694	8.919	0.125	0.1821	0	0.8489	0.03246	0.09152	1.146	0.2478	0.03607	0.1057	1.23	0.06693	0.4762	0.4653	0.485	0	0
TCGA-FD-A5BS-01A	0	1639	4.49041	4.018	0.2881	0	2.685	0.1633	1.92	5.213	6.741	0.09826	1.275	3.284	0.1318	6.179	0.3144	0.2617	0.1011	0.6072	0.9276	0	0.4884	0.04031	4.562	4.632	0	1.56	1.02	1.095	0.6856	7.928	0.1222	0.05575	0	1.086	0.574	0.2271	1.209	0.5603	0	0.333	1.068	0.1134	0.4664	0.9859	0.3033	0	5.295
TCGA-DK-A6AW-01A	0	1621	4.4411	5.33	0.1883	0	5.283	0	0.9432	4.744	7.25	0	0.3461	0.3985	0.005625	2.979	0.03115	0.1234	0.5956	0.3804	0.7631	0	0.9906	0.01247	4.82	1.921	0.02613	1.782	0.2413	1.972	0.03128	4.127	1.349	0.0344	0	2.162	0.8718	0	0.03473	0.2653	0.02883	1.178	1.235	0	0.5871	2.726	0	0.01761	3.339
TCGA-KQ-A41N-01A	0	1604	4.39452	2.677	0.07851	0.007777	5.249	0.1954	0.9629	3.1	6.315	0	1.058	0.8368	0.09692	3.578	0.09534	1.322	0.4806	0.3556	0.2137	0.01223	1.202	0	3.461	2.001	0	2.044	0.1148	2.875	0.0431	3.704	0.09596	0.02276	0	1.688	1.631	0.03674	0.2014	0.1682	0	2.158	2.453	0.02829	0.03657	2.108	0.03366	0	4.838
TCGA-DK-AA6M-01A	0	1582	4.33425	3.319	0.1512	0.01048	1.7	0	2.225	7.193	2.469	0	3.348	0.542	0.02975	1.06	0.1714	0.07605	0.6236	0.07077	2.587	0	0.2861	0	4.6	3.618	0	3.674	1.094	0.9817	0.2615	8.825	0.8431	0.1883	0.05521	1.258	0.02594	0	0.8345	0.1821	0	0.2409	1.888	0.6791	0.7395	0.6172	0.08909	0	0.05255
TCGA-UY-A9PH-01A	0	1561	4.27671	3.523	0.07035	0.01214	5.649	0	0.6092	4.28	7.253	0	0.6543	0.9609	0.0429	5.903	0.4072	0	1.247	0.2324	0.4929	0.03791	1.925	0.01922	4.102	3.183	0	1.806	0.5392	1.695	0.1485	6.005	0.03407	0.153	0	2.081	0.1165	0	0.7785	0.04867	0.02232	0.5072	2.752	0.02948	0.5542	2.392	0.2444	0	0.175
TCGA-DK-A6B5-01A	0	1542	4.22466	5.368	0.04046	0.0275	2.587	0.04883	1.805	4.262	5.083	0	2.004	0.9011	0.1033	0.2887	0.1204	0.06448	2.455	0.5239	3.428	0.026	0.4907	0	7.829	3.872	0.1073	3.18	0.7172	1.297	0.3673	5.224	0.5484	0.162	0.2701	3.482	0	0.4318	1.117	0.06999	0.07971	0.05431	1.747	0.5089	1.177	0.2918	0.02405	0.03693	0.4003
TCGA-KQ-A41O-01A	0	1538	4.2137	2.113	0.1142	0.008018	6.594	0.07018	1.176	4.455	5.46	0	0.6958	0.04603	0	8.096	0.1521	2.162	0.14	0.1068	0.5872	0	2.176	0	1.121	0.9257	0	1.704	0.4025	3.662	0.0192	1.196	0.05574	0	0	2.73	2.233	0	0.1184	0.01769	0	3.768	1.681	0.1884	0.2875	2.721	0.1657	0.01794	6.629
TCGA-DK-A3IS-01A	0	1529	4.18904	3.274	0.1647	0	5.395	0	0.7066	3.321	6.03	0.04488	0.3341	0.07987	0.003662	0.9762	0.1975	0.3381	0.4063	0.08587	0.115	0	1.44	0	2.546	1.336	0.01705	2.357	0.606	2.916	0.02852	2.541	0.234	0	0.01366	1.113	0.4278	0.04818	0.06944	0.04844	0.01882	3.533	1.387	0.06136	0.5862	1.639	0.02225	0.04539	1.484
TCGA-4Z-AA7Y-01A	0	1522	4.16986	3.801	0.9226	0.03751	5.569	0	1.938	5.657	5.735	1.006	2.455	0.06484	0.02155	6.325	0.1759	1.045	0.2081	0.1957	0.06919	0	0.7766	0	6.653	2.474	0	3.089	1.106	2.67	0.006079	4.014	0.441	0.03315	0	1.876	1.996	0.07078	0.126	0.03601	0.04147	3.476	4.532	0.01845	0.7731	1.079	0.03282	0.01697	2.968
TCGA-G2-A2EJ-01A	0	1460	4	6.613	0.8922	0.1376	0.6298	0	1.435	9.439	0.7144	0	3.33	0.3094	0.003679	0.3563	0.1122	0.01523	5.239	0.01767	7.235	0	0.1474	0.02434	6.533	4.587	0.323	4.561	1.869	0.0994	0.04477	3.065	1.556	0.1782	0.01373	0.1834	0.02544	0.1406	0.8801	0.3998	0	0.1033	2.022	0.3629	1.322	0.3624	0.0874	0.5594	0.008719
TCGA-ZF-A9RM-01A	0	1455	3.9863	2.26	0.09203	0.0745	5.726	0	0.5186	3.102	7.796	0.01365	0.2476	1.305	0	1.648	0.145	0.03063	0.1283	0.0355	0.01076	0	1.989	0	1.483	0.5752	0	3.366	0.6784	1.242	0.3051	2.219	0.1843	0	0.624	2.656	0.2385	0	0.1838	0.07253	0	2.652	1.813	0	0.6385	5.027	0.1443	0	2.123
TCGA-4Z-AA87-01A	0	1454	3.98356	1.011	0.04748	0.2507	4.527	0	0.7307	5.503	6.21	0.03037	0.486	1.185	0.004437	0.405	0.09217	0.009206	2.993	0.1621	0.04755	0.0291	1.793	0	2.063	1.856	0	2.058	0.5307	1.557	0.05863	4.755	0.008769	0.01818	0	2.035	0.1045	0	0.3866	0.1316	0.09977	0.02052	2.398	0.02635	0.394	2.147	0	0	0.01051
TCGA-XF-A8HB-01A	0	1370	3.75342	4.315	0.1168	0.01131	3.498	0	1.431	7.111	6.253	0	4.289	0.1564	0.008088	2.219	0.1161	0.917	0.1788	0.0855	0.9846	0	0.6161	0	6.396	3.676	0.05584	3.086	0.6297	2.643	0.004544	1.883	1.021	0	0	0.905	2.143	0.1541	0.3053	0.004185	0.01044	0.7172	1.643	0.006918	0.6987	0.6862	0.02459	0	3.101
TCGA-KQ-A41R-01A	0	1350	3.69863	2.896	0.2415	0.05371	6.733	0	0.9246	2.979	6.276	0	0.2831	1.456	0	1.022	0.2833	0.04794	2.213	0.07355	0	0	1.377	0	3.774	2.314	0	2.03	0.4575	1.636	0.03467	3.096	0.471	0.0475	0.05738	3.304	0.2028	0.1487	0.06358	0.05157	0	1.675	3.304	0.01991	0.179	4.156	0	0	0.27
TCGA-E5-A2PC-01A	0	1326	3.63288	4.422	1.8	0	3.828	0	4.198	5.338	2.753	0	2.282	10.15	0.006593	0.3468	0.1039	4.264	1.449	0.09264	2.171	0.02885	1.262	0	7.542	1.74	0	2.893	0.1756	0.2648	0.2667	4.383	1.075	0.13	0.3105	0.8706	0.6101	0.8567	1.268	0.07485	0.008509	2.369	1.152	0.09297	2.523	0.6168	0.1164	0	1.177
TCGA-BL-A0C8-01A	0	1219	3.33973	3.769	0.755	0.198	4.475	0	0.9444	4.531	7.461	0	1.631	0.4962	0.2707	0.5186	0.147	0.03613	0.03701	0.2956	0.0157	0.007973	1.311	0.04754	3.917	1.929	0	2.529	1.373	1.276	0.3597	6.872	0.6512	0.1275	0.01351	0.7129	2.952	0.06077	0.629	0.552	0.1484	5.091	2.69	0.1098	0.6854	4.62	0.01881	0	0.2193
TCGA-BL-A0C8-01B	0	1219	3.33973	3.293	1.33	0.4259	5.668	0	0.7269	3.928	6.352	0	1.782	0.07031	0.4082	0.3292	0.116	0.1839	0.1736	0.1096	0.05045	0	4.39	0.1957	3.117	1.379	0.05417	2.666	2.123	2.083	0.5894	6.021	0.571	0.04778	0	2.172	4.044	0.5769	0.4343	1.539	0.05969	5.661	4.326	0.1438	0.2403	4.502	0.07038	0.03662	0.2559
TCGA-SY-A9G5-01A	0	1186	3.24932	4.303	0.09885	0.04263	3.848	0.07539	2.177	7.177	4.684	0	2.315	1.809	0.8351	3.266	0.4511	0.4395	1.786	0.2587	0.2353	0.01356	0.5371	0	5.858	5.255	0	2.725	0.5419	1.121	0.03427	7.73	0.1174	0.1452	0	1.491	3.879	0.04071	0.8657	0.1106	0.03158	0.1821	2.158	0.3166	0.5789	0.7473	0.07367	0	0
TCGA-E5-A4U1-01A	0	1181	3.23562	1.592	0.1943	0	7.633	0.273	0.6653	1.404	7.526	0.2152	0.163	0.2046	0.07025	1.996	1.363	4.759	0.07481	0.01441	0	0	2.645	0.02641	3.327	1.559	0.08185	1.173	0.6119	2.413	0.006716	1.617	0	0	0	3.327	6.714	0	0.0769	0.05475	0.03067	3.314	3.366	0.1462	0.1513	4.851	0	0.0555	4.76
TCGA-HQ-A2OE-01A	0	1174	3.21644	2.772	0.6856	0.2255	3.591	0	1.719	7.289	5.535	0.07334	0.9575	0.7288	0.002721	2.849	0.1764	0.8229	0.05695	0.0389	0.0118	0.02972	0.9367	0	2.885	1.623	0	4.051	0.1862	2.256	0.1535	2.813	0.03725	0.02226	0.01016	1.328	2.787	0.219	0.5554	0.3746	0	1.675	2.378	0.04357	0.8772	3.018	0.1121	0.01702	0.3985
TCGA-UY-A78L-01A	0	1127	3.08767	3.231	0.06871	0.01774	1.162	0.05227	1.534	2.675	6.246	0.02906	2.181	4.227	1.638	4.75	0.7676	0.03491	0.4704	0.1737	0.124	0.009342	0.4565	0	4.153	3.248	0.01975	3.749	1.29	0.6278	0.273	7.327	2.218	1.89	0.09247	0.7039	0	0	1.167	0.3682	0.4652	0.05338	1.759	2.883	0.7251	0.2864	0.1481	0	0
TCGA-DK-A6B6-01A	0	1115	3.05479	2.512	0.0817	0.009071	5.647	0	1.637	2.411	7.725	0	0.5028	0.1976	0	4.837	0.1764	0.4292	0.07211	0.0156	0	0.01426	1.535	0	2.009	1.019	0	1.317	0.5171	1.313	0.02171	2.334	0.2798	0.02652	0.04787	2.256	1.705	0	0.3642	0.1376	0	2.178	2.397	0.04378	0.9173	1.785	0	0	0.3897
TCGA-GV-A3QI-01A	0	1110	3.0411	2.611	1.664	0.0827	3.87	0.06566	2.807	4.47	7.398	2.615	2.842	0.02168	0.01423	0.03949	2.309	1.913	0.01014	0.03411	0	0.0312	1.388	0	3.718	5.422	0	4.079	1.526	2.068	0.01596	3.789	2.105	0.08577	0.09082	2.224	0.2819	0.1795	1.1	0.05795	0.1239	4.63	2.478	0.9087	1.384	0.9134	1.064	0.03334	3.872
TCGA-BT-A42E-01A	0	1108	3.03562	2.717	0.07337	0.4361	0.8831	0	0.7691	6.892	1.735	0.005572	2.761	0.126	0.1713	0.1047	0.1364	0.03321	0.8389	0.2	1.293	0.04388	0.08268	0	3.792	3.148	0	4.252	1.49	0.347	0.4251	7.26	1.364	0.4533	0.07374	0.9101	0.08207	0	1.214	0.247	0.549	0.02793	1.838	1.04	0.5637	0.2017	0.07229	0	0
TCGA-KQ-A41P-01A	0	1094	2.99726	4.132	0.1412	0.00728	6.064	0.06384	3.16	4.506	7.311	0.05648	0.9391	1.52	0.03094	2.378	0.5403	0.588	0.9486	0.4502	2.706	0	2.476	0	6.417	3.068	0.02419	1.577	0.5227	2.065	0.02321	5.537	0.1838	0.04231	0.01939	2.42	2.766	0.3398	0.3678	0.07862	0.0134	2.963	1.552	0.3363	0.8929	0.7572	0.06238	0.2684	3.841
TCGA-ZF-A9R5-01A	0	1090	2.9863	1.15	0.07806	0	5.074	0	1.558	1.311	7.706	0.1204	0.176	0.0429	0.01065	0.475	0.1056	2.952	0.03009	0.0507	0.01159	0	1.4	0	2.322	2.189	0.0248	2.249	0.6095	2.603	0.03555	1.534	0.3127	0	0.03949	3.131	2.636	0	0.3356	0.1141	0.01374	0.1193	2.023	0.04942	0.3178	0.8364	0	0.08168	0.04989
TCGA-UY-A9PA-01A	0	1072	2.93699	5.507	0.2473	0.03842	4.821	0	1.417	7.127	6.395	0.01908	2.051	0.3278	0.3772	4.3	0.1476	1.228	0.6434	0.6507	2.56	0.01525	1.499	0	4.808	1.957	0	3.974	1.114	2.015	0.007781	5.21	0.3949	0.06987	0	1.721	2.929	0.04572	1.211	0.6533	0	1.514	1.149	0.1575	0.7878	1.568	0	0	3.342
TCGA-XF-A9SM-01A	0	1048	2.87123	3.581	0.1559	0.2209	1.89	0.03515	3.14	6.042	3.68	0	3.016	0.6722	1.686	0.277	0.243	0.0804	0.3813	0.3832	2.597	0.06133	0.5827	0.03738	3.536	3.516	0	3.941	1.413	0.4381	0.1222	7.203	0.6428	0.3329	0	1.116	0.05819	0.1444	1.614	0.2126	0.1398	0.3658	1.477	0.2615	0.5226	0.4018	0.393	0	0.1041
TCGA-4Z-AA89-01A	0	1029	2.81918	2.203	0.06754	0.03521	6.326	0.03931	1.181	4.024	6.44	0.0936	0.2614	0.1241	0.01267	8.847	0.2939	3.575	0.09627	0.01528	0.4588	0	1.515	0	3.33	0.7578	0.05836	2.812	0.3357	3.205	0.02127	2.031	0.07367	0	0	3.37	2.942	0	0.3156	0.05168	0	2.041	1.871	0.09984	0.4863	2.161	0	0.05881	2.854
TCGA-GU-AATP-01A	0	1003	2.74795	2.989	0.1807	0.009985	5.736	0.1285	0.8104	3.965	5.143	0	1.247	2.011	0.3648	0.8915	0.2998	0.0148	0.3665	0.3909	0.995	0.03122	1.627	0.03145	4.963	4.868	0	3.029	1.237	1.076	0.145	7.955	0.1733	0.02918	0.1034	3.508	0	0	0.4912	0.3233	0.01837	0.05711	3.963	0.06578	0.3125	1.205	0.1256	0	0.01689
TCGA-GU-A763-01A	0	997	2.73151	1.669	0.03407	0	5.072	0.04327	1.13	2.093	7.05	0.02402	0.3678	0.1033	0.02779	8.941	0.006518	2.343	0.01489	0.05806	1.078	0	0.6444	0	4.304	0.8724	0	1.711	0.4636	2.907	0.00393	1.615	0.1262	0	0.1136	2.906	0.8981	0.06864	0.05718	0.02693	0	1.352	1.152	0	0.3685	2.608	0.04227	0.1266	2.009
TCGA-FJ-A3Z7-01A	0	945	2.58904	5.491	0.4794	0.0847	4.114	0	0.2479	4.606	3.817	0	0.9325	0.1947	0.004443	0.03931	0.2505	0.01838	1.372	1.02	0.08463	0.00978	1.495	0	6.354	3.021	0	1.78	1.249	0.6456	0.09189	4.568	0.06038	0.2896	0.03295	3.733	0	0.08655	0.1269	0.5961	0.05636	0.5309	2.605	0.02639	0.2107	3.855	0.1789	0.01392	0.3376
TCGA-ZF-A9R4-01A	0	921	2.52329	2.543	0.05987	0.04559	4.782	0	1.578	6.514	6.904	0	0.1081	0.1807	0.009421	2.369	0.06456	0.7667	0.313	0.01136	1.253	0.01038	1.025	0.02085	2.023	0.8839	0	2.32	0.1533	1.086	0.02628	4.093	0.2006	0.0289	0.03497	1.976	3.35	0	0.3981	0.06681	0.01216	0.8872	2.844	0.02006	0.7753	0.9494	0.08419	0.01478	0.627
TCGA-CU-A3YL-01A	0	906	2.48219	3.367	0.3055	0.006907	7.059	0	1.43	3.135	5.731	0.0136	0.633	0.4318	0.009856	2.527	0.4645	3.525	1.111	0.3102	0.2647	0	1.818	0	4.464	2.56	0	0.5241	0.3703	2.278	0.01655	3.9	0	0.03023	0.03657	3.927	3.805	0.06461	0.2277	0.2439	0.02532	2.603	2.764	0.2083	0.5642	3.209	0.1709	0.01546	1.018
TCGA-UY-A9PB-01A	0	899	2.46301	3.801	0.2188	0.1455	2.947	0.03972	2.105	6.531	3.912	0.01766	3.099	1.745	1.895	0.0839	0.8255	0.01331	0.2741	0.2024	1.517	0.1735	0.5552	0.09669	4.208	5.146	0	3.622	2.218	0.4148	0.2204	9.77	0.3489	0.2432	0	1.505	0.02223	0.08348	1.544	0.6392	0.4885	0.2214	1.627	1.01	0.895	0.6613	0.4376	0	0
TCGA-ZF-AA5H-01A	0	897	2.45753	5.287	1.541	0.2005	2.462	0.1651	2.876	7.178	3.957	0.004815	3.773	1.083	1.657	1.496	1.724	0.06389	0.9962	0.08984	0.8652	0	0.3275	0.01543	4.615	5.628	0	5.674	1.786	0.5623	0.113	7.122	1.714	0.3663	0	0.6822	0.03603	0.1547	1.767	0.8015	0.09596	1.828	2.561	0.123	0.7724	0.9863	0	0	0.4818
TCGA-G2-AA3F-01A	0	893	2.44658	2.789	0.101	0.1103	6.446	0	1.978	5.482	7.241	0.07135	0.2508	0.6576	0.004806	1.443	0.4309	0.4734	0.1308	0.1331	0.4079	0.02107	1.7	0	6.077	2.097	0	3.689	0.2492	0.5926	0.1584	5.335	0.05607	0.02944	0.05309	2.379	1.462	0.03181	0.5137	0.1216	0.01238	1.544	1.705	0.05253	1.605	1.327	0.4513	0.1022	2.59
TCGA-FD-A3SN-01A	0	887	2.43014	5.393	0.2437	0.7014	2.561	0.2521	1.36	7.052	5.197	0	4.008	1.238	0.3109	2.231	0.1179	0.06941	2.404	0.135	0.4604	0.02139	0.7154	0	7.041	3.318	0.06702	3.966	2.014	1.699	0.126	7.024	0.663	0.1884	0.01819	0.7801	1.109	0.06387	1.844	0.4349	0.03738	1.286	1.747	0.1086	0.9772	0.2787	0.1148	0	0.04568
TCGA-BT-A42C-01A	0	873	2.39178	3.249	0.2174	0.1013	5.358	0.06873	1.846	4.712	6.764	0.1522	1.354	1.644	0.1392	2.37	0.4208	2.916	2.267	0.02688	0.08703	0.00824	1.488	0.008301	6.746	1.864	0	3.381	0.9104	2.045	0.1287	2.941	0.2882	0.2213	0.2328	1.377	2.939	0.2309	0.3428	0.2533	0	4.531	4.832	0.725	0.8528	1.81	0	0	5.745
TCGA-BT-A42F-01A	0	864	2.36712	3.285	0.03452	0.03118	1.131	0.02792	2.046	6.313	5.481	0.01854	2.627	0.9374	0.0703	0.02993	0.3386	0.06407	3.399	1.434	1.307	0.02948	0	0.009967	6.385	2.829	0	3.054	2.29	0.5088	2.062	4.611	1.846	0.4838	0.1443	0.6095	0.2578	0.05895	0.9518	0.8862	0	0.04637	1.469	1.546	0.9043	0.2673	0.1564	0.01409	0.6098
TCGA-FD-A3N6-01A	0	851	2.33151	3.11	2.374	2.591	0.07748	0.2199	2.465	8.127	0.5821	4.015	2.77	3.829	0.2291	0	1.75	0	2.793	1.027	4.142	0.0301	0.07084	0.0228	5.306	2.579	2.696	4.858	2.444	0.3753	0.003865	4.344	0.9537	1.707	0	0.9585	0.05884	1.455	2.14	0.2118	0.02648	0.02386	1.782	0.4817	2.278	0.2229	0.1405	0.5219	0.07186
TCGA-K4-A54R-01A	0	842	2.30685	3.614	0.1099	0.4428	4.659	0.04011	1.589	7.038	5.926	0	2.921	1.53	0.2223	3.462	0.2595	0.01344	0.06325	0.04627	0.1219	0.05618	0.89	0	4.905	4.072	0	2.698	1.33	0.2569	0.178	8.816	0.6994	0.1642	0	1.781	1.101	0	1.278	0.2659	0.09731	0.05919	2.462	0.0275	0.6588	1.234	0.07732	0	0.2921
TCGA-4Z-AA7W-01A	0	840	2.30137	2.862	0.09456	0.02621	1.725	0	2.284	6.903	4.431	0.04285	0.4979	0.4005	0.01877	2.049	0.04617	0.07647	0.7131	0.05954	0	0.09406	0.6336	0.02771	7.785	3.012	0	2.655	0.7318	0.2386	0.1476	4.536	1.294	0.2275	0.5914	1.173	0.5116	0.04147	0.8321	0.01618	0.07912	0.01457	0.8038	0.5301	0.2898	0.23	0.2143	0.01966	0.02959
TCGA-GV-A3QK-01B	0	832	2.27945	3.337	0.0488	0	6.199	0	1.221	3.188	6.555	0.009785	0.3214	0.6151	0.003549	4.471	0.3193	0.3347	0.2877	0.08331	0.03816	0.01559	2.195	0	3.442	1.715	0	1.604	0.323	1.063	0.08892	2.077	0.02787	0.09213	0.01325	2.85	3.99	0.06953	0.2083	0.4772	0.009151	2.474	2.446	0.0121	0.4839	2.033	0.02157	0	3.079
TCGA-FD-A43P-01A	0	832	2.27945	2.744	0.3184	0.08237	5.182	0.0235	2.903	5.438	5.564	0.7649	0.9424	0.3231	0.2996	2.147	0.7992	0.04644	0.02137	0.1141	1.452	0.04921	1.846	0	4.685	2.531	0.05216	2.348	1.266	0.5709	0.3457	5.955	1.646	0.04601	0.2349	1.642	0.07698	0.09775	1.032	0.166	0	0.3569	2.086	0.843	0.6452	0.6934	0.0897	0	0.0267
TCGA-E7-A677-01A	0	820	2.24658	2.109	0.2052	0.05974	4.467	0.148	0.6931	7.272	6.226	0.83	1.081	0.6148	0.00621	5.758	0.3393	3.331	0.02631	0.3217	0.5552	0	1.125	0	2.478	2.71	0.04303	4.574	0.8007	2.849	1.174	5.039	0.1011	0.05037	0.236	2.715	3.213	0.3161	0.3006	0.1247	0.03964	0.04979	2.455	0.346	0.6973	1.721	0.07417	0.04811	1.559
TCGA-FD-A5BR-01A	0	813	2.2274	4.699	0.1535	0.1684	4.74	0.07085	0.9915	5.795	5.84	0.2015	2.423	2.766	0.06796	0.08813	1.151	0.07056	0.7921	1.379	0.8726	0	1.678	0	5.379	3.044	0.05327	3.872	0.7411	1.642	0.2002	5.954	0.2713	0.1366	0.04279	1.952	1.158	0.03823	0.6618	0.6613	0	0.7425	2.134	0.09124	0.5924	1.627	0	0.01812	1.526
TCGA-GD-A2C5-01A	0	812	2.22466	2.909	0.2343	0	5.539	0.02676	0.8589	5.343	6.395	0.005946	1.323	1.965	0.8297	7.597	0.5092	0.0954	0.1177	0.5619	0.1343	0.0189	1.215	0	6.958	2.806	0.02004	1.294	0.912	2.447	0.0937	6.218	0.06674	0.06087	0	1.426	1.094	0.1888	0.3628	0.3627	0.0111	0.5518	1.929	0.05783	0.4966	1.316	0.07703	0	4.103
TCGA-XF-A9T0-01A	0	799	2.18904	2.841	0.08879	0.05039	5.969	0	1.542	3.542	7.206	0.008408	0.7163	1.286	0.6635	0.8446	0.2112	0.02516	2.694	0.2558	0.5463	0.02667	2.604	0.0135	2.792	2.297	0.02828	3.415	0.8446	1.905	0.1801	6.239	0.05919	0.03723	0	1.409	0.06241	0.07935	0.8832	0.4878	0.01568	4.08	2.426	0.02072	0.6354	4.047	0.2714	0	0.0287
TCGA-E7-A678-01A	0	798	2.1863	1.631	0.07544	0.009496	4.952	0	1.306	2.215	9.058	0	0.05018	0.3866	0	2.581	0.1897	2.16	0.009645	0.04844	0.0722	0	0.9213	0	1.592	1.234	0	1.804	0.04965	2.768	0.0451	1.013	0.07864	0	0.02526	2.541	2.723	0	0.06003	0.05519	0	2.101	1.345	0.01159	0.405	1.759	0	0	2.15
TCGA-BT-A3PJ-01A	0	789	2.16164	4.195	0.1248	0.08558	1.1	0.02301	1.33	6.238	1.39	0.0102	3.914	0.04456	0.2848	0.07277	0.166	0.632	1.354	0.12	1.271	0.05607	0.1481	0	2.576	3.068	0.03425	8.65	2.213	0.4035	0.04098	7.657	1.899	0.3017	0	1.187	0.0754	0.02454	1.151	0.9897	0.009537	0.05494	1.717	0.4106	0.868	0.186	0.249	0.04585	0.09362
TCGA-FD-A3SP-01A	0	783	2.14521	4.313	0.3017	0.07278	1.504	0.08113	2.221	6.154	3.814	0	3.148	2.505	1.383	0.2463	0.8709	0.01835	0.3416	0.3078	0.1294	0.09478	0.2564	0.02931	6.263	4.424	0	3.749	1.703	0.6308	0.6885	9.442	0.197	0.1804	0	1.145	0.08997	0.05818	1.961	0.9995	0.03402	0.1612	1.598	0.1884	0.8192	0.4114	0.5565	0.0139	0.01051
TCGA-ZF-A9R1-01A	0	773	2.11781	3.838	0.1975	0.0152	6.469	0	1.107	4.382	6.086	0.01499	0.8187	2.241	0.02702	2.801	1.62	0.6614	0.182	0.1499	0.24	0.03564	2.51	0	2.868	1.798	0	2.898	0.4104	1.361	0.1455	5.533	0.2292	0	0	1.654	1.554	0.2656	0.4425	0.05259	0.7006	4.928	1.536	0.6966	1.298	1.537	0.03298	0.2798	0.8471
TCGA-K4-A3WS-01A	0	761	2.08493	4.027	0.3035	0.06337	5.41	0.03184	1.575	4.917	5.486	0.01413	2.146	3.699	1.637	1.313	1.096	0.236	1.773	0.5246	0.01114	0	2	0	4.389	3.962	0.04733	2.711	1.055	1.19	0.4048	8.385	0.4054	0.09226	0.038	2.564	0.7613	0.1312	0.9585	0.4406	0.1866	1.795	2.576	0.0977	0.6276	1.537	0	0	0.3263
TCGA-GC-A3YS-01A	0	758	2.07671	3.965	0.1712	0.3013	1.109	0.03154	2.73	6.276	3.071	0	3.943	1.319	0.3062	0.07767	0.4898	0.141	0.346	0.1735	2.19	0.04422	0.3755	0.01127	5.976	4.416	0.02363	3.804	2.036	0.3711	0.3122	7.558	1.892	0.232	0	0.9836	0.565	0.7314	1.299	0.292	0.1616	0.1937	2.19	0.3534	0.3841	1.523	0.3809	0	0.02397
TCGA-E7-A6MF-01A	0	750	2.05479	3.205	0.3979	0.09236	2.843	0	1.527	6.347	4.963	0.1445	2.614	3.113	0.00523	1.909	0.4984	1.988	0.1146	0.07394	0.02263	0.02292	0.6186	0	5.629	1.245	0.02431	4.428	0.9677	2.592	0.005868	0.8771	0.1002	0	0	2.561	3.779	0.06838	1.123	0.1781	0	0.08863	1.936	0.08692	1.01	1.929	0.03169	0.0486	1.371
TCGA-E7-A6ME-01A	0	731	2.00274	1.776	3.623	0	5.408	0.07438	0.6525	3.059	5.894	0	0.9386	0.6166	0.02417	4.236	1.386	0.133	0.008641	0.2306	0.2876	0	1.875	0	3.162	2.35	0	2.411	1.38	0.9958	0.1677	4.767	0.4608	0.04935	0.04494	1.828	0.3556	0.04016	0.3931	0.4622	0.04647	0.7635	2.119	0.1855	0.8066	0.4789	0.07267	0	2.733
TCGA-C4-A0F6-01A	0	700	1.91781	3.374	0.1549	0.1507	3.335	0	1.189	4.24	4.447	0.04411	2.617	1.489	0.2725	0	0.2742	0.03331	1.906	0.1308	4.766	0.03531	1.046	0	3.828	2.888	0.1443	3.422	0.5287	1.198	0.07963	6.399	0.1948	0.0166	0.3003	0.8355	1.825	0	0.7956	0.2352	0	2.287	1.546	0.04099	0.9235	3.277	0	0.02526	0.386
TCGA-FD-A43N-01A	0	699	1.91507	3.939	0.3015	0.1185	5.693	0	1.186	7.236	5.676	0	1.292	1.191	0.2102	0.4903	0.2397	0.04706	0.1889	0.3296	0.5658	0.01682	1.36	0	4.401	3.237	0	3.286	0.9985	1.179	0.1394	6.489	0.08835	0.1428	0.01429	2.518	0.1031	0.0254	0.6935	0.8153	0.0391	0.419	2.46	0.09823	0.8444	2.432	0.1127	0	0.8593
TCGA-GV-A6ZA-01A	0	691	1.89315	1.921	0.1394	0.007455	7.2	0	1.312	4.356	7.651	0.007355	0.3587	1.189	0	1.484	0.7534	4.79	0.0151	0.02554	0.1331	0.01172	2.095	0	2.941	1.928	0	1.908	0.2629	1.939	0.02376	3.177	0.02098	0.01095	0.03943	3.283	0.2858	0.03523	0.2413	0.1038	0.01372	3.277	4.06	0.01363	0.7134	1.719	0.06385	0.04949	0.7973
TCGA-ZF-A9R7-01A	0	665	1.82192	2.303	0.09431	0.08535	6.572	0	2.154	4.445	5.739	0.1146	0.7518	0.7062	0.01561	2.696	0.7735	2.595	0.2268	0.1094	0.1306	0	2.799	0	3.76	1.729	0	2.279	0.4592	1.416	0.07718	3.017	0.03075	0.01607	0.1923	3.207	5.289	0.1013	0.8383	0.06736	0	1.054	3.29	0.0847	0.08447	1.863	0	0	0.4991
TCGA-GV-A3JW-01A	0	649	1.77808	2.644	0.1705	0.434	6.23	0	1.39	3.296	7.252	0	0.4308	0.4662	0.05842	1.035	0.3759	0.03267	0.5482	0.1545	3.165	0	1.68	0	5.587	1.493	0.2705	5.524	1.228	2.991	0.0991	3.573	0.1061	0.008161	1.361	3.198	0.5178	0.1511	0.2003	0.2063	0.03048	4.065	3.513	0.02024	0.7307	5.503	0.1389	0.3916	3.185
TCGA-DK-A3IT-01A	0	648	1.77534	3.508	0.1193	0.8612	4.321	0	0.8057	5.98	5.063	0.02532	2.937	1.852	0.3292	0.6144	0.5067	0.01909	1.186	0.4796	0.02987	0.05009	0.3447	0	5.445	2.502	0	4.779	0.943	0.4998	0.5462	7.298	0.1885	0.1187	0	1.041	0.06301	0.03056	0.851	0.1752	0.03539	1.75	1.22	0.09926	0.97	1.283	0	0	0.05385
TCGA-K4-A3WV-01A	0	646	1.76986	3.294	0.2135	0.05745	1.445	0.2409	2.253	5.204	3.37	0.04973	1.221	4.19	3.467	0.05742	1.517	0.01084	0.605	0.6007	0.4131	0.01149	0.2051	0.01158	4.295	2.091	1.536	4.19	1.411	1.46	0.9471	5.404	0.3234	0.05289	0.6511	2.048	0.9427	0.2261	1.055	0.09925	0.3036	1.9	2.413	0.05271	1.109	1.386	0.4381	0.09548	1.714
TCGA-ZF-A9R2-01A	0	642	1.7589	4.381	0.1044	0.008596	5.461	0.03805	1.394	3.867	3.288	0.01691	0.9235	0.06136	0	3.401	0.2423	1.596	0.2923	0.02942	0.1034	0	0.925	0	4.446	1.384	0	2.71	1.36	2.168	0	3.192	0.1503	0	0.0894	1.305	1.86	0.2279	0.3836	0.01896	0.01582	1.903	2.929	0.01571	1.429	1.834	0.03717	0.03821	0.7648
TCGA-LT-A8JT-01A	0	641	1.75616	2.788	0.04094	0	6.475	0	1.423	4.765	6.181	0.4912	0.3077	0.4016	0.02651	8.965	0.3091	2.195	0.1332	0.07343	0.1562	0	1.974	0	2.166	1.433	0	2.55	1.045	4.426	0.03949	2.132	0.0088	0.009153	0	2.835	2.02	0	0.5401	0.0364	0.01147	3.087	6.269	0.02644	0.5245	2.478	0	0	1.438
TCGA-XF-A9SY-01A	0	640	1.75342	4.023	0.2206	0.07191	1.997	0.04064	1.243	6.982	1.874	1.386	3.274	1.593	0.4728	0.08582	0.9298	0.04047	0.02781	0.7125	0.4927	0.2645	0.3654	0.01455	4.452	4.477	0	4.959	2.445	0.2446	0.2871	9.845	0.1127	0.6363	0	0.6711	0.04514	0.4816	2.018	1.497	0.2776	0.1797	1.178	0.08203	1.88	0.2001	0.6397	0	0
TCGA-GD-A3OS-01A	0	638	1.74795	2.24	0.3989	0.04116	1.989	0.1571	1.943	5.78	2.647	2.054	2.415	3.962	0.2122	0.03663	1.893	0	0.9973	2.465	0.2749	0.007288	0.4719	0.03634	4.345	3.888	0.3187	2.603	2.039	1.51	1.133	6.886	0.08285	0.502	0.1529	2.072	0.04544	0.1067	1.507	0.6603	0.08315	0.1569	2.048	0.03912	0.7372	0.7709	0.1353	0.01038	0
TCGA-FD-A43U-01A	0	636	1.74247	2.907	0.1033	0	5.452	0.5355	1.033	4.84	7.86	0.4456	1.53	2.272	0.9293	7.087	0.315	0.8405	0.007344	1.28	0.01122	0	1.568	0	3.619	4.484	0	1.811	0.5032	1.624	0.2549	7.873	0.01021	0.1612	0	2.191	4.767	0	0.5484	0.2898	0.01331	1.735	1.245	0.03929	0.3543	1.951	0.362	0	3.856
TCGA-DK-A3WW-01A	0	633	1.73425	4.128	0.09167	0.04526	0.3499	0	1.03	7.299	4.182	0.006465	2.978	0.03771	0.2958	0	0.226	0.08519	0.1215	0.109	5.609	0.01031	0	0.01038	5.745	4.064	0.04324	3.672	1.977	0.1404	0.03638	6.339	1.333	0.1898	0	0.899	0	0.06136	1.354	0.1029	0.01207	0.05355	1.028	0.03955	0.6166	0.4232	0.3087	0.01467	0.05463
TCGA-DK-AA77-01A	0	618	1.69315	3.501	0.3152	0.007669	5.706	0	1.828	4.36	4.973	0	0.6736	0.1486	0	6.032	0.2613	0.5449	0.04612	0.1509	0.3765	0.01206	1.587	0.01215	5.011	1.899	0.02547	2.615	0.665	1.259	0.01837	4.356	0.2119	0.03353	0.04055	2.264	0.1796	0	0.4054	0.1635	0.01412	3.301	3.58	0.02329	0.7441	2.379	0.06564	0	0.3254
TCGA-GU-A764-01A	0	610	1.67123	4.76	1.223	0.3905	2.409	0.2372	3.741	7.51	2.224	0.05579	2.562	1.688	1.975	0.08937	0.4963	0.05596	2.117	0.9167	4.18	0	0.2634	0.01013	7.273	5.476	0	4.105	1.894	0.6275	0.3494	7.31	1.189	0.0372	0.4012	0.9483	0.1074	0.08892	1.156	0.1923	0.2189	1.168	2.003	0.3338	0.7196	0.5802	0.1588	0	0.01082
TCGA-GV-A3JZ-01A	0	603	1.65205	2.348	0.4617	0.08033	4.688	0	0.7061	4.854	4.881	0.2978	0.5344	1.728	0.006925	3.582	0.2996	0.04964	1.379	0.151	0.01503	0.0526	1.471	0.01534	2.561	4.474	0	1.857	1.311	1.291	0.1231	6.231	0.5049	0.3476	0.03847	0.9118	1.847	0.04565	0.6539	0.8494	0.04415	0.1237	2.099	0.1652	0.4632	1.459	0.04183	0	0.4066
TCGA-H4-A2HQ-01A	0	590	1.61644	3.457	0.1376	0	5.134	0	1.017	5.634	6.991	0	0.7813	0.162	0.04151	0.2583	1.367	1.345	0.04423	0.0982	1.872	0	1.253	0	3.129	1.588	0.07206	3.159	0.8807	2.505	0.1984	3.259	0.2395	0.03216	0	1.847	2.861	0.03475	0.5081	0.1668	0.01353	4.797	2.325	0.08731	0.7056	0.6812	0	0	1.351
TCGA-FD-A5BU-01A	0	588	1.61096	4.155	2.18	0.1651	0.4361	0.03512	4.376	7.11	1.459	0.0463	4.772	8.148	0.4828	0.6931	0.6757	0	1.001	2.128	3.265	0.03707	0	0.01256	6.196	5.247	0.02632	3.99	1.824	0.5064	0.427	7.213	1.762	0.2066	0	0.5602	0.05813	0.7516	1.262	0.5232	0	0.07086	1.185	0.1736	3.214	0.2316	0.701	0.01774	0.02671
TCGA-GC-A3RB-01A	0	582	1.59452	3.613	0.07551	0.03038	3.639	0	1.108	6.186	4.709	0	0.632	0.5853	0.0432	0.05617	0.709	0.02261	0.03085	3.063	0.06226	0	0.7138	0	5.224	2.145	0.017	9.261	1.654	2.565	0.01631	5.245	0.1444	0.03715	0.02711	1.256	0.2979	0.1395	1.24	0.1708	0.09145	0.9114	1.427	0.137	0.929	0.5922	0	0.01145	0.1325
TCGA-GV-A3JX-01A	0	581	1.59178	2.991	1.752	0.0305	4.762	0.173	2.258	4.644	6.385	0.02013	1.456	3.152	0.153	4.343	1.537	0.1791	0.3747	0.1025	0.1515	0.06331	1.77	0.008128	5.333	3.588	0	3.124	0.9363	1.227	0.01638	3.811	1.895	0.0808	1.106	1.429	0.2568	0.1401	0.609	0.09003	0.01883	1.173	2.584	1.1	1.112	0.5304	0.1692	0.111	6.838
TCGA-GV-A40G-01A	0	580	1.58904	3.796	0.3819	0.005369	6.424	0	1.433	3.86	6.335	0	0.6625	0.01556	0	2.848	0.3675	0.4839	0.0163	0.2387	0.01662	0	1.862	0	7.139	2.568	0	2.026	0.3648	1.09	0.02139	3.614	0.05227	0.01574	0.163	2.254	0.8311	0.02544	0.1986	0.1181	0.01971	0.5133	2.197	0.4814	0.4623	2.163	0.0233	0.02396	1.026
TCGA-DK-A1AA-01A	0	578	1.58356	3.685	0.2303	0.04715	3.997	0	1.067	6.397	4.827	0.04194	1.377	1.031	0.03383	9.108	0.2537	0.6751	0.7498	0.6688	2.886	0	0.6318	0	3.718	1.865	0	2.812	0.8832	2.762	0.01148	4.061	0.09187	0.05532	0	1.551	1.371	0.1311	0.4208	0.0991	0.08582	0.9912	2.884	0.3515	0.6918	1.604	0.06146	0.4729	1.359
TCGA-DK-AA6U-01A	0	578	1.58356	2.269	0.2362	0.0424	5.706	0	1.769	5.637	5.358	0.3001	1.418	0.3408	0.0475	1.313	0.2508	0.196	0.9618	0.2698	0.5817	0	1.149	0.00972	3.678	1.615	0	3.144	1.496	1.827	0.1045	4.385	0.6079	0.07057	0	1.938	0.6913	0	1.064	0.09013	0.0113	0.489	2.605	0.0696	1.107	1.372	0.07836	0.01374	0.6971
TCGA-YC-A89H-01A	0	573	1.56986	4.134	0.138	0.03457	5.685	0	1.044	7.806	5.348	0.02057	1.454	0.5925	0.1336	0.7034	0.1248	0.06103	2.371	0.02393	3.793	0.02188	0.9623	0	3.742	3.312	0	3.711	1.313	0.5264	0.03874	6.631	0.03904	0.08008	0	0.988	0.0513	0	0.8724	0.2332	0.2913	1.492	2.13	0.09508	0.9365	1.129	0.05987	1.467	3.767
TCGA-FD-A6TB-01A	0	572	1.56712	5.059	0.3625	0.1728	4.51	0.1168	2.196	5.349	3.885	0.4949	1.796	3.079	0.1607	1.668	0.8197	0.2153	0.1319	0.3052	0.9544	0.02126	2.091	0	4.296	2.988	0.1094	3.774	1.16	1.525	1.538	6.313	0.895	0.1153	0	1.328	0.4719	0.06349	1.267	0.4801	0	0.09825	1.692	0.183	0.6481	0.8852	0.0582	0	3.338
TCGA-DK-AA6T-01A	0	572	1.56712	1.59	1.766	0.008105	2.774	0	0.6377	3.112	4.06	0.06277	0.2886	0.8104	0.04571	1.34	0.4071	0.4343	0.1112	0.1209	0.01258	0	0.3267	0.01284	2.841	2.008	0	0.6301	2.8	0.6146	0.03856	4.325	0.08912	0	0.04283	1.929	1.995	0	0.4783	0.302	0	0.1954	1.586	0.06786	0.06294	1.106	0	0	0.5633
TCGA-CU-A3KJ-01A	0	562	1.53973	4.517	0.282	0.2837	1.749	0	0.6919	6.462	2.943	0.004012	4.047	0.1728	0.09292	0.006497	2.162	0.01802	0.03272	0.07521	0.08599	0.1111	0.1729	0.01925	4.938	2.916	0.01355	5.519	2.067	0.2269	0.7895	5.195	2.993	2.39	0.05345	1.347	0.03007	0.1651	2.708	0.4594	0.02236	0.06934	2.537	4.411	1.243	0.1541	1.324	0.08866	0
TCGA-DK-A1A7-01A	0	560	1.53425	3.235	0.1122	0.01085	3.497	0	0.8273	4.063	5.228	0.06818	0.3615	1.011	0.04592	0.8596	0.7529	0.1014	0.452	0.3336	0.6334	0	0.2268	0	3.5	2.12	0	1.53	0.6732	0.8019	0.06817	2.103	0.2534	0.007984	0.04303	0.984	1.35	0	0.1263	0.3529	0.01001	4.6	2.188	0.006632	0.1317	0.7359	0.02358	0.1726	1.865
TCGA-DK-A2I1-01A	0	546	1.49589	3.873	0.1082	0.0295	3.88	0	0.6773	4.424	7.898	0	0.9108	2.785	0.6118	7.242	0.6008	0.0263	0.2597	0.3854	0.05454	0.01865	0.95	0.009425	3.898	3.445	0	1.896	0.529	1.202	0.2534	7.387	0.04153	0.008739	0.01585	0.7078	0.6558	0	0.3791	0.2827	0.01095	2.473	2.152	0.0848	0.5177	3.251	0	0	4.993
TCGA-UY-A9PD-01A	0	542	1.48493	2.754	0.08561	0.05575	5.083	0.04996	1.225	3.038	7.186	0.03326	0.6891	1.652	0.7493	3.87	0.3237	0	0.0115	0.7708	0.01756	0.01779	1.204	0	4.599	3.143	0	2.963	0.9176	1.632	0.1054	6.882	0.1083	0.01662	0.03009	1.461	0.1604	0	0.3214	0.2603	0	0.9034	2.869	0.01382	0.7957	2.959	0.1417	0	1.365
TCGA-GC-A3WC-01A	0	540	1.47945	4.391	2.376	0.02147	0.7407	0.1528	5.186	6.317	3.009	3.994	2.381	10.04	0.08984	0.03418	3.928	0.03176	2.065	0.3512	2.331	0.4624	0.1046	2.551	5.997	2.257	0.09331	4.427	1.331	0.5447	0.4736	4.744	0.4737	1.042	1.779	1.54	0.9411	2.615	1.431	0.2009	0.01324	0.104	1.115	0.1223	3.9	1.057	3.192	0.03203	0.552
TCGA-K4-A5RJ-01A	0	539	1.47671	2.299	0.124	0.009192	0.2615	0	2.078	5.958	5.698	0.00907	2.521	6.65	0.6763	0.1929	0.1234	0.0405	4.175	0.07736	0.09699	0	0.1324	0	3.589	2.912	0	0.8567	1.043	1.139	0.3172	5.248	3.382	0.7778	0.09542	1.378	0	0.513	1.826	0.3963	0.01691	0.01524	0.9422	0.3485	1.134	0.3401	0.03972	0	0.4061
TCGA-DK-A1AF-01A	0	536	1.46849	5.993	0.4589	0.02409	2.227	0.1248	1.325	6.766	5.13	0.1283	3.458	1.341	0.2741	4.283	1.588	0.144	2.743	1.115	5.231	0.007631	0.07127	0	6.4	4.57	0	3.408	1.931	1.064	0.7157	7.345	0.5618	0.1363	0.02575	0.8934	0.6427	0.1115	1.596	2.447	0.03541	0.6564	2.004	0.114	0.8391	1.1	0.1605	0	0.5257
TCGA-G2-A3VY-01A	0	536	1.46849	2.793	0.2432	0.4383	5.791	0	0.9753	4.554	6.015	0.005309	0.4894	2.561	0.01151	1.503	0.5409	0	0.4076	0.0547	0.008355	0	2.013	0	1.295	1.298	0	2.952	0.1115	0.7631	0.1671	2.436	0.4202	0	0.01435	2.958	0.01335	0.0255	1.152	0.1546	0.009913	3.001	3.693	0.04855	1.107	4.161	0.1132	0	3.04
TCGA-FJ-A3ZF-01A	0	524	1.43562	1.829	0.8137	0.1626	6.892	0	1.531	2.411	5.991	0.008912	0.2671	0.1441	0.01288	0.1577	0.1515	0	0.2794	0.007787	0.01401	0	2.981	0.0143	2.598	2.245	0	3.323	0.5152	0.6709	0.549	2.914	0.105	0	0.1925	2.833	0.05527	0	0.4058	0.1063	0.01662	1.941	3.721	0.03552	0.2971	2.579	0	0	0.1529
TCGA-BT-A2LA-01A	0	522	1.43014	2.143	2.823	0.09681	0.7607	0.06259	2.563	2.078	0.694	1.752	1.082	1.041	2.061	0.1171	2.35	0.05554	0	0.2759	0.6127	0	0.3202	0.01505	3.509	1.692	0.1796	1.24	1.412	0.7306	0.351	5.184	3.263	0.02089	0.1908	1.184	0.1783	0	1.544	0.1692	0.03476	0.5115	1.708	0.2058	0.4223	0.5694	0	0	0.7028
TCGA-4Z-AA7O-01A	0	512	1.40274	3.872	0.1374	0.1088	5.127	0.04521	1.058	6.224	5.895	0	1.447	0.5919	0.05045	9.112	0.1916	0.5299	0.9506	0.2135	3.13	0.01608	0.9734	0	4.873	2.562	0.538	3.079	0.4287	4.806	0.04058	6.027	0.07083	0.04461	0	1.207	0.6639	0.09483	0.5682	0.1646	0	2.937	4.451	0.5119	0.57	1.448	0	0.08941	3.554
TCGA-E7-A519-01A	0	508	1.39178	0.7728	0.1716	0	5.682	0	0.9439	2.075	6.053	0.141	0.08821	0.94	0	5.847	0.3186	2.857	0.02161	0.08955	0.1872	0	0.9214	0	3.044	3.091	0	0.7844	0.1298	2.25	0.1776	2.089	0.01508	0.03119	0.02839	2.576	3.609	0	0.1934	0.1286	0.07702	0.9454	1.181	0.006531	0.332	1.513	0.09072	0	0.2188
TCGA-PQ-A6FN-01A	0	507	1.38904	4.06	0.2261	0.1192	1.01	0	1.785	7.396	3.506	0.01625	3.153	1.133	0.3548	0.4895	0.3374	0	2.658	0.9561	4.718	0	0	0	6.606	3.14	0	3.629	1.115	0.3275	0.09006	6.237	0.7148	0.01213	0	0.5612	0	0.38	1.391	0.1726	0.05986	0.07376	0.9699	0.03497	0.7576	0.3742	0.1379	0.01848	0.1468
TCGA-S5-AA26-01A	0	503	1.37808	3.793	0.4164	0.08839	6.449	0	1.555	4.743	5.109	0	0.8922	1.107	0.007216	0.6006	0.2068	0.4376	0.6113	0.05144	0.4203	0.01586	2.601	0	4.524	2.255	0.19	2.701	1.21	1.961	0.02415	2.712	0	0.04401	0	3.054	3.641	0.3039	0.1202	0.0514	0	2.737	2.559	0.1015	0.2497	2.675	0.2058	0.3604	1.865
TCGA-K4-A83P-01A	0	495	1.35616	4.711	0.2621	0.0128	4.5	0	3.025	4.892	4.19	0.2174	1.149	2.604	0.1104	1.307	1.12	0.2691	0.2455	0.5391	0.3291	0	1.097	0.04023	4.961	3.83	0	1.808	1.071	0.8319	0.5036	7.342	0.4493	0.251	0	1.607	1.72	3.676	1.501	0.8112	0.04667	1.987	1.585	0.0349	0.9281	1.016	0.1081	0	0.8845
TCGA-4Z-AA7M-01A	0	495	1.35616	2.466	0.01278	0.03434	4.759	0.1476	1.442	6.261	4.927	0	1.156	0.4519	0.0726	1.609	0.1058	0.02557	0.04346	0.1288	0.09155	0	1.666	0	2.333	2.314	0	4.333	1.676	0.4021	0.3286	5.461	0.1292	0.03783	0	2.297	0.6908	0	0.3796	0.02857	0	0.02149	2.457	0.04697	0.7209	1.801	0	0	0.05775
TCGA-DK-A1AE-01A	0	491	1.34521	2.527	3.544	0.04407	0.2875	0.05358	3.799	5.681	0.6311	0	1.233	9.698	0.03161	0.01295	2.371	0.1867	0.1036	0.1592	4.09	0.006393	0	0.06931	5.207	1.238	0.07935	3.349	1.105	0.4585	0.0481	5.162	0.5366	0.1903	1.981	0.8624	1.109	2.103	0.3847	0.02087	0.01493	0.06927	1.163	0.08442	3.36	0.8796	0.2445	0.172	0.776
TCGA-G2-A2EK-01A	0	485	1.32877	2.642	0.1541	0.005295	5.121	0	1.006	4.454	6.129	0.06648	0.4946	2.317	0.01132	6.058	0.2783	0.6486	0.2515	0.2434	0.07235	0	1.58	0.02503	5.296	1.98	0	3.882	0.302	0.7907	0.07052	3.384	0.2972	0.00778	0.4267	1.788	2.08	0.02509	0.5553	0.102	0	1.148	2.412	0.02886	0.6933	2.708	0	0.02363	0.6823
TCGA-GC-A3RC-01A	0	484	1.32603	3.109	0.5633	1.495	0.3944	0.5275	2.117	6.489	2.3	0.006675	3.965	0.08613	2.731	0.03217	0.03564	0	2.332	0.06848	2.934	0.0421	0	0	3.578	4.85	0.04463	5.079	2.414	0.3093	0.02692	8.172	2.54	0.3206	0	0.3285	0	0.3692	1.882	0.3825	0	0.5467	1.455	0.4392	1.535	0.1086	0.2194	0	0
TCGA-GC-A3OO-01A	0	481	1.31781	4.989	0.1749	0.0355	4.089	0.03179	1.611	6.002	5.864	0.01411	2.285	3.339	0.03048	5.292	0.4589	0.7552	1.717	0.3008	2.501	0.02246	1.087	0	7.904	3.369	0.02382	3.044	0.6796	1.033	0.2674	6.669	0.6769	0.04168	0.0191	1.292	1.898	0.0994	0.3876	0.17	0.05209	1.483	1.433	0.04749	0.7402	1.078	0.03105	0	1.862
TCGA-GU-A766-01A	0	480	1.31507	3.73	0.4089	0.03807	2.039	0	1.415	7.986	1.539	0.00633	2.007	1.529	0.004585	0.288	0.1071	0.01896	0.9904	1.613	3.402	0.6101	0.1815	0.03028	5.655	3.192	0	4.587	1.608	0.943	0.5816	4.279	0.3951	0.492	0.01709	0.8963	0.01591	0.1458	1.116	0.5269	0.2795	0.03169	1.293	0.8718	0.6193	0.4074	0.553	0.496	0.1451
TCGA-DK-A6B2-01A	0	477	1.30685	4.649	0.3293	0.07646	4.751	0.1916	1.175	5.957	6.076	0.1118	1.722	2.567	0.7899	1.485	0.4426	0.04777	0.6604	0.3839	0.06949	0.07039	1.361	0.01034	3.393	2.66	0	3.662	1.257	1.054	1.182	7.423	0	0.009592	0.0174	0.9408	3.438	0	1.425	0.1446	0	5.247	3.068	0.06255	0.7254	0.5463	0.0283	0.01462	4.029
TCGA-DK-A1AG-01A	0	475	1.30137	2.346	0.2023	0	5.998	0	1.223	4.024	4.898	0.04705	0.6767	0.2278	0.004322	4.6	0.3989	2.257	0.06027	0.0513	0.177	0	1.402	0	3.523	1.639	0	3.417	0.9415	1.398	0.0145	2.563	0.09931	0.05251	0.0941	2.694	1.789	0.05671	0.25	0.1201	0	1.209	1.851	0.007381	0.5115	1.447	0.1266	0	0.1464
TCGA-LT-A5Z6-01A	0	474	1.29863	2.656	0.3081	0.06606	6.342	0	2.646	3.735	6.693	0.01658	0.7052	0.3764	0.03576	2.478	0.9952	0.3443	1.294	0	2.408	0	2.457	0.01334	2.313	2.399	0.3714	1.827	0.7453	1.364	0.02684	3.75	0.3008	0.1192	0.6451	2.641	1.903	0.07847	0.3509	0.06106	0	1.216	2.941	0.4486	0.8005	2.086	0.596	0.1271	2.422
TCGA-K4-A6MB-01A	0	469	1.28493	4.082	0.1583	2.088	4.555	0.0251	1.007	6.663	4.182	0.03312	1.211	1.055	0.3814	3.645	0.3815	0.01671	3.663	0.1744	2.758	0	0.9146	0	2.617	7.344	0.7387	2.888	1.356	1.45	0.04906	6.487	0.256	0.0491	0.1845	1.94	0	0.02676	1.697	0.1047	0.03099	0.3783	1.729	1.335	0.7671	1.63	0.04861	0.1335	0.3404
TCGA-DK-AA6X-01A	0	467	1.27945	3.106	0.7604	0.01285	4.175	0.111	1.387	4.686	5.216	0.02524	2.201	0.6043	1.777	0.441	0.613	0.2297	0.7418	0.1478	0.2226	0.04008	1.774	0	4.937	2.492	0.04249	3.244	0.7796	1.217	0.4189	4.769	0.08845	0.07398	0.0341	1.95	0.9183	0.2791	0.6271	0.2607	0.02361	0.1232	1.819	0.239	0.8872	1.732	0	0	2.055
TCGA-LC-A66R-01A	0	466	1.27671	6.134	1.27	0.02417	1.515	0	1.446	8.167	2.615	0.02385	5.156	0.4526	0.24	0.6607	0.1316	0.03574	4.272	0.1777	6.204	0.01907	0.1725	0.01921	6.654	4.536	0.04017	4.191	1.642	0.2402	0.2339	6.23	0.1316	0.2465	0	1.772	0.05939	0.2649	1.749	0.5381	0.02231	0.8138	1.294	0.7624	0.6917	0.6174	0.1986	0.05372	0
TCGA-E7-A8O7-01A	0	466	1.27671	2.977	0.1357	0.01128	5.605	0	1.35	6.43	7.478	0.2739	0.5589	0.4907	0.03988	8.613	0.8553	2.685	0.03409	0.217	0.02616	0.01772	1.53	0	2.068	1.843	0	3.594	1.143	2.964	0.09652	2.565	0.07029	0.07305	0	2.704	1.823	0	0.8985	0.2365	0	3.187	4.689	0.03753	0.6349	2.72	0.2902	0	1.293
TCGA-4Z-AA84-01A	0	460	1.26027	3.212	0.1766	0.07733	2.316	0	1.681	8.622	1.593	0	2.905	0.3921	0.3597	1.284	0.211	0.1669	0.1384	0.1678	0.03657	0	0.3201	0	6.978	2.096	0	2.911	2.377	0.237	1.141	6.823	1.669	0.3231	0	2.146	0.1852	0	0.8641	0.09638	0	2.69	1.212	0.1777	1.134	1.627	0.1005	0	0.3562
TCGA-DK-AA6P-01A	0	457	1.25205	1.733	0.1405	0.009046	4.308	0	0.8633	1.583	8.039	0.04408	0.1681	0.4785	0.01931	3.038	0.4914	0.9926	0.009188	0.1343	0.01404	0	1.029	0	2.71	2.042	0	2.752	1.209	2.107	0.03591	2.534	0.2578	0	0	1.921	2.089	0	0.2918	0.1189	0.06546	6.589	2.668	0.1068	0.9897	1.855	0.03909	0	5.876
TCGA-FD-A43S-01A	0	455	1.24658	3.372	0.1633	0	4.298	0	1.149	5.52	7.126	0.1336	1.212	3.669	0.03503	1.027	0.5631	1.303	0.3157	0.1397	0.3847	0.01113	0.9716	0.01121	5.018	4.34	0	2.032	0.6312	1.25	0.8852	4.603	0.3772	0.05123	0	1.561	2.838	0.06615	0.4463	0.4976	0.1132	0.7949	1.174	0.08411	0.2751	1.848	0	0.01584	1.557
TCGA-R3-A69X-01A	0	433	1.1863	3.688	0.5357	0	3.576	0	1.475	5.757	6.748	1.641	2.015	2.141	0.1712	2.753	0.6976	0.3205	3.868	0.5192	0.1231	0	0.2618	0.01006	5.527	3.091	0	4.006	0.8595	1.388	0.1952	6.659	0.3067	0.01859	0	0.7308	1.045	0.2755	1.028	0.2593	0.05752	2.407	1.312	0.06827	1.385	0.83	0.05452	0	2.101
TCGA-E7-A7XN-01A	0	428	1.1726	4.465	0.04022	0	1.573	0	1.569	6.461	3.438	0.03585	2.345	0.1328	0.01568	0.5826	0.05286	0.02169	2.281	0.2337	6.271	0.06791	0.2059	0.01163	5.343	1.816	0.02439	3.878	1.313	1.166	0.01175	3.257	2.398	0.08408	0.07665	1.185	0.01819	0.1657	1.446	0.04544	0.05331	0.04809	1.019	0.08294	1.124	0.561	0.2091	0.09589	0.03695
TCGA-GC-A3RD-01A	0	428	1.1726	4.089	0.05042	1.207	4.252	0	1.509	4.909	5.917	0	0.9571	0.189	0.1945	0.6072	0.3936	0.1281	1.599	0.07007	2.992	0.03244	0.9019	0	2.613	2.852	0.08995	3.42	1.587	0.5253	0.1379	5.464	0.02915	0.1176	0.01845	1.392	1.071	0.03276	0.5527	0.2139	0.03792	6.954	1.816	0.1335	0.595	1.419	0.0594	0.3327	2.175
TCGA-CF-A27C-01A	0	425	1.16438	2.944	0.1749	0.02244	5.931	0	0.6948	5.777	5.682	0.02214	0.2477	0.06432	0	1.575	0.5979	0.2249	0.5477	0.02894	0.8067	0.008877	1.821	0	1.877	1.131	0.01877	2.865	1.107	2.115	0.009034	1.936	0.06257	0	0.01504	3.074	1.972	0.02673	0.1763	0.1181	0	4.354	1.647	0.06744	0.5203	2.166	0	0.02517	3.059
TCGA-E7-A7PW-01A	0	416	1.13973	2.369	0.2156	0.07984	5.511	0.1546	1.021	4.426	7.34	0.01789	0.4149	0.1747	0.09454	1.058	0.3149	1.79	0.2542	0.09136	0.8047	0.05634	1.388	0.05675	4.726	2.466	0.1722	6.428	0.5293	0.9057	0.254	2.333	0.1815	0.06556	0.2254	2.351	2.274	0.1644	0.3685	0.1471	0.04962	2.529	2.257	0.09691	0.3106	1.022	0.1148	0.07968	1.347
TCGA-YF-AA3M-01A	0	415	1.13699	4.331	0.3799	0.0689	3.291	0	1.077	7.851	4.422	0	1.764	0.6608	0.04954	0.1086	0.06127	0.1492	1.116	0	1.037	0	1.305	0	7.255	2.453	0	2.981	1.204	0.6834	0.2582	4.065	1.56	0.05098	0.3843	1.025	1.238	0.1081	0.4931	0.05952	0.06367	0.6621	1.275	1	0.8377	0.8152	0	0	0.3206
TCGA-DK-AA71-01A	0	415	1.13699	2.864	0.2112	0.08042	4.423	0	1.541	4.646	5.317	0.1627	0.4268	1.469	0	0.7679	0.6757	0.04035	0.3096	0.09203	0.4078	0	1.038	0	2.857	1.838	0.2269	1.86	0.4577	0.8535	0.01465	4.504	0.1363	0	0.0719	1.23	0.2511	0	0.2802	0.1141	0.04998	2.771	2.148	0.1542	0.9393	1.524	0.07811	0.09965	0.1051
TCGA-MV-A51V-01A	0	410	1.12329	4.716	0.5545	0	6.552	0	1.703	5.764	6.386	0.1115	0.5613	0.7818	0.01788	1.992	0.7758	2.317	0.05027	0.1768	0.1835	0	2.473	0	7.698	2.449	0	2.036	0.6132	1.183	0.1287	3.385	0.6786	0.01229	0.1693	1.754	2.417	0	0.2718	0.1858	0	3.085	1.943	0.0254	0.8927	2.069	0.07152	0	4.991
TCGA-CF-A5U8-01A	0	399	1.09315	1.741	0.06603	0.007599	6.242	0	1.112	2.393	6.808	0.05168	0.1425	0.317	0	8.9	0.1491	1.503	0.0154	0.08912	0.06936	0	1.233	0	2.54	1.611	0	2.64	0.5295	3.132	0.02422	1.632	0	0.01116	0.02023	3.67	1.651	0	0.1604	0.1109	0	2.116	1.732	0.01389	0.4695	2.046	0	0	2.204
TCGA-CF-A3MH-01A	0	398	1.09041	4.256	0.1034	0	5.383	0.05003	1.287	5.401	5.961	0.03878	0.7118	0.07263	0.008107	4.194	0.495	0.276	0.2145	2.104	0.06063	0	1.089	0	6.032	2.168	0	2.731	1.085	1.852	0	1.772	0.167	0.01664	0	1.374	3.452	0.05332	0.2287	0.04548	0.08165	2.368	3.679	0.03094	0.2926	1.56	0.09614	0	0.4449
TCGA-CF-A9FM-01A	0	398	1.09041	2.34	0.2023	0.007816	5.66	0	1.109	5.008	5.868	0.2674	0.2588	1.122	0	4.584	1.299	1.117	0.0315	0.09159	0.05965	0	0.925	0	2.199	1.904	0	2.457	0.8672	2.617	0.103	2.09	0.1965	0.08939	0	2.696	3.383	0	0.3405	0.318	0	0.8469	1.879	0.02373	0.82	1.764	0.06688	0.01749	0.914
TCGA-E7-A85H-01A	0	394	1.07945	2.839	0.1842	0.08889	4.064	0.02708	1.256	6.922	7.423	0.342	0.326	0.5781	0.004359	0.8476	0.2461	0.03585	0.5507	0.1967	0.02822	0.04735	1.747	0	2.702	2.048	0	0.9029	0.5878	0.7232	0.02429	5.785	0.4744	0.02672	0	1.991	0.04491	0.08496	0.518	0.08114	0.08751	0.9453	2.088	0.01854	0.6447	2.638	0.05242	0.01366	0.1662
TCGA-CF-A1HR-01A	0	389	1.06575	3.433	0.3263	0.02653	4.822	0	1.382	4.917	5.569	0.1102	0.8754	1.329	0	0.9412	1.035	0.4417	2.552	0.534	2.311	0	1.516	0	6.817	2.494	0	2.822	0.2767	1.32	0.0423	4.079	0.02502	0.02602	0	1.597	1.792	0	0.5301	0.6304	0.03257	0.1344	1.382	0.07435	0.8027	0.7122	0	0	1.093
TCGA-FD-A3B8-01A	0	384	1.05205	4.539	0.5557	0.005669	0.6587	0.2974	1.863	6.034	3.362	0.03324	3.228	3.519	0.2727	2.934	1.01	0.02508	0.07859	0.4288	0.337	0.1766	0.1615	0.01791	5.162	4.098	0.01886	3.934	1.96	0.8236	0.9231	8.606	1.298	0.3208	0	0.784	1.048	0.1541	1.723	0.6623	0.04132	0.169	1.338	0.1451	1.714	0.3282	0.4447	0	0.2309
TCGA-CF-A47X-01A	0	384	1.05205	1.738	0.2733	0	6.712	0	0.595	1.835	5.226	0.1104	0.1283	0.2516	0.003458	4.194	0.4049	2.003	0.004915	0.06533	0.02242	0.007613	2.198	0.007669	2.051	1.393	0	1.119	0.4812	2.641	0.003879	2.627	0.06039	0.007111	0	3.544	2.638	0.02295	0.1802	0.1813	0	3.551	2.67	0.02639	0.6252	3.039	0.04172	0	2.145
TCGA-CF-A3MF-01A	0	383	1.04932	1.646	0.1215	0	7.127	0	1.149	2.08	5.635	0	0.0793	0.07247	0	3.318	0.13	4.24	0	0.01253	0.02252	0	0.7527	0.02298	2.567	1.916	0	1.775	0.3897	0.6968	0.00584	1.963	0.03064	0.0107	0	2.988	3.678	0.06805	0.04972	0.0214	0	2.664	7.289	0.04391	0.1429	3.672	0.0624	0	0.02455
TCGA-CF-A1HS-01A	0	382	1.04658	4.149	0.04456	0.3343	1.386	0.9628	2.16	7.55	3.731	0.745	4.566	0.07438	1.459	0.1959	2.29	0.01293	2.732	3.804	2.35	0.08038	0.3489	0	5.718	4.347	0.08514	5.09	2.872	0.5516	0.4277	6.596	0.4796	0.4959	0.09067	0.4723	0	0.04115	1.933	0.1761	0.3044	0.3124	1.549	1.016	0.6206	0.6368	0.1794	0.07651	0.05814
TCGA-CF-A47V-01A	0	379	1.03836	2.663	0.4424	0	7.408	0	0.7639	3.515	4.997	0.1597	0.6135	0.1735	0	8.499	0.2403	1.322	0.03184	0.194	0.03889	0	1.812	0	3.65	3.093	0	2.872	1.166	2.423	0.02519	4.121	0	0.02771	0	3.558	4.225	0.02994	0.3931	0.09945	0.04605	1.277	6.497	0.04572	0.1791	2.337	0.02743	0.01417	0.1721
TCGA-BL-A5ZZ-01A	0	377	1.03288	5.453	0.7555	1.869	0.9527	0.02916	0.9301	6.214	4.304	0.08822	3.129	2.184	0.9334	0.05172	2.959	0.02904	0.03959	1.614	1.146	0.03079	0	0.01041	6.541	4.531	0.867	2.831	2.226	2.157	0.488	8.804	2.541	0.2648	0.5133	0.8775	0	0.1205	0.9029	2.428	0.437	0.0642	1.228	3.089	1.123	0.519	0.4211	1.58	0.06549
TCGA-FD-A6TE-01A	0	376	1.03014	2.14	0.2368	0.03041	5.598	0	1.532	5.978	7.201	0	2.26	0.2077	0.01456	3.381	0.08917	0.3848	0.03088	0.008801	0.04699	0	2.244	0	5.846	2.069	0.01702	4.097	1.087	0.8847	0.02845	2.369	1.214	0.3226	0.01363	2.073	1.926	0	0.1215	0.03547	0.03731	0.752	3.213	0.2597	0.7485	0.5756	0.06559	0	1.51
TCGA-CF-A47Y-01A	0	373	1.02192	1.611	0.09409	0	5.861	0	1	4.746	6.647	0.05334	0.1529	0.6198	0.004364	8.151	0.04803	3.376	0.006202	0.1406	0	0	1.693	0	2.479	1.208	0	1.344	0.4645	3.658	0.009776	1.802	0.02572	0	0	3.662	3.247	0	0.2573	0.06189	0	2.335	1.597	0.01856	0.3123	1.384	0	0	3.447
TCGA-ZF-AA5P-01A	0	372	1.01918	4.789	0.5044	0	4.416	0	1.556	4.69	5.074	0.007731	1.944	4.263	0.1185	2.732	0.8857	0.03457	0.1585	0.5083	0.6086	0	1.046	0	5.591	3.416	0.02602	2.454	1.22	0.964	0.4915	6.821	0.9382	0.1842	0	1.36	0.2173	0	0.1407	0.7987	0.05684	0.4456	1.422	0.01906	0.4819	1.35	0.06704	0.01754	0.2888
TCGA-PQ-A6FI-01A	0	372	1.01918	3.696	0.09022	0.04056	0.3828	0	0.7624	8.608	1.456	1.421	3.78	0.4189	0.04341	0.04054	0.777	0	2.609	0.4133	4.221	0.01611	0.2151	0	4.936	2.881	0.03397	4.393	1.626	0.2075	0.2212	4.241	1.838	0.5316	0	0.4278	1.231	0.04826	1.545	0.1201	0.03746	0.01276	1.016	0.2502	1.514	0.1769	0.4415	0.03423	0
TCGA-CF-A3MI-01A	0	370	1.0137	2.696	0.1957	0.01298	5.876	0	0.7882	5.211	6.878	0	0.2774	0.1866	0.01391	2.086	0.1638	0.02876	0.08364	0.5686	0.1074	0	1.571	0	3.818	1.996	0	1.78	0.2369	1.012	0.0156	2.761	0.06314	0.00956	0	1.485	2.013	0	0.1501	0.038	0	0.7988	3.503	0.08129	0.565	1.193	0.05586	0	0.7371
TCGA-CF-A3MG-01A	0	369	1.01096	3.663	0.06614	0.0547	5.363	0	0.7065	5.847	6.896	0.007836	1.338	1.813	0.01133	4.369	0.6899	1.413	0.02407	0.1311	0.07242	0	1.056	0	2.204	1.331	0	2.72	1.314	1.855	0	2.06	0.04435	0	0	0.7966	2.705	0.1445	0.1532	0.01171	0	4.53	2.44	0	0.9524	2.264	0.3116	0	1.086
TCGA-CF-A7I0-01A	0	368	1.00822	3.304	0.3359	0.01566	6.865	0	1.536	5.46	7.434	0.03833	0.5586	1.604	0.02785	2.77	0.5143	1.021	0.0472	0.2257	0.07161	0	3.302	0	3.921	3.291	0	2.324	0.4092	1.958	0.03737	3.925	0.1072	0.01153	0.04151	2.464	2.805	0.03709	0.2367	0.3401	0.02876	2.475	4.111	0.009583	0.4096	3.521	0	0	1.903
TCGA-CF-A47W-01A	0	368	1.00822	1.293	0.08219	0	5.04	0	1.266	3.156	8.356	0.02298	0.1563	0.5705	0.008359	1.822	0.4578	2.332	0.01187	0.1165	0.01813	0	1.407	0	2.628	1.759	0.0387	1.282	0.1984	1.976	0.009377	1.629	0	0	0.03105	1.74	2.283	0	0.04574	0.06148	0.02149	1.686	1.096	0.007149	0.2313	1.806	0	0	0.221
TCGA-DK-AA76-01A	0	366	1.00274	3.882	0.2032	0.03383	5.394	0	1.657	2.918	7.572	0.03338	0.3146	0.5346	0.04808	0.02711	0.3739	0.8838	0.5438	0.04358	1.376	0	1.651	0	1.969	1.415	0.05609	2.27	0.6837	2.537	0.04057	2.435	0.105	0.02495	0.6371	1.926	0.06248	0	0.2123	0.1153	0.03123	6.156	4.285	0.7304	0.9691	3.416	0.03689	0.09301	3.556
TCGA-CF-A5UA-01A	0	365	1	4.18	0.1361	0	4.45	0	0.5844	5.882	8.338	0.01379	0.2233	0.127	0	0.3824	0.1674	0.4373	0.01419	0.024	0.02166	0.01102	0.7301	0	2.471	2.126	0	2.495	0.5059	1.837	0.06061	1.361	0.0488	0	0.4483	1.077	2.126	0	0.006933	0.05591	0.0129	1.432	1.267	0	0.2818	2.384	0.06006	0	0.1362
TCGA-YF-AA3L-01A	0	364	0.99726	1.955	0.136	0	5.269	0	1.483	4.277	7.864	0.007599	0.5283	0.8179	0.01099	2.271	0.2537	1.512	0.007822	0.07773	0.01195	0	1.194	0	5.481	2.344	0	1.731	0.284	1.433	0.01233	2.087	0.03239	0	0	1.446	4.372	0	0.04144	0.09111	0.01418	2.818	1.385	0.004707	0.2154	3.198	0.4336	0	4.764
TCGA-CF-A9FF-01A	0	361	0.989041	3.176	0.2443	0.009972	7.457	0	0.6862	4.628	6.807	0	0.5986	1.215	0.08331	4.53	0.4532	1.694	0.1902	0.3505	0.03078	0	2.082	0	4.169	2.794	0	2.238	0.8488	1.67	0.07805	3.358	0.04183	0	0.05256	2.258	3.129	0.04698	0.1681	0.4144	0.05435	2.38	4.737	0.006097	0.1786	3.684	0.04305	0	1.391
TCGA-KQ-A41Q-01A	0	361	0.989041	1.739	0.3109	0.09674	7.167	0	0.7834	3.602	5.849	0.0226	1.076	0.9781	0.03261	6.221	0.3242	0.01138	0	0.1747	0.0814	0.01207	3.135	0	1.987	1.994	0	2.112	0.5878	0.6576	0.06041	4.757	0.03228	0.01128	0.1559	1.96	0.3244	0.03627	0.3708	0.1041	0.1354	1.77	1.862	0.3673	0.2252	1.901	0	0	0.474
TCGA-K4-AAQO-01A	0	359	0.983562	4.254	0.2025	0.2541	3.238	0	1.694	4.939	5.085	0.06309	1.313	4.134	0.123	0.9972	0.3333	0.2138	0.1719	0.2454	0.01264	0.01281	1.132	0	4.022	3.329	0	3.036	1.152	1.466	0.403	6.72	0.8676	0.01197	0.1053	1.294	1.81	0	0.5567	0.2788	0	1.795	3.056	0.08711	0.7419	1.915	0.1033	0	0.8609
TCGA-CF-A8HX-01A	0	345	0.945205	3.351	0.1157	0	7.841	0.03276	1.262	4.467	5.838	0	0.5672	1.327	0.01579	3.743	0.3867	3.723	0	0.06247	0.01147	0	1.976	0	6.497	2.744	0	2.058	0.2626	2.294	0.01183	2.433	0	0.02163	0	3.498	5.823	0.03493	0.1693	0.1256	0	3.352	2.052	0.01798	0.197	2.266	0	0	0.556
TCGA-CF-A8HY-01A	0	345	0.945205	2.596	0.1188	0	5.853	0	1.098	3.618	7.238	0.3493	0.2103	0.01184	0.005826	2.757	0.4965	2.134	0.03283	0.0954	0.04994	0	0.8891	0	2.939	2.541	0	2.236	0.53	1.169	0.01304	1.734	0.03426	0.0473	0	1.127	2.837	0	0.2347	0.05621	0.02985	2.914	1.313	0.0149	0.1935	1.826	0.4812	0.01824	0.3217
TCGA-FT-A61P-01A	0	337	0.923288	4.168	0.197	0.02976	3.153	0.09749	2.302	6.634	4.827	0.05101	2.045	3.01	0.9737	3.935	0.8842	0.05475	3.19	0.2273	0.1444	0	0.7021	0.01188	5.705	4.442	0	4.2	1.074	0.5201	0.4427	8.06	1.241	0.2342	0	0.7764	0.03692	0.07002	2.036	2.138	0.02748	2.259	1.521	0.03178	1.108	0.5108	0.09527	0	2.658
TCGA-CF-A47S-01A	0	333	0.912329	1.907	0.07453	0.006771	6.067	0	0.8961	4.647	8.218	0.1158	0.1753	0.3947	0.02165	9.278	0.1761	1.407	0.003443	0.1125	0.04159	0.005334	1.293	0	2.079	1.432	0	2.728	0.6825	3.126	0.05863	2.151	0.02379	0.0149	0.02697	2.316	2.789	0.0161	0.1285	0.112	0.01247	3.18	3.11	0.008264	0.2953	3.667	0.3179	0	2.464
TCGA-FD-A6TK-01A	0	330	0.90411	4.382	0.4162	0.02431	1.557	0.05381	2.115	7.596	3.169	0.03584	2.237	1.746	3.305	2.617	0.3874	0.01808	0.01856	0.2778	1.255	0.0381	0.4	0.009692	6.083	4.166	0.02034	2.902	1.979	0.7667	0.158	9.423	1.33	0.1699	0.03242	0.9548	0.03018	0	1.581	1.557	0.09835	1.13	1.566	0.5193	0.7933	0.5029	0.2455	0.0137	0.05105
TCGA-YC-A8S6-01A	0	293	0.80274	6.869	0.8659	0.03125	5.317	0.04634	0.8358	6.536	5.799	0.3076	1.948	1.831	0.05894	5.525	1.285	3.105	0.1131	3.247	1.124	0.04891	0.1502	0	7.374	4.486	0	2.868	1.129	2.406	0.1895	6.543	0.1551	0.391	0	1.881	0.466	0	0.6212	0.9072	0.094	1.7	2.681	0.08125	0.7097	2.238	0.3638	0.6083	0.9001
TCGA-K4-A5RH-01A	0	276	0.756164	4.058	0.3368	0	0.3144	0.1585	1.154	5.744	3.347	3.706	4.61	0.7644	0.01861	0.02377	1.709	0.03299	0.0264	0.2044	0.1066	0.01175	0	0.04102	3.268	3.848	0	2.035	2.108	0.5458	0.1098	8.714	0.02103	0.1215	0.5306	1.365	0.8015	0.08674	1.598	1.745	0.3964	1.222	1.138	0.2761	0.8592	0.4097	0.1841	0	0.006339
TCGA-FD-A5BY-01A	0	251	0.687671	4.373	0.3794	0.1712	2.421	1.229	2.714	6.614	4.794	0.06738	3.637	1.749	0.5834	1.528	2.074	0.3323	0.4165	0.2125	3.535	0.02185	0.9616	0.01105	5.782	3.302	2.143	3.238	1.442	0.6622	0.1986	6.499	1.785	0.05052	0	0.7915	0	0.327	0.9597	0.1587	0.02557	0.1901	1.945	0.1344	0.8214	0.3767	0.1725	0	0
TCGA-UY-A9PE-01A	0	189	0.517808	2.012	0.07808	0.07467	4.117	0	1.106	6.815	6.747	0	0.7002	2.028	0.08846	1.75	0.1143	0.01884	2.519	0.1857	0.09599	0	0.8471	0	3.147	2.421	0	3.07	0.692	1.504	0.06993	6.048	0.2783	0.05528	0.1916	1.856	0.5912	0	0.4886	0.02801	0.06902	0	1.689	0.007778	0.2585	1.461	0	0	0.1244
TCGA-FD-A6TC-01A	0	187	0.512329	3.806	0.1137	0.2731	4.974	0.0573	1.973	6.633	5.341	0	1.771	1.888	1.418	4.031	0.4421	0.01927	0.8884	0.1497	0.2596	0.01026	1.999	0.0609	2.972	3.864	0.02168	2.925	1.09	0.8167	0.1491	8.179	0.8484	0.1374	0	1.188	0.9271	0.03085	0.561	0.2271	0.03572	1.184	2.078	0.9398	0.6343	1.554	0.1361	0	0.1473
TCGA-E7-A3Y1-01A	0	163	0.446575	1.638	0.3221	0.00727	5.618	0	1.666	3.592	6.288	0.03551	0.3483	1.455	0.005196	1.621	0.1208	1.809	0.6504	0.166	0.1091	0	1.609	0	3.634	2.279	0	2.188	0.7638	1.222	0.04032	3.081	0.07039	0	0	3.507	3.639	0	0.1408	0.1698	0.02665	0.996	4.099	0.7205	0.3195	1.54	0	0.03237	1.571
TCGA-CU-A3QU-01A	0	158	0.432877	2.82	0.1055	0.03789	5.093	0	1.879	5.243	7.42	0.0054	0.5018	0.01586	0	5.172	0.1846	0.4023	0.0111	0.03732	0.008498	0.008611	1.1	0.008675	7.627	1.252	0	3.889	0.1356	1.121	0.03902	2.916	1.053	0.01604	0.01459	2.207	0.4124	0.02594	0.07406	0.03598	0.01008	2.888	1.165	0.3466	0.9551	2.377	1.659	0.04844	1.211
TCGA-E7-A6MD-01A	0	129	0.353425	3.371	0.1978	0	6.495	0	0.9284	5.643	4.2	0.1119	1.302	1.269	0.0333	0.166	0.6532	0.531	0.3711	0.2483	0.5517	0.01233	2.979	0	3.692	3.072	0	2.861	1.068	0.6489	0.3457	5.857	0.1971	0.03427	0	2.76	2.371	0.1428	1.246	0.1875	0.01443	1.347	1.502	0.1241	0.4642	1.293	0.06708	0.1507	0.2669
TCGA-UY-A9PF-01A	0	117	0.320548	4.868	0.1665	0.07166	4.907	0	1.226	4.196	6.479	0	0.7209	1.401	0.03457	2.287	0.439	0.05353	0.3612	0.5395	1.766	0.01916	1.104	0	4.708	2.141	0	3.593	0.3702	1.789	0.08573	3.434	0.1003	0.08735	0	1.466	0.3499	0	0.1441	0.4538	0	1.127	2.708	0.02226	0.6331	2.615	0.05251	0	0.428
TCGA-FD-A43X-01A	0	110	0.30137	1.276	0.1324	0.005763	7.03	0	0.788	1.665	7.182	0.03379	0.2285	0.09741	0.008225	5.82	0.3375	4.33	0.06312	0.05852	0.02668	0	2.025	0	2.256	1.673	0	1.685	0.1065	2.949	0.009227	2.316	0	0	0.03056	2.971	3.082	0	0.3396	0.04201	0.01061	2.13	4.071	0.3069	0.5359	2.78	0	0.0257	2.496
TCGA-K4-A3WU-01B	0	105	0.287671	4.044	0.8993	0.3011	5.035	0	0.8477	6.305	4.819	0.5027	1.373	4.072	0.3584	1.045	0.673	0.1546	1.309	0.448	0.2359	0	1.575	0.01577	4.951	3.215	0.0166	3.558	1.361	1.14	0.4563	5.772	0.3441	0.09938	0.02648	2.657	0.3017	0.06982	1.057	0.3503	0.04537	0.58	2.916	0.259	0.7624	3.105	0.1841	0	4.276
TCGA-GD-A3OQ-01A	0	95	0.260274	5.822	0.3684	0.591	3.78	0.0222	1.658	7.885	4.468	0.0722	4.213	0.6645	0.4816	4.793	3.371	0.4164	4.493	2.57	4.848	0.01567	0.3343	0.007916	7.083	3.346	0.06538	3.6	1.944	1.581	0.02386	8.545	0.6406	0.12	0	0.7038	0.6815	0.06991	1.751	1.028	0.05435	1.521	1.954	0.07442	1.11	0.4595	0.2034	0.1082	0.7197
TCGA-C4-A0F1-01A	0	89	0.243836	3.566	0.2457	0.07312	0.06336	0.1334	1.982	8.178	1.241	3.596	4.416	1.192	0.5004	0.009959	0.9121	0.01844	1.156	0.1628	1.996	0.01955	0	0.0197	7.155	4.05	0.1393	5.031	1.695	0.1676	0.152	6.742	1.675	0.6184	0.04929	0.4518	0.3563	1.039	2.201	0.7342	0	0.129	0.7618	4.061	0.8166	0.2652	0.631	0.0278	2.939
TCGA-FD-A62N-01A	0	82	0.224658	3.442	0.1747	0.01515	1.095	0	0.7235	6.501	5.122	0.05167	2.254	2.263	0.1884	1.371	0.3612	0.1193	0	0.2633	0.7773	0.03555	0.2126	0.01204	3.691	4.333	0	3.028	1.125	0.5126	0.4069	7.251	0.1039	0.169	0	0.871	0.1612	0.1385	1.065	0.1671	0.2917	0.074	0.977	0.2156	0.4251	0.3375	0.3524	0	0.09979
TCGA-XF-A9T3-01A	0	68	0.186301	4.359	0.4225	0	2.603	0.2797	1.813	6.502	4.456	0.5107	3.643	3.415	0.7874	3.825	0.4158	0.07486	4.029	0.5798	0.02657	0	0.4433	0.02712	5.583	3.365	0	3.833	0.7574	0.7174	0.8521	7.076	1.01	0.2337	0	1.136	0.04229	0.1559	1.286	0.3786	0.03148	0.2494	2.029	0.04153	0.6662	0.4626	0.1433	0.03823	0.7737
TCGA-GD-A6C6-01A	0	67	0.183562	0.6898	0.02391	0.02426	4.874	0	1.208	2.365	7.383	0.03183	0.4895	0.1572	0.005813	0	0.02687	3.053	0.00826	0	0.1098	0.07508	1.014	0	3.081	1.681	0	1.278	0.5357	0.2868	0.08257	1.933	0.06757	0	0	1.28	5.073	0.3446	0.2239	0.01497	0.05897	2.689	0.8077	0	0.4414	0.2713	0.5056	0.0182	0.6901
TCGA-GD-A3OP-01A	0	64	0.175342	4.53	0.2212	0.07224	4.834	0	1.172	4.728	7.25	0.1481	1.201	2.734	0.1442	2.562	0.465	1.1	0.8917	0.1911	0.1249	0.01547	1.257	0	5.917	3.091	0	3.399	0.7175	2.511	0.05818	6.165	0.3624	0.007245	0.4405	2.143	1.398	0.04638	0.4712	0.5755	0.02708	1.415	1.937	0.02689	1.033	1.842	0.0633	0	2.608
TCGA-XF-A9T6-01A	0	64	0.175342	3.557	0.968	0.07863	1.832	0	2.275	7.762	3.251	0	3.363	0.1021	0.00576	0.1238	0.1673	0.1041	2.833	0.1829	2.46	0.0744	0.6687	0	5.161	2.514	0.05302	4.04	0.8873	0.3041	0.6133	6.263	0.1414	0.1468	0	0.5521	0.1525	0.1113	1.121	0.0952	0.01483	0.4711	0.5999	0.0293	0.5558	0.4766	0.06891	0	0
TCGA-C4-A0F0-01A	0	59	0.161644	4.824	0.1369	0	0.0227	0	0.5896	8.108	1.771	2.198	3.688	0.5462	0.1005	0	1.655	0	0.1675	1.771	4.359	0	0	0	4.403	3.219	0	4.051	1.704	0.1473	0.1479	7.984	0.2045	0.06972	0	0.08924	0	0	1.148	0.08695	0.08693	0.06314	0.3708	0.08073	0.6944	0.04769	0.1604	0.064	0
TCGA-K4-A6FZ-01A	0	55	0.150685	4.68	0.3335	0.1641	4.004	0.04777	1.686	7.487	6.196	0	3.052	0.4962	0.03449	3.247	0.3818	0.887	1.817	0.6092	5.036	0.04214	0.6983	0	5.789	2.657	0.05344	4.394	1.837	0.8326	0.03015	4.549	1.319	0.8501	0.01445	1.696	2.45	0.2816	1.059	0.7982	0.0199	1.086	1.498	1.492	0.8704	0.913	0.2794	0.01214	3.047
TCGA-H4-A2HO-01A	0	46	0.126027	2.546	0.3588	0.07217	5.385	0	0.7469	3.55	7.304	0.36	0.5213	1.309	0.01577	1.351	0.1539	0.01094	0.05168	0.2881	0	0.01161	1.624	0.01169	3.552	2.048	0	2.75	0.4858	0.9476	0.1625	5.512	0.04125	0.01084	0.2367	1.985	2.601	0	0.1462	0.08227	0.02705	2.497	3.314	0.01349	0.2271	5.225	0.06323	0	2.678
TCGA-E7-A7DV-01A	0	37	0.10137	4.296	0.04794	0.005486	2.766	0	3.027	7.142	6.259	0	2.348	0.09286	0.00392	0.05179	0.07827	0.008137	0.02216	0.009443	0.1384	0.06764	0.3634	0.008694	7.001	5.608	0	3.533	2.366	1.2	0.3777	8.32	0.2815	0.5998	0	1.07	0.01361	0.4085	0.9327	0.2004	0	0.04052	1.255	0.6007	0.5384	0.2665	0.2013	0	0.00929
TCGA-KQ-A41S-01A	0	35	0.0958904	5.295	0.3796	0.02588	4.698	0.02891	1.959	6.194	5.615	0.01283	1.381	1.915	0.0683	2.679	0.9237	0.2729	3.128	0.238	2.731	0	1.197	0.02057	7.928	5.667	0	1.285	1.252	1.032	0.3797	6.767	2.636	0.0657	0.5929	2.213	1.427	0	0.346	1.611	0.012	0.2485	1.624	0.1584	0.7304	1.136	0	0	0.6202
TCGA-E7-A7DU-01A	0	28	0.0767123	3.245	0.2507	0	6.863	0	0.8157	4.151	6.147	0	0.4101	0.4708	0	5.537	0.4362	2.16	0.2838	0.1224	1.145	0	1.194	0	3.202	2.195	0	1.828	0.1969	2.647	0.03906	2.625	0	0	0	2.893	0.1179	0	0.2206	0.07547	0.08838	2.487	2.058	0.015	0.3149	1.939	0	0	1.327
TCGA-E7-A5KF-01A	0	20	0.0547945	2.122	0.1238	0.006464	6.006	0	1.827	2.901	5.996	0.2408	0.4616	0.02799	0	4.943	0.5251	0.526	0.1439	0.03311	0.05918	0	1.427	0	1.591	0.8196	0.02149	3.272	0.5888	1.772	0.0359	1.045	0.2125	0.009497	0.1323	2.335	1.897	0.03059	0.3207	0.04473	0	1.707	1.897	0.05434	0.9654	1.746	0	0	1.099
TCGA-E7-A5KE-01A	0	17	0.0465753	2.432	0.1327	0.007217	5.259	0.1821	1.496	3.482	4.932	0	0.1819	0	0	1.221	0.02386	0.03187	0.1598	0	0.1695	0	1.369	0	2.324	1.954	0	3.076	0.1895	1.18	0.01155	3.168	0	0.09272	0	2.448	1.528	0.1	0.08685	0.01593	0.05243	0.2428	5.179	0.03922	0.4491	1.705	0.03125	0	0.01221
TCGA-GC-A4ZW-01A	0	15	0.0410959	2.091	0.2381	0.008031	3.071	0.03557	0.8246	2.293	5.13	0	1.224	0.2069	0.00574	0.8998	0.08326	0.2109	0.08728	0.01381	0.03707	0	0.1163	0	2.802	3.383	0	1.54	1.006	1.789	0.03192	2.676	0.4468	0.1138	0.6345	1.072	0	0	0.3644	0.1225	0	0.2054	1.255	0.1757	1.037	1.242	0.2273	0	0.4926
TCGA-E7-A8O8-01A	0	13	0.0356164	2.323	0.06387	0	5.947	0	1.055	4.785	7.551	0.2093	0.1646	0.1426	0.00525	3.127	0.03389	2.653	0.04419	0.07421	0.5382	0	1.053	0	6.297	1.961	0	1.138	0.1483	1.801	0.0176	2.058	0.02067	0.01079	0	2.837	2.747	0	0.1422	0.05335	0.05334	1.573	1.303	0.03991	0.2654	1.55	0.03181	0.1565	1.33
[truncated: 314 more columns]
