# Supplementary material for: A transcriptome study of p53-pathway related prognostic gene signature set in bladder cancer
Source: Heliyon. 2023 Oct 14;9(10):e21058. doi: 10.1016/j.heliyon.2023.e21058 (PMC10590981; doi:10.1016/j.heliyon.2023.e21058)
Supplement: Multimedia component 10 [file mmc10.xlsx]

## Sheet: Sheet1
sample	Category	OS	OS.time	DSC1	MDGA2	DLX1	GGT2	GNLY	UGT2B4	Risk Score
TCGA-FD-A3B5-01A	HIgh Risk	1	272	1.508	1.008	0.06396	0.1565	0.3962	0.01736	1.59659
TCGA-C4-A0F7-01A	HIgh Risk	1	62	5.019	0	0.8213	0	0.4724	0	1.59265
TCGA-BL-A13I-01B	HIgh Risk	1	223	0.03391	0.8794	1.059	0	1.144	0.0577	1.15734
TCGA-FD-A3N5-01A	HIgh Risk	1	685	4.8	0.00492	1.078	0.07509	2.183	0.0162	1.1158
TCGA-DK-AA6W-01A	HIgh Risk	1	415	0.1529	0.1781	2.922	0.01524	0.6645	0	1.05929
TCGA-BT-A20O-01A	HIgh Risk	1	370	0.02498	0.6984	1.535	0.05938	1.572	0.02854	0.965998
TCGA-XF-A9T2-01A	HIgh Risk	1	575	0.1243	0.007468	3.586	0	1.429	0.02454	0.817627
TCGA-XF-AAN7-01A	HIgh Risk	1	565	0	0.108	2.342	0	0.5333	0	0.773254
TCGA-DK-A3X2-01A	HIgh Risk	1	547	2.274	0.02271	0.2617	0.07743	0.03484	0	0.723789
TCGA-BL-A13J-01A	HIgh Risk	1	81	3.107	0.009315	0.04287	0.05323	0.6355	0.006164	0.721648
TCGA-G2-A3IB-01A	HIgh Risk	1	220	3.611	0.002824	0.1335	0.1224	1.337	0	0.678538
TCGA-BT-A0S7-01A	HIgh Risk	1	200	2.027	0.08232	0	0	0.1585	0	0.652663
TCGA-FD-A5C0-01A	HIgh Risk	1	550	2.649	0	0	0	0.3191	0.02347	0.649782
TCGA-C4-A0F1-01A	HIgh Risk	0	89	0.07312	0.8576	0	0	2.029	0.01069	0.622351
TCGA-FD-A3SS-01A	HIgh Risk	1	391	2.619	0.002685	0.01204	0.09925	0.3576	0	0.61956
TCGA-K4-A6MB-01A	HIgh Risk	0	469	2.088	0	0.2032	0	0.3501	0	0.577102
TCGA-FD-A3N6-01A	HIgh Risk	0	851	2.591	0.002505	0.7182	0.008686	1.608	0.008261	0.551284
TCGA-XF-AAMH-01A	HIgh Risk	1	344	0	0.1055	1.484	0	0.5015	0.012	0.481214
TCGA-DK-A3IM-01A	HIgh Risk	1	248	1.979	0	0	0	0.482	0	0.444642
TCGA-FD-A43Y-01A	HIgh Risk	1	474	0.2488	0.6828	0.3683	0.03127	2.399	0.01495	0.442973
TCGA-GU-A42Q-01A	HIgh Risk	1	344	0.04029	0.5686	0.0601	0.02091	1.389	0.00998	0.404396
TCGA-GD-A3OS-01A	HIgh Risk	0	638	0.04116	0.1443	0.9611	0.0249	0.7483	0.00794	0.301812
TCGA-BL-A3JM-01A	HIgh Risk	1	205	0.07417	0.004931	1.501	0	0.8281	0.008139	0.293826
TCGA-FJ-A871-01A	HIgh Risk	1	272	0	0	0.9864	0	0.1737	0	0.278265
TCGA-BL-A13J-01B	HIgh Risk	1	81	2.181	0.01397	0	0.1171	1.116	0.02302	0.267936
TCGA-FT-A3EE-01A	HIgh Risk	1	99	0.07452	0	0.8935	0.01373	0.1666	0	0.264272
TCGA-C4-A0F0-01A	HIgh Risk	0	59	0	0	2.021	0	1.602	0	0.245191
TCGA-BT-A2LA-01A	HIgh Risk	0	522	0.09681	0.3245	0.2732	0.008578	0.2506	0.1913	0.232852
TCGA-XF-A9ST-01A	HIgh Risk	1	128	0.7603	0.004474	0.08799	0.03081	0.04753	0	0.226184
TCGA-FD-A3B7-01A	HIgh Risk	1	122	0.1389	0.4493	0.161	0.07878	1.692	0	0.211809
TCGA-DK-A2I2-01A	HIgh Risk	1	237	0.03272	0.4483	0.2217	0.06993	1.835	0	0.166911
TCGA-ZF-A9R1-01A	HIgh Risk	0	773	0.0152	0.00396	0.9835	0.06732	0.478	0.01305	0.15714
TCGA-HQ-A5NE-01A	HIgh Risk	1	370	0.5433	0.1239	0.04219	0	0.7263	0	0.146331
TCGA-MV-A51V-01A	HIgh Risk	0	410	0	0.3538	0.02912	0.648	0.08	0	0.13759
TCGA-GC-A3RD-01A	HIgh Risk	0	428	1.207	0.007192	0.03208	0.1316	0.5374	0.02363	0.131573
TCGA-DK-AA76-01A	HIgh Risk	0	366	0.03383	0.0904	0.09665	0.06047	0.02376	0	0.125714
TCGA-BL-A13I-01A	HIgh Risk	1	223	0.003317	0.09738	1.418	0	1.299	0.1029	0.123893
TCGA-G2-A3VY-01A	HIgh Risk	0	536	0.4383	0.0167	0.02498	0.01933	0.109	0	0.118727
TCGA-BT-A20N-01A	HIgh Risk	1	795	0.6672	0	0.2573	0.0784	0.3917	0.01524	0.115687
TCGA-DK-A3IT-01A	HIgh Risk	0	648	0.8612	0	0	0	0.532	0	0.109465
TCGA-XF-A9T4-01A	HIgh Risk	1	495	0.2979	0	1.034	0.01542	1.165	0.007354	0.104016
TCGA-GU-A42P-01A	HIgh Risk	1	332	0.01492	0.1734	0.01742	0.1539	0.1143	0.02551	0.101745
TCGA-GC-A3YS-01A	HIgh Risk	0	758	0.3013	0.6574	0.1651	0.1232	3.221	0.01218	0.100963
TCGA-FD-A62P-01A	HIgh Risk	1	191	1.708	0	0	0	1.505	0	0.0997847
TCGA-GC-A3BM-01A	HIgh Risk	1	651	0.07741	0	0.5685	0.05858	0.2545	0.01133	0.0985245
TCGA-FD-A62S-01A	HIgh Risk	1	406	0.1731	0.01268	0.74	0	0.7621	0.01048	0.0972274
TCGA-GU-A42R-01A	HIgh Risk	1	577	0.3818	0.01369	0.947	0.4658	0.2544	0.0337	0.0966221
TCGA-E5-A4TZ-01A	HIgh Risk	1	467	0.8199	0.04809	0.03622	0.1178	0.5379	0.01785	0.090183
TCGA-DK-AA6P-01A	HIgh Risk	0	457	0.009046	0.08685	0.428	0.09504	0.4815	0	0.0859252
TCGA-FD-A5BX-01A	HIgh Risk	1	173	0	0.004346	1.631	0	1.752	0	0.0839476
TCGA-DK-A6B1-01A	HIgh Risk	0	2049	0.03727	0.1438	0.006287	0	0.3233	0.03655	0.0729776
TCGA-GV-A3QH-01A	HIgh Risk	1	258	0.01497	0.103	0.05181	0.07927	0.227	0	0.0600097
TCGA-FD-A5BV-01A	HIgh Risk	1	163	0.04213	0.0704	0.4008	0	0.7072	0	0.0531308
TCGA-ZF-AA4N-01A	HIgh Risk	1	88	0	0	1.939	0.2313	1.317	0.1146	0.0287046
TCGA-CF-A9FL-01A	HIgh Risk	1	565	0.05979	0	0.3469	0	0.3409	0.01303	0.0252366
TCGA-FD-A6TH-01A	HIgh Risk	1	131	0.834	0	0.05898	0.04985	0.6944	0.02392	0.0227577
TCGA-4Z-AA7M-01A	HIgh Risk	0	495	0.03434	0.1002	0	0.06138	0.2038	0.02951	0.0215774
TCGA-GD-A3OQ-01A	HIgh Risk	0	95	0.591	0.002595	0.1178	0.04445	0.6578	0	0.0187291
TCGA-BL-A5ZZ-01A	HIgh Risk	0	377	1.869	0.0338	0.8692	0	2.692	0.1193	0.0122191
TCGA-G2-AA3C-01A	HIgh Risk	1	211	0	0.1436	0.9255	0	1.858	0	0.010683
TCGA-KQ-A41O-01A	HIgh Risk	0	1538	0.008018	0	0.273	0.125	0.07671	0	0.00952227
TCGA-GV-A3JZ-01A	HIgh Risk	0	603	0.08033	0.1999	0.0392	0.02607	1.076	0	0.00913892
TCGA-E7-A4XJ-01A	HIgh Risk	1	68	0.08431	0	0.8073	0.4068	0.3034	0	0.00713024
TCGA-FD-A3SM-01A	HIgh Risk	1	547	0.02474	0.01611	0.0145	0	0.1012	0	0.00699132
TCGA-FD-A6TC-01A	HIgh Risk	0	187	0.2731	0	0.01519	0.01174	0.2892	0	0.00242102
TCGA-4Z-AA7R-01A	HIgh Risk	1	522	0.05011	0.08803	0.03364	0.01308	0.1175	0.08495	-0.00435982
TCGA-ZF-AA5N-01A	HIgh Risk	1	168	0.1667	0	0.4105	0.09264	0.5658	0	-0.0110422
TCGA-FD-A3B3-01A	HIgh Risk	1	974	1.201	0.6537	0.1714	0.1126	4.732	0	-0.0155558
TCGA-DK-A1A5-01A	HIgh Risk	1	65	0.1538	0	0.01144	0	0.205	0.008414	-0.016287
TCGA-G2-AA3D-01A	HIgh Risk	0	2139	0.06938	0	0.2376	0.01418	0.2804	0.02685	-0.0170629
TCGA-FD-A6TF-01A	HIgh Risk	1	69	0.6458	0.01336	0	0.02314	0.708	0.02202	-0.0207648
TCGA-DK-A3IQ-01A	HIgh Risk	1	539	0.148	0	0.03461	0	0.2105	0.02043	-0.0273693
TCGA-XF-A9SZ-01A	HIgh Risk	1	859	0.1237	0.02658	0.1066	0.01545	0.4865	0	-0.028485
TCGA-FD-A3SJ-01A	HIgh Risk	1	739	0.01881	0.1778	0.0165	0.3807	0.3355	0	-0.0292767
TCGA-BT-A2LD-01A	HIgh Risk	1	623	0.1768	0	0.1342	0	0.4795	0	-0.0300621
TCGA-4Z-AA7S-01A	HIgh Risk	1	1064	0.007261	0.003775	0.04191	0.01308	0.1727	0	-0.0306795
TCGA-YF-AA3M-01A	HIgh Risk	0	415	0.0689	0.006094	0.06711	0	0.3232	0	-0.0342772
TCGA-XF-A9SV-01A	HIgh Risk	1	388	0.02826	0	0	0	0.1694	0	-0.0360285
TCGA-LT-A8JT-01A	HIgh Risk	0	641	0	0	0.371	0.02236	0.51	0.01067	-0.0362746
TCGA-HQ-A2OF-01A	HIgh Risk	0	1947	0.04753	0	0.03977	0.04898	0.1642	0	-0.0404991
TCGA-CF-A3MH-01A	HIgh Risk	0	398	0	0	0.01981	0.02039	0.1511	0	-0.0430708
TCGA-FD-A5BZ-01A	HIgh Risk	1	835	0.4527	0	0.04017	0.07657	0.2868	0.05862	-0.0453212
TCGA-DK-A1A7-01A	HIgh Risk	0	560	0.01085	0.03076	0.03766	0.009789	0.2891	0.01856	-0.047807
TCGA-DK-A3IS-01A	HIgh Risk	0	1529	0	0.0159	0.01788	0	0.2561	0.008782	-0.0510862
TCGA-DK-A3IL-01A	HIgh Risk	1	413	0.02096	0	0.01635	0.06213	0.1584	0	-0.0608838
TCGA-CF-A27C-01A	HIgh Risk	0	425	0.02244	0	0.00659	0.01017	0.26	0	-0.0642405
TCGA-ZF-A9R2-01A	HIgh Risk	0	642	0.008596	0	0.266	0.2296	0.1705	0	-0.0692259
TCGA-BT-A20P-01A	HIgh Risk	1	544	0.02424	0	0.2605	0.06468	0.307	0.04134	-0.0734637
TCGA-DK-A2I6-01A	HIgh Risk	0	2656	0	0	0.01047	0.02414	0.2534	0	-0.0746803
TCGA-CF-A47Y-01A	HIgh Risk	0	373	0	0	0.02129	0.02192	0.2724	0	-0.0749785
TCGA-XF-AAN3-01A	HIgh Risk	0	2625	0.0357	0.001443	0.03846	0	0.3538	0.009511	-0.0797571
TCGA-GU-AATQ-01A	HIgh Risk	1	213	0	0.1794	0.1565	0.02531	1.374	0	-0.0802134
TCGA-H4-A2HQ-01A	HIgh Risk	0	590	0	0.003822	0.35	0.1272	0.4636	0.01259	-0.080735
TCGA-BT-A3PH-01A	HIgh Risk	1	142	0.005034	0	0.01757	0	0.1022	0.05101	-0.0855619
TCGA-4Z-AA89-01A	HIgh Risk	0	1029	0.03521	0	0.01037	0	0.3814	0	-0.0859051
TCGA-DK-A2HX-01A	HIgh Risk	1	1420	0.01459	0	0.01703	0	0.3772	0	-0.0885678
TCGA-E7-A6MF-01A	HIgh Risk	0	750	0.09236	0	0.008545	0	0.3931	0.01253	-0.0893277
TCGA-XF-AAMW-01A	HIgh Risk	1	253	0.1772	0	0.205	0	0.8018	0	-0.090766
TCGA-KQ-A41P-01A	HIgh Risk	0	1094	0.00728	0	0.4751	0.126	0.6605	0.01247	-0.0932907
TCGA-GD-A2C5-01A	HIgh Risk	0	812	0	0.006258	0.03485	0	0.4347	0	-0.0935714
TCGA-CF-A1HS-01A	HIgh Risk	0	382	0.3343	0.004535	0.1912	0	1.001	0	-0.0959108
TCGA-DK-AA6X-01A	HIgh Risk	0	467	0.01285	0	0.3228	0.04583	0.7014	0	-0.0961635
TCGA-FJ-A3Z7-01A	HIgh Risk	0	945	0.0847	0.07255	0.05007	0.04429	0.8367	0	-0.102634
TCGA-DK-AA75-01A	HIgh Risk	1	340	0.5444	0.04638	0.04475	0.4574	0.3239	0.02208	-0.107729
TCGA-GC-A3RB-01A	HIgh Risk	0	582	0.03038	0	0.4659	0.02744	0.9805	0	-0.107779
TCGA-FD-A43X-01A	HIgh Risk	0	110	0.005763	0.002995	0.07876	0.02069	0.4947	0	-0.107824
TCGA-XF-A8HC-01A	HIgh Risk	1	200	0.009127	0.004746	0.02123	0.1112	0.111	0.03108	-0.108761
TCGA-DK-AA71-01A	HIgh Risk	0	415	0.08042	0.01424	0.1527	0.08061	0.6266	0	-0.111327
TCGA-CF-A47T-01A	HIgh Risk	1	385	0	0.003861	0.02586	0.1649	0.1671	0	-0.112171
TCGA-CU-A3KJ-01A	HIgh Risk	0	562	0.2837	0.1955	0.0142	0.07167	1.558	0.01391	-0.112781
TCGA-2F-A9KP-01A	HIgh Risk	1	364	0.01352	0	0.1143	0.07171	0.1953	0.05712	-0.119345
TCGA-FD-A3SR-01A	HIgh Risk	1	602	0.1113	0.02453	0	0	0.7085	0	-0.119945
TCGA-E7-A97Q-01A	HIgh Risk	1	246	0.03672	0.003857	0.05122	0	0.59	0	-0.121319
TCGA-GD-A3OP-01A	HIgh Risk	0	64	0.07224	0.002562	0.0229	0.008884	0.488	0.01685	-0.121776
TCGA-CF-A47X-01A	HIgh Risk	0	384	0	0.005024	0.07179	0.2631	0.08561	0	-0.123275
TCGA-4Z-AA7Y-01A	HIgh Risk	0	1522	0.03751	0	0.06085	0.1435	0.3313	0	-0.12718
TCGA-GC-A3OO-01A	HIgh Risk	0	481	0.0355	0	0	0.02571	0.4972	0	-0.13224
TCGA-GU-A763-01A	HIgh Risk	0	997	0	0	0.02277	0.01761	0.4204	0.01676	-0.132663
TCGA-CF-A5UA-01A	HIgh Risk	0	365	0	0	0.09522	0.1097	0.3006	0.0239	-0.132838
TCGA-KQ-A41S-01A	HIgh Risk	0	35	0.02588	0.01013	0.0227	0	0.567	0.01116	-0.133898
TCGA-G2-A2EL-01A	HIgh Risk	1	819	0.0828	0.304	0.3192	0.009018	1.413	0.2301	-0.137073
TCGA-UY-A78L-01A	HIgh Risk	0	1127	0.01774	0.003087	0.05458	0.2002	0.2018	0.01018	-0.138519
TCGA-GV-A40G-01A	HIgh Risk	0	580	0.005369	0.00279	0.1548	0.03831	0.7016	0	-0.146006
TCGA-DK-A3X1-01A	HIgh Risk	0	2009	0	0	0.0489	0.1227	0.412	0	-0.152581
TCGA-XF-AAMY-01A	HIgh Risk	0	3011	0.3853	0	0.08133	0.4097	0.3407	0	-0.155433
TCGA-DK-AA6T-01A	HIgh Risk	0	572	0.008105	0	0.09196	0.02904	0.6194	0.01388	-0.161489
TCGA-G2-A2EK-01A	HIgh Risk	0	485	0.005295	0	0.03066	0.02843	0.2577	0.07104	-0.161884
TCGA-FD-A6TI-01A	HIgh Risk	1	294	0.0563	0	0.06555	0.009387	0.4907	0.05276	-0.163304
TCGA-DK-AA77-01A	HIgh Risk	0	618	0.007669	0	0.04423	0	0.6953	0	-0.164588
TCGA-XF-A9T6-01A	HIgh Risk	0	64	0.07863	0	0.1774	0	0.945	0	-0.165567
TCGA-BT-A3PK-01A	HIgh Risk	1	303	0.1826	0	0.2729	0.006613	1.198	0	-0.173548
TCGA-ZF-A9RE-01A	HIgh Risk	1	106	0.06555	0.1049	0.009761	0.1162	0.5891	0.09734	-0.175695
TCGA-FD-A5BR-01A	HIgh Risk	0	813	0.1684	0.004209	0.1949	0.04329	0.989	0.01387	-0.179382
TCGA-CU-A3QU-01A	HIgh Risk	0	158	0.03789	0.002845	0.01909	0	0.7721	0	-0.180356
TCGA-BT-A20Q-01A	HIgh Risk	1	593	0	0	0.09094	0.1261	0.5675	0	-0.181035
TCGA-FD-A3SL-01A	HIgh Risk	1	712	0.02727	0.003569	0.03966	0.1191	0.5665	0	-0.181483
TCGA-E7-A8O8-01A	HIgh Risk	0	13	0	0	0.1625	0.2326	0.4856	0	-0.189315
TCGA-XF-A9SU-01A	HIgh Risk	1	182	0.02892	0	0.07749	0.118	0.6303	0	-0.189449
TCGA-XF-A8HI-01A	HIgh Risk	1	544	0	0	0.07031	0.0546	0.7166	0	-0.191025
TCGA-E7-A6ME-01A	HIgh Risk	0	731	0	0.004424	0.5004	0.04547	1.099	0.04327	-0.195299
TCGA-CF-A5U8-01A	HIgh Risk	0	399	0.007599	0	0.03517	0.2401	0.3572	0	-0.19915
TCGA-XF-A8HB-01A	HIgh Risk	0	1370	0.01131	0	0.151	0.03042	0.2808	0.1303	-0.204514
TCGA-ZF-AA4X-01A	HIgh Risk	0	2044	0.08291	0.003688	0.03286	0.06278	0.2039	0.1284	-0.211333
TCGA-HQ-A2OE-01A	HIgh Risk	0	1174	0.2255	0.01379	0.008881	0.2861	0.4463	0.03235	-0.214687
TCGA-ZF-AA54-01A	HIgh Risk	1	590	0.04841	0.004254	0.421	0	1.435	0	-0.216467
TCGA-K4-A6FZ-01A	HIgh Risk	0	55	0.1641	0.1549	0.2552	0.09479	1.959	0	-0.220427
TCGA-ZF-A9R3-01A	HIgh Risk	1	949	0.0185	0.006432	0.007234	0.01116	0.4515	0.09282	-0.227339
TCGA-E7-A677-01A	HIgh Risk	0	820	0.05974	0.00226	0.3507	0.5383	0.3645	0	-0.228218
TCGA-FD-A3SQ-01A	HIgh Risk	1	1423	0.02652	0	0.01555	0.01203	0.9032	0	-0.228774
TCGA-E7-A5KF-01A	HIgh Risk	0	20	0.006464	0	0.01506	0.4138	0.06213	0.01107	-0.230102
TCGA-GC-A4ZW-01A	HIgh Risk	0	15	0.008031	0.004175	0	0	0.919	0	-0.231754
TCGA-CF-A3MI-01A	HIgh Risk	0	370	0.01298	0	0.01516	0.3252	0.3035	0	-0.232598
TCGA-DK-A1AC-01A	HIgh Risk	0	3981	0.02142	0.07636	0.01878	0.01934	1.21	0.01839	-0.23479
TCGA-R3-A69X-01A	HIgh Risk	0	433	0	0	0.02212	0.06728	0.815	0	-0.238815
TCGA-5N-A9KI-01A	HIgh Risk	1	76	0.0067	0	0.01561	0	0.8954	0.01148	-0.241315
TCGA-FD-A6TG-01A	HIgh Risk	1	93	0.0118	0.003074	0.0873	0.02123	1.025	0	-0.241728
TCGA-BT-A42C-01A	HIgh Risk	0	873	0.1013	0	0.2524	0.4584	0.2674	0.04433	-0.243803
TCGA-DK-A1A3-01A	HIgh Risk	1	665	0.007845	0	0.02731	0	0.7931	0.03994	-0.247365
TCGA-FD-A3SP-01A	HIgh Risk	0	783	0.07278	0.009657	0.3641	0.01118	1.324	0.04208	-0.25208
TCGA-FD-A6TK-01A	HIgh Risk	0	330	0.02431	0.1481	0.5622	0.01102	2.44	0	-0.252735
TCGA-FD-A5BY-01A	HIgh Risk	0	251	0.1712	0	0.1547	0	1.241	0.0238	-0.254373
TCGA-4Z-AA7O-01A	HIgh Risk	0	512	0.1088	0	0	0.0898	0.6762	0.05192	-0.257058
TCGA-XF-A9SH-01A	HIgh Risk	1	1971	0.01233	0	0.02864	0.423	0.239	0	-0.260315
TCGA-UY-A78M-01A	HIgh Risk	1	690	0.02746	0	0.05559	0.493	0.1735	0	-0.264943
TCGA-DK-A1AB-01A	HIgh Risk	1	508	0.06172	0.002337	0.005252	0	1.041	0.01538	-0.268761
TCGA-ZF-A9RL-01A	HIgh Risk	0	2703	0.0256	0	0.05911	0.45	0.2125	0.0147	-0.272107
TCGA-PQ-A6FN-01A	HIgh Risk	0	507	0.1192	0.004294	0.3042	0.07285	1.374	0.01414	-0.273078
TCGA-GU-AATO-01A	HIgh Risk	1	324	0	0	0	0	1.069	0	-0.278752
TCGA-FD-A62O-01A	HIgh Risk	1	216	0.007715	0	0.146	0.5598	0.1923	0	-0.279191
TCGA-CU-A0YO-01A	HIgh Risk	1	149	0.06019	0	0.01784	0.02746	1.108	0	-0.279418
TCGA-4Z-AA84-01A	HIgh Risk	0	460	0.07733	0.01232	0.00925	0.097	1.061	0	-0.283281
TCGA-BT-A20T-01A	HIgh Risk	1	453	0.1034	0.006174	0.01385	0	1.256	0	-0.284935
TCGA-BT-A20U-01A	HIgh Risk	1	455	0.2726	0	0.4112	0.3728	0.9375	0.05414	-0.287112
TCGA-CF-A47W-01A	HIgh Risk	0	368	0	0	0	0.179	0.7946	0	-0.296464
TCGA-DK-A1AA-01A	HIgh Risk	0	578	0.04715	0	0.113	0	1.35	0	-0.301372
TCGA-GC-A3RC-01A	HIgh Risk	0	484	1.495	0	0.6568	0	3.665	0	-0.309398
TCGA-XF-AAMT-01A	HIgh Risk	1	90	0.03652	0.1256	0.4588	0.01108	2.43	0	-0.310575
TCGA-ZF-AA56-01A	HIgh Risk	1	259	0.1702	0	0.1684	0.03714	1.533	0	-0.313978
TCGA-DK-AA6L-01A	HIgh Risk	1	1163	0.008982	0.009326	0.6022	0.01617	2	0	-0.317019
TCGA-ZF-A9R5-01A	HIgh Risk	0	1090	0	0	0.03456	0	1.277	0	-0.321654
TCGA-E7-A85H-01A	HIgh Risk	0	394	0.08889	0	0	0.3068	0.7553	0	-0.32433
TCGA-G2-A2EC-01A	HIgh Risk	1	696	0.03454	0.003021	0.05998	0.05162	1.284	0	-0.326898
TCGA-CU-A5W6-01A	HIgh Risk	1	56	0.1639	0.1996	0.02512	0.1487	0.761	0.2912	-0.328304
TCGA-4Z-AA82-01A	HIgh Risk	1	1556	0.124	0	0.5178	0.01368	2.022	0	-0.328494
TCGA-E7-A6MD-01A	HIgh Risk	0	129	0	0.01219	0.02729	0	1.037	0.06592	-0.330647
TCGA-CF-A1HR-01A	HIgh Risk	0	389	0.02653	0	0.04112	0.03186	1.311	0	-0.33661
TCGA-UY-A9PD-01A	HIgh Risk	0	542	0.05575	0	0.0393	0.02037	0.3761	0.2	-0.33854
TCGA-XF-A9SW-01A	HIgh Risk	1	362	0	0.01506	0	0.05167	1.167	0.0248	-0.34213
TCGA-E7-A3Y1-01A	HIgh Risk	0	163	0.00727	0	0.0502	0.1016	1.077	0.0248	-0.345092
TCGA-DK-A3IK-01A	HIgh Risk	1	146	0.01105	0.005749	0.01931	0.1698	0.7562	0.06514	-0.349117
TCGA-XF-AAMR-01A	HIgh Risk	0	2790	0.01922	0	0.03351	0.0902	1.232	0	-0.349706
TCGA-CU-A3YL-01A	HIgh Risk	0	906	0.006907	0	0.175	0.5277	0.4677	0.02357	-0.356272
TCGA-XF-AAN0-01A	HIgh Risk	1	1718	0.07196	0.002734	0.01226	0	1.48	0	-0.357517
TCGA-ZF-AA5P-01A	HIgh Risk	0	372	0	0.01623	0.02728	0.09597	1.305	0	-0.357548
TCGA-GV-A3QI-01A	HIgh Risk	0	1110	0.0827	0.1245	0.3513	1.272	0.1274	0	-0.362366
TCGA-C4-A0EZ-01A	HIgh Risk	1	273	0.1629	0.003312	0.04409	0.04538	0.7867	0.1557	-0.363783
TCGA-XF-AAN1-01A	HIgh Risk	1	941	0	0	0.01267	0.4804	0.498	0	-0.365268
TCGA-C4-A0F6-01A	HIgh Risk	0	700	0.1507	0	0.5902	0.9954	0.313	0.01935	-0.36606
TCGA-H4-A2HO-01A	HIgh Risk	0	46	0.07217	0	0.1002	0.6025	0.4577	0	-0.366138
TCGA-K4-A3WU-01B	HIgh Risk	0	105	0.3011	0.002592	0.005826	0.121	0.9529	0.1153	-0.366143
TCGA-K4-A4AC-01A	HIgh Risk	1	278	0.08557	0.004155	1.134	0.02863	2.9	0	-0.368302
TCGA-CF-A47S-01A	HIgh Risk	0	333	0.006771	0	0.007907	0.408	0.6322	0.005811	-0.371302
TCGA-DK-A1A6-01A	HIgh Risk	0	2020	0.01086	0	0.01897	0.01953	1.377	0.009321	-0.371537
TCGA-E7-A8O7-01A	Low RIsk	0	466	0.01128	0	0.01317	0.4523	0.5528	0.009682	-0.374681
TCGA-5N-A9KM-01A	Low RIsk	1	530	0.00749	0	0.008746	0.01349	1.447	0	-0.37902
TCGA-XF-A9SL-01A	Low RIsk	1	2020	0.03766	0.003957	0.0265	0.04073	1.478	0	-0.380889
TCGA-BT-A0YX-01A	Low RIsk	1	400	0.07668	0	0.04933	0.03824	1.538	0	-0.381839
TCGA-BT-A20X-01A	Low RIsk	1	251	0.2508	0	0.018	0	1.792	0	-0.3891
TCGA-CF-A3MG-01A	Low RIsk	0	369	0.0547	0	0	0.7547	0.04392	0.0136	-0.389673
TCGA-UY-A9PF-01A	Low RIsk	0	117	0.07166	0	0	0.1667	0.8544	0.08169	-0.39117
TCGA-XF-AAN4-01A	Low RIsk	1	823	0	0	0.05842	0	1.585	0	-0.394142
TCGA-DK-A1AE-01A	Low RIsk	0	491	0.04407	0	1.075	0.02907	2.793	0.01389	-0.395483
TCGA-DK-A1AG-01A	Low RIsk	0	475	0	0.003143	0.02804	0.1845	1.186	0.01036	-0.401307
TCGA-FD-A6TE-01A	Low RIsk	0	376	0.03041	0	0	0.04548	1.006	0.1018	-0.408208
TCGA-FD-A3B4-01A	Low RIsk	1	510	0.08371	0	1.563	0	3.641	0	-0.412608
TCGA-K4-AAQO-01A	Low RIsk	0	359	0.2541	0	0.01896	0.4733	0.5768	0.08176	-0.412972
TCGA-2F-A9KW-01A	Low RIsk	1	254	0.1887	0	0.07643	0.7864	0.3892	0	-0.414198
TCGA-E7-A7PW-01A	Low RIsk	0	416	0.07984	0.09173	0.08282	0.508	0.8381	0.09097	-0.417238
TCGA-DK-A6B2-01A	Low RIsk	0	477	0.07646	0	0.1244	0	1.467	0.07654	-0.418916
TCGA-GU-A767-01A	Low RIsk	1	144	0.07616	0.003687	0.1195	0.5395	0.6594	0.03614	-0.421767
TCGA-E7-A3X6-01A	Low RIsk	1	904	0	0	0.01542	0.01193	1.62	0	-0.423322
TCGA-4Z-AA7N-01A	Low RIsk	1	1367	0.3452	0	0.01618	0.07349	1.894	0	-0.425737
TCGA-FD-A3B8-01A	Low RIsk	0	384	0.005669	0.3236	0.03927	0	3.112	0.04793	-0.427353
TCGA-G2-A3IE-01A	Low RIsk	1	612	0.0426	0	0.1044	0.7615	0.31	0.01056	-0.427748
TCGA-XF-AAME-01A	Low RIsk	1	2828	0.3661	0	0.1604	0	2.151	0.02151	-0.430658
TCGA-XF-A9SK-01A	Low RIsk	1	486	0.06844	0	0.2442	0	1.743	0.05891	-0.431046
TCGA-XF-A8HH-01A	Low RIsk	1	57	0.008069	0	0.02808	0.01453	0.9042	0.1577	-0.435922
TCGA-DK-A6B0-01A	Low RIsk	0	2330	0	0	0	0	1.684	0	-0.43912
TCGA-E7-A678-01A	Low RIsk	0	798	0.009496	0	0.01109	0.3084	1.045	0.01626	-0.440991
TCGA-GV-A3QK-01B	Low RIsk	0	832	0	0	0.005801	0.03547	1.523	0.02539	-0.445837
TCGA-XF-AAML-01A	Low RIsk	1	232	0.03114	0.01625	0	0.07381	1.687	0	-0.446055
TCGA-XF-AAN8-01A	Low RIsk	1	118	0.01126	0.005855	0.02616	0	1.323	0.09383	-0.446983
TCGA-K4-A83P-01A	Low RIsk	0	495	0.0128	0.003333	0.05886	0.03438	1.673	0.02189	-0.45433
TCGA-DK-A3IN-01A	Low RIsk	1	250	0.2082	0.04029	0.1155	0.9552	0.5029	0	-0.455833
TCGA-XF-A8HG-01A	Low RIsk	1	467	0.039	0	0.01836	0.9259	0.07547	0	-0.464146
TCGA-FD-A3SO-01A	Low RIsk	1	168	0.02069	0.003602	0.008092	0.1656	1.523	0	-0.466296
TCGA-E5-A2PC-01A	Low RIsk	0	1326	0	0	0.005394	0	1.813	0	-0.470989
TCGA-FD-A6TA-01A	Low RIsk	0	1912	0.06593	0	0.05793	0.6791	0.6608	0	-0.472961
TCGA-GV-A3QF-01A	Low RIsk	1	617	0.007007	0.007275	0.08755	0.8685	0.193	0.02391	-0.473982
TCGA-KQ-A41Q-01A	Low RIsk	0	361	0.09674	0.007971	0.01787	0.3443	0.2379	0.2201	-0.474679
TCGA-XF-A9T3-01A	Low RIsk	0	68	0	0.2236	0.03976	0	3.023	0	-0.476906
TCGA-K4-A5RH-01A	Low RIsk	0	276	0	0.001944	0.8824	0.1598	2.612	0.006415	-0.477072
TCGA-BT-A20V-01A	Low RIsk	1	154	0.03017	0	0.1031	0	2.003	0	-0.479789
TCGA-XF-AAMQ-01A	Low RIsk	0	2177	0	0	0.01478	0.1592	1.532	0.007255	-0.483431
TCGA-4Z-AA7Q-01A	Low RIsk	1	510	0.08857	0.1782	0.02119	0	2.513	0.07632	-0.483995
TCGA-K4-A4AB-01B	Low RIsk	1	84	0.0578	0	0.09176	0	0.9959	0.2114	-0.486981
TCGA-DK-AA6S-01A	Low RIsk	0	5050	0.03473	0	0.2009	0.1216	1.944	0	-0.491649
TCGA-ZF-AA4R-01A	Low RIsk	1	1036	0.1441	0.004909	0.0859	0.1767	1.152	0.1393	-0.492838
TCGA-BL-A0C8-01B	Low RIsk	0	1219	0.4259	0.1153	0.1114	1.253	0.1534	0.1091	-0.493161
TCGA-BL-A0C8-01A	Low RIsk	0	1219	0.198	0.03933	0.1155	1.09	0.3105	0.0148	-0.496291
TCGA-GV-A3JV-01A	Low RIsk	1	434	0.02665	0	0.07947	0.389	1.158	0.02743	-0.497757
TCGA-E7-A7DV-01A	Low RIsk	0	37	0.005486	0	0.123	0.0197	2.092	0	-0.513406
TCGA-XF-A9SP-01A	Low RIsk	1	454	0.07119	0	0.0466	0.4274	1.071	0.05461	-0.527401
TCGA-DK-A2I1-01A	Low RIsk	0	546	0.0295	0	0.006946	0.4173	1.07	0.04034	-0.528627
TCGA-DK-AA6Q-01A	Low RIsk	1	413	0.02616	0	1.235	0.06215	3.501	0	-0.53127
TCGA-FT-A61P-01A	Low RIsk	0	337	0.02976	0	0.02611	0	2.189	0	-0.553663
TCGA-LT-A5Z6-01A	Low RIsk	0	474	0.06606	0.0131	0	0.05973	1.946	0.04285	-0.556257
TCGA-FD-A3B6-01A	Low RIsk	1	1005	0.0314	0.1882	0.051	0	3.199	0	-0.557295
TCGA-DK-A3WY-01A	Low RIsk	0	4967	0.04008	0.02441	0.143	0	2.511	0	-0.563743
TCGA-ZF-A9RN-01A	Low RIsk	1	615	0.1435	0.02047	0.009246	0.01426	2.435	0	-0.570362
TCGA-CU-A0YN-01A	Low RIsk	1	393	0.6978	0.01024	0.04552	0.3191	2.478	0	-0.575599
TCGA-BT-A3PJ-01A	Low RIsk	0	789	0.08558	0	0.9122	0.0186	3.414	0	-0.575627
TCGA-2F-A9KO-01A	Low RIsk	1	734	0.008845	0.08931	0	0.0779	2.606	0	-0.59668
TCGA-GC-A3WC-01A	Low RIsk	0	540	0.02147	0	0.0977	0.1246	2.2	0	-0.597573
TCGA-XF-AAMX-01A	Low RIsk	1	206	0.9057	0	0.1374	1.572	0.2382	0.04466	-0.597849
TCGA-XF-AAMJ-01A	Low RIsk	1	1670	0.01037	0	0.02411	0.462	1.452	0	-0.598117
TCGA-FD-A5BU-01A	Low RIsk	0	588	0.1651	0	0.01845	0.1104	2.221	0.01358	-0.598174
TCGA-G2-A2EJ-01A	Low RIsk	0	1460	0.1376	0	0.1703	0.009277	2.657	0	-0.601949
TCGA-BT-A20W-01A	Low RIsk	1	254	0.0392	0.01028	0.1849	0.9124	0.8937	0	-0.602373
TCGA-4Z-AA87-01A	Low RIsk	0	1454	0.2507	0.003227	0.01446	0.9161	0.7709	0.02119	-0.604032
TCGA-UY-A9PA-01A	Low RIsk	0	1072	0.03842	0	0.02257	0.05176	2.29	0	-0.604476
TCGA-XF-AAMG-01A	Low RIsk	0	3364	0.01599	0.0166	0.02791	0.7257	0.7674	0.0674	-0.613462
TCGA-XF-A9T5-01A	Low RIsk	0	2027	0.01621	0.06618	0.0376	0.02912	2.717	0	-0.617703
TCGA-ZF-AA4U-01A	Low RIsk	1	262	0	0.004145	0.02775	1.137	0.1886	0.01365	-0.619241
TCGA-HQ-A5ND-01A	Low RIsk	1	274	0.007266	0	0.03365	0.02605	2.38	0	-0.620468
TCGA-ZF-AA52-01A	Low RIsk	1	1077	0.009065	0	0	0.0484	2.308	0	-0.623358
TCGA-DK-AA6U-01A	Low RIsk	0	578	0.0424	0.01902	0.1172	0.9829	0.7535	0.01051	-0.62422
TCGA-GD-A6C6-01A	Low RIsk	0	67	0.02426	0.08629	0.0833	0.565	1.899	0	-0.627493
TCGA-GU-AATP-01A	Low RIsk	0	1003	0.009985	0	0.1552	0.1703	1.795	0.09964	-0.62837
TCGA-BT-A20J-01A	Low RIsk	1	579	0.03448	0	0.02024	0	2.326	0.02964	-0.628375
TCGA-YF-AA3L-01A	Low RIsk	0	364	0	0.007997	0	0.2664	0.353	0.3196	-0.628537
TCGA-G2-A2EO-01A	Low RIsk	1	1804	0	0	0.8406	0.03836	3.283	0.02444	-0.631153
TCGA-G2-A2ES-01A	Low RIsk	1	1004	0.05771	0.002777	0.01864	0	2.489	0.009157	-0.634451
TCGA-FD-A5C1-01A	Low RIsk	0	1792	0.03594	0	0.1909	0	2.761	0	-0.646982
TCGA-UY-A8OD-01A	Low RIsk	0	3432	0	0	0.03741	0.5724	0.9299	0.1073	-0.654751
TCGA-GD-A76B-01A	Low RIsk	1	224	0.05309	0.0186	0.02781	0.04273	2.569	0.01027	-0.655276
TCGA-DK-A6B5-01A	Low RIsk	0	1542	0.0275	0.005754	0.01292	0.6881	1.28	0	-0.657074
TCGA-S5-AA26-01A	Low RIsk	0	503	0.08839	0	0.1137	0.0886	0.1984	0.4829	-0.659151
TCGA-XF-AAMZ-01A	Low RIsk	1	1348	0	0	0.8685	1.509	0.7346	0	-0.659177
TCGA-CU-A72E-01A	Low RIsk	1	413	0.005437	0	0	0.1224	1.014	0.2641	-0.666246
TCGA-FD-A3SN-01A	Low RIsk	0	887	0.7014	0	0.03163	0.3492	2.725	0	-0.672198
TCGA-DK-A6AW-01A	Low RIsk	0	1621	0	0.004091	0.07192	0.06949	1.013	0.315	-0.678101
TCGA-E7-A519-01A	Low RIsk	0	508	0	0	0.01247	0.147	2.362	0	-0.685131
TCGA-XF-A9SX-01A	Low RIsk	1	719	0	0.0225	0.1339	0	2.922	0	-0.687999
TCGA-FD-A43S-01A	Low RIsk	0	455	0	0.007346	0	0.03789	2.617	0	-0.691503
TCGA-CF-A9FF-01A	Low RIsk	0	361	0.009972	0.005186	0.03465	0.9736	0.8054	0.01707	-0.696501
TCGA-DK-A3IU-01A	Low RIsk	1	706	0.239	0.03536	0.01234	0.01902	3.117	0	-0.702171
TCGA-4Z-AA80-01A	Low RIsk	1	19	0.3337	0	0.02026	0.6688	1.042	0.1561	-0.704773
TCGA-ZF-AA53-01A	Low RIsk	0	1761	0.1008	0	0.0861	0.05049	2.692	0.03222	-0.71162
TCGA-E7-A4IJ-01A	Low RIsk	1	674	0.008737	0.01809	0.0503	0.1783	2.554	0	-0.711743
TCGA-4Z-AA81-01A	Low RIsk	1	1270	0.01708	0.004454	0	0	2.906	0	-0.746904
TCGA-K4-A5RI-01A	Low RIsk	1	356	0.006744	0	0.2329	0.02419	3.077	0.01155	-0.751055
TCGA-ZF-A9R4-01A	Low RIsk	0	921	0.04559	0	0.2217	0.3199	2.006	0.1198	-0.752053
TCGA-ZF-A9RF-01A	Low RIsk	0	1949	0.007185	0	0.1287	0.03847	2.943	0.01231	-0.758272
TCGA-ZF-A9RD-01A	Low RIsk	1	408	0.09102	0	0.4189	0	3.549	0	-0.761799
TCGA-G2-AA3F-01A	Low RIsk	0	893	0.1103	0	0.128	0.5743	1.738	0.07877	-0.767932
TCGA-BT-A20R-01A	Low RIsk	1	154	0.01255	0.00327	0.01466	0	1.696	0.266	-0.774287
TCGA-DK-A3IV-01A	Low RIsk	1	294	0.01551	0	0.01811	0	1.827	0.238	-0.774527
TCGA-DK-A1AF-01A	Low RIsk	0	536	0.02409	0	0.01693	0.01743	2.822	0.03297	-0.774801
TCGA-FD-A6TB-01A	Low RIsk	0	572	0.1728	0.01055	0.05456	0.1948	2.914	0	-0.775226
TCGA-XF-A9SM-01A	Low RIsk	0	1048	0.2209	0.1967	0.04574	0	4.219	0.01359	-0.77666
TCGA-FJ-A3ZE-01A	Low RIsk	1	324	0.115	0.003104	0.0277	1.514	0.2029	0.0204	-0.787986
TCGA-GV-A40E-01A	Low RIsk	1	261	0.07376	0.02596	0.1602	0.7058	2.106	0	-0.792687
TCGA-XF-AAN2-01A	Low RIsk	1	1869	0.09027	0	0.1789	0	3.368	0	-0.793542
TCGA-ZF-AA4V-01A	Low RIsk	0	1806	0.00616	0	0.02147	0	3.08	0	-0.794323
TCGA-FD-A43P-01A	Low RIsk	0	832	0.08237	0.09062	0.04869	0.2047	3.301	0	-0.802233
TCGA-FD-A62N-01A	Low RIsk	0	82	0.01515	0.00395	0.4014	0	3.629	0	-0.804995
TCGA-UY-A78N-01A	Low RIsk	1	2641	0.03472	0.003038	0.02711	0.09211	0.5294	0.5038	-0.814124
TCGA-YC-A89H-01A	Low RIsk	0	573	0.03457	0.003629	0.2542	0.02504	3.422	0.01196	-0.822125
TCGA-ZF-AA4W-01A	Low RIsk	0	1830	0.1239	0.00447	0.1161	0	3.481	0	-0.827952
TCGA-ZF-A9R9-01A	Low RIsk	1	864	0.2367	0	0.02483	0.01921	0.5019	0.5946	-0.8349
TCGA-GC-A3I6-01A	Low RIsk	1	630	0.01311	0	0.07494	0.01183	3.32	0	-0.843263
TCGA-GV-A6ZA-01A	Low RIsk	0	691	0.007455	0	0.05986	0.104	3.12	0	-0.84365
TCGA-DK-AA6R-01A	Low RIsk	0	5041	0.1368	0.003916	0	0.027	3.229	0.02569	-0.844112
TCGA-CF-A47V-01A	Low RIsk	0	379	0	0	0.04377	1.366	0.6917	0	-0.847207
TCGA-YC-A8S6-01A	Low RIsk	0	293	0.03125	0.01089	0.07198	0.6833	0.7784	0.2785	-0.857608
TCGA-FD-A43U-01A	Low RIsk	0	636	0	0	0.04993	0.3053	2.774	0	-0.859217
TCGA-DK-A6B6-01A	Low RIsk	0	1115	0.009071	0	0	0.01633	2.451	0.1762	-0.873067
TCGA-K4-A5RJ-01A	Low RIsk	0	539	0.009192	0	0.02139	0	3.233	0.03131	-0.87396
TCGA-E7-A541-01A	Low RIsk	1	778	0.02412	0	0.4927	0.6395	2.605	0.04115	-0.882963
TCGA-XF-A9T8-01A	Low RIsk	1	418	0.01989	0.176	0.007777	0.01199	4.305	0	-0.885447
TCGA-XF-A9SJ-01A	Low RIsk	1	98	0.02248	0	0.01754	0.05351	3.358	0	-0.890084
TCGA-XF-A9SY-01A	Low RIsk	0	640	0.07191	0.01901	0.9783	0	4.746	0.01573	-0.890969
TCGA-SY-A9G0-01A	Low RIsk	1	1008	0.0196	0.02035	0.04539	0	0.6373	0.6007	-0.897205
TCGA-G2-A2EF-01A	Low RIsk	0	1884	0.09587	0.002236	2.132	0	6.278	0	-0.907101
TCGA-BT-A2LB-01A	Low RIsk	1	492	0.3336	0.002821	0.02519	0.861	2.249	0	-0.907646
TCGA-CU-A0YR-01A	Low RIsk	1	460	0.03226	0	0.1012	0.8362	2.047	0	-0.908279
TCGA-PQ-A6FI-01A	Low RIsk	0	372	0.04056	0	0.02383	0.01844	3.402	0.02623	-0.910798
TCGA-KQ-A41N-01A	Low RIsk	0	1604	0.007777	0	0.1138	0.014	0.1746	0.6973	-0.916878
TCGA-ZF-AA5H-01A	Low RIsk	0	897	0.2005	0.005068	0.04498	0	3.838	0.008365	-0.932343
TCGA-FD-A3NA-01A	Low RIsk	0	1845	0.07893	0	0.01883	0.3455	2.899	0.02758	-0.935067
TCGA-DK-AA74-01A	Low RIsk	0	1708	0	0	0.09841	0.04426	3.524	0.02121	-0.936205
TCGA-2F-A9KQ-01A	Low RIsk	0	2886	0.03469	0	0.06417	0.377	0.1669	0.5699	-0.939261
TCGA-DK-AA6M-01A	Low RIsk	0	1582	0.01048	0	0.4413	0	4.187	0	-0.944027
TCGA-XF-A9SI-01A	Low RIsk	0	2423	0.007714	0	0.05322	0	3.738	0	-0.955041
TCGA-K4-A54R-01A	Low RIsk	0	842	0.4428	0	0.1889	0.0484	4.303	0	-0.956613
TCGA-UY-A9PB-01A	Low RIsk	0	899	0.1455	0	1.106	0	4.51	0.1468	-0.961609
TCGA-BT-A42E-01A	Low RIsk	0	1108	0.4361	0.0117	0.2146	0.3754	3.804	0	-0.967453
TCGA-E7-A7DU-01A	Low RIsk	0	28	0	0	0.1375	0.4549	0.6988	0.4667	-0.968968
TCGA-XF-A8HE-01A	Low RIsk	0	3817	0.04182	0.007325	0.04073	0.0253	3.807	0	-0.970144
TCGA-CF-A7I0-01A	Low RIsk	0	368	0.01566	0.004082	0.01828	1.589	0.7549	0	-0.973295
TCGA-GV-A3JX-01A	Low RIsk	0	581	0.0305	0.05495	0.489	0.00924	1.94	0.5443	-0.973574
TCGA-2F-A9KR-01A	Low RIsk	1	3183	0.02998	0.05403	0.09418	0.9544	2.274	0.02576	-0.990682
TCGA-FD-A5BT-01A	Low RIsk	1	328	0.008356	0.02159	0.2261	0	4.241	0	-1.0005
TCGA-DK-A3WX-01A	Low RIsk	1	321	0.0675	0.009752	0.2302	0.07724	4.181	0	-1.02078
TCGA-UY-A8OB-01A	Low RIsk	0	2109	0.06443	0	0.1562	0	4.205	0	-1.02669
TCGA-FJ-A3Z9-01A	Low RIsk	1	385	0.2046	0	0.03048	1.989	0.405	0	-1.02852
TCGA-4Z-AA86-01A	Low RIsk	1	311	0.04874	0	0.3821	0	4.502	0	-1.03456
TCGA-CF-A8HX-01A	Low RIsk	0	345	0	0	0.05934	0.603	0.1847	0.5442	-1.03487
TCGA-GU-A764-01A	Low RIsk	0	610	0.3905	0	0.03694	0.06774	3.644	0.1363	-1.03603
TCGA-E5-A4U1-01A	Low RIsk	0	1181	0	0.05561	0.01949	1.69	0.7869	0.05653	-1.04065
TCGA-BT-A42F-01A	Low RIsk	0	864	0.03118	0.006531	0.007346	0.01133	4.092	0	-1.05257
TCGA-FD-A6TD-01A	Low RIsk	1	386	0.04275	0.01122	0.4155	0.02587	3.674	0.1969	-1.0626
TCGA-FJ-A3ZF-01A	Low RIsk	0	524	0.1626	0.02795	0.02622	2.071	0.2762	0.04591	-1.07155
TCGA-XF-A8HF-01A	Low RIsk	1	2954	0.04316	0	0.03372	1.413	1.343	0.03711	-1.07944
TCGA-UY-A78K-01A	Low RIsk	1	536	0.03804	0	0.02971	0.04564	3.875	0.0541	-1.08263
TCGA-FD-A43N-01A	Low RIsk	0	699	0.1185	0	0.01249	1.756	1.137	0	-1.13392
TCGA-DK-A3WW-01A	Low RIsk	0	633	0.04526	0.006804	0.6596	0.0118	5.267	0	-1.14082
TCGA-CF-A8HY-01A	Low RIsk	0	345	0	0	0.08348	1.953	0.6806	0.01396	-1.14211
TCGA-UY-A78O-01A	Low RIsk	0	2312	0.08149	0.003952	0.7153	0.3084	0.3236	0.9032	-1.14564
TCGA-LC-A66R-01A	Low RIsk	0	466	0.02417	0.006314	0.2599	0.06451	4.565	0.02076	-1.14881
TCGA-XF-AAN5-01A	Low RIsk	0	2293	0.0302	0	0.03522	0	4.548	0	-1.16568
TCGA-ZF-AA4T-01A	Low RIsk	1	599	0.02517	0.02612	0	0.08882	0.3644	0.8278	-1.17032
TCGA-DK-A2I4-01A	Low RIsk	0	3835	0.009782	0	0.02839	0	4.586	0	-1.18371
TCGA-K4-A3WS-01A	Low RIsk	0	761	0.06337	0	0.1209	1.414	2.091	0	-1.19246
TCGA-SY-A9G5-01A	Low RIsk	0	1186	0.04263	0	0.1258	0	4.788	0	-1.19497
TCGA-ZF-A9R7-01A	Low RIsk	0	665	0.08535	0.03384	0.01278	0.07722	4.78	0	-1.211
TCGA-ZF-AA58-01A	Low RIsk	0	1649	0	0.01703	0.1809	0	4.995	0	-1.22044
TCGA-DK-A6AV-01A	Low RIsk	0	1952	0.1028	0.01502	0.01128	0.5703	0.7779	0.6137	-1.22944
TCGA-XF-A8HD-01A	Low RIsk	0	2964	0.02227	0.01161	0.04517	0	4.937	0	-1.25065
TCGA-GU-A762-01A	Low RIsk	1	232	0.006922	0	0.413	0	5.101	0.04686	-1.25342
TCGA-CF-A3MF-01A	Low RIsk	0	383	0	0.007562	0	2.324	0.3992	0.01247	-1.2691
TCGA-YC-A9TC-01A	Low RIsk	1	20	0.006635	0.003449	0.1685	0	5.214	0	-1.29782
TCGA-GV-A3JW-01A	Low RIsk	0	649	0.434	0.002886	0.03849	1.546	0.1895	0.5028	-1.33062
TCGA-S5-A6DX-01A	Low RIsk	1	56	0.08093	0.02853	0	0.8558	3.54	0.04684	-1.34919
TCGA-E7-A7XN-01A	Low RIsk	0	428	0	0	0.07537	0	5.296	0	-1.35626
TCGA-E7-A97P-01A	Low RIsk	1	437	0.00744	0	0.06808	0	4.967	0.08693	-1.38341
TCGA-ZF-A9RM-01A	Low RIsk	0	1455	0.0745	0	0	0.4763	0.3369	0.8429	-1.39659
TCGA-2F-A9KT-01A	Low RIsk	0	2352	0.2718	0.005001	0.1085	2.797	0.6169	0	-1.43508
TCGA-XF-A9T0-01A	Low RIsk	0	799	0.05039	0	0.04908	2.095	1.833	0	-1.49209
TCGA-GU-A766-01A	Low RIsk	0	480	0.03807	0.01329	0.7048	0.08995	6.868	0	-1.57586
TCGA-ZF-AA51-01A	Low RIsk	0	1714	0	0.01098	0.04878	1.761	1.438	0.2955	-1.60557
TCGA-E7-A5KE-01A	Low RIsk	0	17	0.007217	0	0.03342	1.042	0.1073	0.8274	-1.60715
TCGA-ZF-A9RC-01A	Low RIsk	0	2868	0.04627	0.004874	0.04329	2.273	0.2639	0.3431	-1.61305
TCGA-CF-A9FM-01A	Low RIsk	0	398	0.007816	0	0.0182	0.2464	1.134	0.9572	-1.65121
TCGA-FD-A5BS-01A	Low RIsk	0	1639	0	0.01332	0.04446	0	6.422	0.02194	-1.67069
TCGA-4Z-AA83-01A	Low RIsk	0	2024	0	0	0.04517	0.2588	1.471	0.9166	-1.68604
TCGA-ZF-A9R0-01A	Low RIsk	1	680	0	0	0.01062	0.6409	0.4747	1.022	-1.76476
TCGA-4Z-AA7W-01A	Low RIsk	0	840	0.02621	0	0	0.01582	7.044	0	-1.83713
TCGA-UY-A78P-01A	Low RIsk	0	2380	0	0.01135	0	0.02617	3.535	0.7097	-1.83971
TCGA-DK-A1AD-01A	Low RIsk	0	3420	0.07779	0	0.01855	1.393	0.8113	0.8519	-1.98206
TCGA-KQ-A41R-01A	Low RIsk	0	1350	0.05371	0.0337	0.03786	0.05806	0.2394	1.568	-2.05118
TCGA-K4-A3WV-01A	Low RIsk	0	646	0.05745	0.01137	0.09922	1.903	0.1181	1.002	-2.21444
TCGA-UY-A9PH-01A	Low RIsk	0	1561	0.01214	0	0.01418	1.469	3.674	0.4153	-2.22081
TCGA-G2-AA3B-01A	Low RIsk	0	2008	0.02595	0.008134	0.3703	2.454	1.705	0.613	-2.32322
TCGA-UY-A9PE-01A	Low RIsk	0	189	0.07467	0	0.1554	0.7407	0.4298	1.652	-2.55051

## Sheet: Sheet2
High	Low
TCGA-FD-A3B5-01	TCGA-E7-A8O7-01
TCGA-C4-A0F7-01	TCGA-5N-A9KM-01
TCGA-BL-A13I-01	TCGA-XF-A9SL-01
TCGA-FD-A3N5-01	TCGA-BT-A0YX-01
TCGA-DK-AA6W-01	TCGA-BT-A20X-01
TCGA-BT-A20O-01	TCGA-CF-A3MG-01
TCGA-XF-A9T2-01	TCGA-UY-A9PF-01
TCGA-XF-AAN7-01	TCGA-XF-AAN4-01
TCGA-DK-A3X2-01	TCGA-DK-A1AE-01
TCGA-BL-A13J-01	TCGA-DK-A1AG-01
TCGA-G2-A3IB-01	TCGA-FD-A6TE-01
TCGA-BT-A0S7-01	TCGA-FD-A3B4-01
TCGA-FD-A5C0-01	TCGA-K4-AAQO-01
TCGA-C4-A0F1-01	TCGA-2F-A9KW-01
TCGA-FD-A3SS-01	TCGA-E7-A7PW-01
TCGA-K4-A6MB-01	TCGA-DK-A6B2-01
TCGA-FD-A3N6-01	TCGA-GU-A767-01
TCGA-XF-AAMH-01	TCGA-E7-A3X6-01
TCGA-DK-A3IM-01	TCGA-4Z-AA7N-01
TCGA-FD-A43Y-01	TCGA-FD-A3B8-01
TCGA-GU-A42Q-01	TCGA-G2-A3IE-01
TCGA-GD-A3OS-01	TCGA-XF-AAME-01
TCGA-BL-A3JM-01	TCGA-XF-A9SK-01
TCGA-FJ-A871-01	TCGA-XF-A8HH-01
TCGA-BL-A13J-01	TCGA-DK-A6B0-01
TCGA-FT-A3EE-01	TCGA-E7-A678-01
TCGA-C4-A0F0-01	TCGA-GV-A3QK-01
TCGA-BT-A2LA-01	TCGA-XF-AAML-01
TCGA-XF-A9ST-01	TCGA-XF-AAN8-01
TCGA-FD-A3B7-01	TCGA-K4-A83P-01
TCGA-DK-A2I2-01	TCGA-DK-A3IN-01
TCGA-ZF-A9R1-01	TCGA-XF-A8HG-01
TCGA-HQ-A5NE-01	TCGA-FD-A3SO-01
TCGA-MV-A51V-01	TCGA-E5-A2PC-01
TCGA-GC-A3RD-01	TCGA-FD-A6TA-01
TCGA-DK-AA76-01	TCGA-GV-A3QF-01
TCGA-BL-A13I-01	TCGA-KQ-A41Q-01
TCGA-G2-A3VY-01	TCGA-XF-A9T3-01
TCGA-BT-A20N-01	TCGA-K4-A5RH-01
TCGA-DK-A3IT-01	TCGA-BT-A20V-01
TCGA-XF-A9T4-01	TCGA-XF-AAMQ-01
TCGA-GU-A42P-01	TCGA-4Z-AA7Q-01
TCGA-GC-A3YS-01	TCGA-K4-A4AB-01
TCGA-FD-A62P-01	TCGA-DK-AA6S-01
TCGA-GC-A3BM-01	TCGA-ZF-AA4R-01
TCGA-FD-A62S-01	TCGA-BL-A0C8-01
TCGA-GU-A42R-01	TCGA-BL-A0C8-01
TCGA-E5-A4TZ-01	TCGA-GV-A3JV-01
TCGA-DK-AA6P-01	TCGA-E7-A7DV-01
TCGA-FD-A5BX-01	TCGA-XF-A9SP-01
TCGA-DK-A6B1-01	TCGA-DK-A2I1-01
TCGA-GV-A3QH-01	TCGA-DK-AA6Q-01
TCGA-FD-A5BV-01	TCGA-FT-A61P-01
TCGA-ZF-AA4N-01	TCGA-LT-A5Z6-01
TCGA-CF-A9FL-01	TCGA-FD-A3B6-01
TCGA-FD-A6TH-01	TCGA-DK-A3WY-01
TCGA-4Z-AA7M-01	TCGA-ZF-A9RN-01
TCGA-GD-A3OQ-01	TCGA-CU-A0YN-01
TCGA-BL-A5ZZ-01	TCGA-BT-A3PJ-01
TCGA-G2-AA3C-01	TCGA-2F-A9KO-01
TCGA-KQ-A41O-01	TCGA-GC-A3WC-01
TCGA-GV-A3JZ-01	TCGA-XF-AAMX-01
TCGA-E7-A4XJ-01	TCGA-XF-AAMJ-01
TCGA-FD-A3SM-01	TCGA-FD-A5BU-01
TCGA-FD-A6TC-01	TCGA-G2-A2EJ-01
TCGA-4Z-AA7R-01	TCGA-BT-A20W-01
TCGA-ZF-AA5N-01	TCGA-4Z-AA87-01
TCGA-FD-A3B3-01	TCGA-UY-A9PA-01
TCGA-DK-A1A5-01	TCGA-XF-AAMG-01
TCGA-G2-AA3D-01	TCGA-XF-A9T5-01
TCGA-FD-A6TF-01	TCGA-ZF-AA4U-01
TCGA-DK-A3IQ-01	TCGA-HQ-A5ND-01
TCGA-XF-A9SZ-01	TCGA-ZF-AA52-01
TCGA-FD-A3SJ-01	TCGA-DK-AA6U-01
TCGA-BT-A2LD-01	TCGA-GD-A6C6-01
TCGA-4Z-AA7S-01	TCGA-GU-AATP-01
TCGA-YF-AA3M-01	TCGA-BT-A20J-01
TCGA-XF-A9SV-01	TCGA-YF-AA3L-01
TCGA-LT-A8JT-01	TCGA-G2-A2EO-01
TCGA-HQ-A2OF-01	TCGA-G2-A2ES-01
TCGA-CF-A3MH-01	TCGA-FD-A5C1-01
TCGA-FD-A5BZ-01	TCGA-UY-A8OD-01
TCGA-DK-A1A7-01	TCGA-GD-A76B-01
TCGA-DK-A3IS-01	TCGA-DK-A6B5-01
TCGA-DK-A3IL-01	TCGA-S5-AA26-01
TCGA-CF-A27C-01	TCGA-XF-AAMZ-01
TCGA-ZF-A9R2-01	TCGA-CU-A72E-01
TCGA-BT-A20P-01	TCGA-FD-A3SN-01
TCGA-DK-A2I6-01	TCGA-DK-A6AW-01
TCGA-CF-A47Y-01	TCGA-E7-A519-01
TCGA-XF-AAN3-01	TCGA-XF-A9SX-01
TCGA-GU-AATQ-01	TCGA-FD-A43S-01
TCGA-H4-A2HQ-01	TCGA-CF-A9FF-01
TCGA-BT-A3PH-01	TCGA-DK-A3IU-01
TCGA-4Z-AA89-01	TCGA-4Z-AA80-01
TCGA-DK-A2HX-01	TCGA-ZF-AA53-01
TCGA-E7-A6MF-01	TCGA-E7-A4IJ-01
TCGA-XF-AAMW-01	TCGA-4Z-AA81-01
TCGA-KQ-A41P-01	TCGA-K4-A5RI-01
TCGA-GD-A2C5-01	TCGA-ZF-A9R4-01
TCGA-CF-A1HS-01	TCGA-ZF-A9RF-01
TCGA-DK-AA6X-01	TCGA-ZF-A9RD-01
TCGA-FJ-A3Z7-01	TCGA-G2-AA3F-01
TCGA-DK-AA75-01	TCGA-BT-A20R-01
TCGA-GC-A3RB-01	TCGA-DK-A3IV-01
TCGA-FD-A43X-01	TCGA-DK-A1AF-01
TCGA-XF-A8HC-01	TCGA-FD-A6TB-01
TCGA-DK-AA71-01	TCGA-XF-A9SM-01
TCGA-CF-A47T-01	TCGA-FJ-A3ZE-01
TCGA-CU-A3KJ-01	TCGA-GV-A40E-01
TCGA-2F-A9KP-01	TCGA-XF-AAN2-01
TCGA-FD-A3SR-01	TCGA-ZF-AA4V-01
TCGA-E7-A97Q-01	TCGA-FD-A43P-01
TCGA-GD-A3OP-01	TCGA-FD-A62N-01
TCGA-CF-A47X-01	TCGA-UY-A78N-01
TCGA-4Z-AA7Y-01	TCGA-YC-A89H-01
TCGA-GC-A3OO-01	TCGA-ZF-AA4W-01
TCGA-GU-A763-01	TCGA-ZF-A9R9-01
TCGA-CF-A5UA-01	TCGA-GC-A3I6-01
TCGA-KQ-A41S-01	TCGA-GV-A6ZA-01
TCGA-G2-A2EL-01	TCGA-DK-AA6R-01
TCGA-UY-A78L-01	TCGA-CF-A47V-01
TCGA-GV-A40G-01	TCGA-YC-A8S6-01
TCGA-DK-A3X1-01	TCGA-FD-A43U-01
TCGA-XF-AAMY-01	TCGA-DK-A6B6-01
TCGA-DK-AA6T-01	TCGA-K4-A5RJ-01
TCGA-G2-A2EK-01	TCGA-E7-A541-01
TCGA-FD-A6TI-01	TCGA-XF-A9T8-01
TCGA-DK-AA77-01	TCGA-XF-A9SJ-01
TCGA-XF-A9T6-01	TCGA-XF-A9SY-01
TCGA-BT-A3PK-01	TCGA-SY-A9G0-01
TCGA-ZF-A9RE-01	TCGA-G2-A2EF-01
TCGA-FD-A5BR-01	TCGA-BT-A2LB-01
TCGA-CU-A3QU-01	TCGA-CU-A0YR-01
TCGA-BT-A20Q-01	TCGA-PQ-A6FI-01
TCGA-FD-A3SL-01	TCGA-KQ-A41N-01
TCGA-E7-A8O8-01	TCGA-ZF-AA5H-01
TCGA-XF-A9SU-01	TCGA-FD-A3NA-01
TCGA-XF-A8HI-01	TCGA-DK-AA74-01
TCGA-E7-A6ME-01	TCGA-2F-A9KQ-01
TCGA-CF-A5U8-01	TCGA-DK-AA6M-01
TCGA-XF-A8HB-01	TCGA-XF-A9SI-01
TCGA-ZF-AA4X-01	TCGA-K4-A54R-01
TCGA-HQ-A2OE-01	TCGA-UY-A9PB-01
TCGA-ZF-AA54-01	TCGA-BT-A42E-01
TCGA-K4-A6FZ-01	TCGA-E7-A7DU-01
TCGA-ZF-A9R3-01	TCGA-XF-A8HE-01
TCGA-E7-A677-01	TCGA-CF-A7I0-01
TCGA-FD-A3SQ-01	TCGA-GV-A3JX-01
TCGA-E7-A5KF-01	TCGA-2F-A9KR-01
TCGA-GC-A4ZW-01	TCGA-FD-A5BT-01
TCGA-CF-A3MI-01	TCGA-DK-A3WX-01
TCGA-DK-A1AC-01	TCGA-UY-A8OB-01
TCGA-R3-A69X-01	TCGA-FJ-A3Z9-01
TCGA-5N-A9KI-01	TCGA-4Z-AA86-01
TCGA-FD-A6TG-01	TCGA-CF-A8HX-01
TCGA-BT-A42C-01	TCGA-GU-A764-01
TCGA-DK-A1A3-01	TCGA-E5-A4U1-01
TCGA-FD-A3SP-01	TCGA-BT-A42F-01
TCGA-FD-A6TK-01	TCGA-FD-A6TD-01
TCGA-FD-A5BY-01	TCGA-FJ-A3ZF-01
TCGA-4Z-AA7O-01	TCGA-XF-A8HF-01
TCGA-XF-A9SH-01	TCGA-UY-A78K-01
TCGA-UY-A78M-01	TCGA-FD-A43N-01
TCGA-DK-A1AB-01	TCGA-DK-A3WW-01
TCGA-ZF-A9RL-01	TCGA-CF-A8HY-01
TCGA-PQ-A6FN-01	TCGA-UY-A78O-01
TCGA-GU-AATO-01	TCGA-LC-A66R-01
TCGA-FD-A62O-01	TCGA-XF-AAN5-01
TCGA-CU-A0YO-01	TCGA-ZF-AA4T-01
TCGA-4Z-AA84-01	TCGA-DK-A2I4-01
TCGA-BT-A20T-01	TCGA-K4-A3WS-01
TCGA-BT-A20U-01	TCGA-SY-A9G5-01
TCGA-CF-A47W-01	TCGA-ZF-A9R7-01
TCGA-DK-A1AA-01	TCGA-ZF-AA58-01
TCGA-GC-A3RC-01	TCGA-DK-A6AV-01
TCGA-XF-AAMT-01	TCGA-XF-A8HD-01
TCGA-ZF-AA56-01	TCGA-GU-A762-01
TCGA-DK-AA6L-01	TCGA-CF-A3MF-01
TCGA-ZF-A9R5-01	TCGA-YC-A9TC-01
TCGA-E7-A85H-01	TCGA-GV-A3JW-01
TCGA-G2-A2EC-01	TCGA-S5-A6DX-01
TCGA-CU-A5W6-01	TCGA-E7-A7XN-01
TCGA-4Z-AA82-01	TCGA-E7-A97P-01
TCGA-E7-A6MD-01	TCGA-ZF-A9RM-01
TCGA-CF-A1HR-01	TCGA-2F-A9KT-01
TCGA-UY-A9PD-01	TCGA-XF-A9T0-01
TCGA-XF-A9SW-01	TCGA-GU-A766-01
TCGA-E7-A3Y1-01	TCGA-ZF-AA51-01
TCGA-DK-A3IK-01	TCGA-E7-A5KE-01
TCGA-XF-AAMR-01	TCGA-ZF-A9RC-01
TCGA-CU-A3YL-01	TCGA-CF-A9FM-01
TCGA-XF-AAN0-01	TCGA-FD-A5BS-01
TCGA-ZF-AA5P-01	TCGA-4Z-AA83-01
TCGA-GV-A3QI-01	TCGA-ZF-A9R0-01
TCGA-C4-A0EZ-01	TCGA-4Z-AA7W-01
TCGA-XF-AAN1-01	TCGA-UY-A78P-01
TCGA-C4-A0F6-01	TCGA-DK-A1AD-01
TCGA-H4-A2HO-01	TCGA-KQ-A41R-01
TCGA-K4-A3WU-01	TCGA-K4-A3WV-01
TCGA-K4-A4AC-01	TCGA-UY-A9PH-01
TCGA-CF-A47S-01	TCGA-G2-AA3B-01
TCGA-DK-A1A6-01	TCGA-UY-A9PE-01
